# Supplementary material for: Comparison of Larval and Adult Drosophila Astrocytes Reveals Stage-Specific Gene Expression Profiles
Source: G3 (Bethesda). 2015 Feb 4;5(4):551–8. doi: 10.1534/g3.114.016162 (PMC4390571; doi:10.1534/g3.114.016162)
Supplement: Supporting Information [file supp_g3.114.016162_TableS1.xlsx]

## Sheet: cuffdiff_DEseq_common
gene	Total value	TRAP value	log2 fold change	p_value
CG32440	0	2.13699	inf	5e-05
CG43221	0	5180.2	inf	5e-05
CG7607	4.18995	558.722	7.05906	5e-05
CG14141	3.04031	319.96	6.71753	5e-05
CG40485	1.33128	139.977	6.71623	5e-05
CG1552	12.3337	820.238	6.05536	5e-05
nau	0.037524	2.10127	5.80731	0.01365
CG1537	32.3172	1456.27	5.49383	5e-05
Dbi	98.887	4426.67	5.4843	5e-05
CG4409	71.8884	3180.13	5.46718	5e-05
CG9486	21.0751	927.23	5.45932	5e-05
CG18522	1.76566	64.9235	5.20046	5e-05
CG4398	7.38221	249.822	5.08071	5e-05
CG34446	30.0555	978.819	5.02534	5e-05
CG9394	0.251271	8.01062	4.9946	5e-05
Sas	5.69507	179.953	4.98177	5e-05
e	1.57666	49.6114	4.97572	5e-05
CG1545	13.3503	417.945	4.96836	5e-05
CG5955	4.23297	126.577	4.90219	5e-05
CG14526	0.752174	19.3339	4.68392	5e-05
CG34325	13.4928	337.528	4.64475	5e-05
CG8066	7.55913	187.508	4.63259	5e-05
CG33494	11.6382	278.488	4.58068	5e-05
Adgf-D	1.77346	41.1878	4.53758	5e-05
Spn31A	0.46393	10.7489	4.53414	5e-05
CG3831	13.7798	315.013	4.51479	5e-05
CG15209	69.1018	1566.68	4.50284	5e-05
Adk1	14.5836	314.778	4.43191	5e-05
CG32407	10.6958	230.082	4.42704	5e-05
Irk2	2.4317	51.1269	4.39405	5e-05
su(r)	0.40052	8.22349	4.3598	5e-05
CG11426	11.8472	237.438	4.32493	5e-05
CG7888	1.10399	22.1045	4.32354	5e-05
CG31235	8.17884	163.758	4.32353	5e-05
CG42694	2.13608	42.0776	4.30001	5e-05
CG14687	95.0316	1656.24	4.12336	5e-05
CG10126	33.4246	570.113	4.09227	5e-05
wun2	12.947	219.369	4.08266	5e-05
betaggt-II	24.3482	407.855	4.06617	5e-05
CG1732	1.38101	22.4165	4.02077	5e-05
CG6723	0.789044	12.5263	3.98871	5e-05
GstE1	49.1509	755.866	3.94284	5e-05
CG13117	61.7307	934.482	3.92011	5e-05
Mal-A5	11.9176	177.928	3.90013	5e-05
CG12560	5.44296	78.9493	3.85846	5e-05
CG30197	77.2988	1098	3.82829	5e-05
alrm	20.7533	294.164	3.8252	5e-05
CG14527	0.0539892	0.739531	3.77587	0.0027
CG10433	12.2409	165.625	3.75814	5e-05
CG5577	4.48863	59.8343	3.73662	5e-05
Cyp9h1	0.375074	4.95714	3.72426	5e-05
Rh50	2.00557	26.0651	3.70004	5e-05
GstE6	6.25874	81.1218	3.69614	5e-05
CAH1	42.2772	542.241	3.68098	5e-05
CG31436	1.29777	16.5714	3.67459	5e-05
CG34136	6.27698	79.7372	3.66711	5e-05
CG2065	0.778045	9.85544	3.66299	5e-05
CG8745	4.54838	55.3565	3.60533	5e-05
Or49b	0.0802829	0.974063	3.60085	0.00065
GstE2	5.47779	62.4588	3.51124	5e-05
CG32032	24.5668	268.587	3.45061	5e-05
skpB	2.56112	27.9332	3.44714	5e-05
Ect3	3.88205	41.4446	3.41629	5e-05
CG2709	0.293262	3.09866	3.40138	0.0001
Arc2	13.0339	137.594	3.40008	5e-05
pinta	11.1033	116.706	3.39382	5e-05
Lip4	9.21889	95.9265	3.37926	5e-05
CG13822	14.017	145.413	3.3749	5e-05
nemy	28.2964	290.678	3.36073	5e-05
QC	11.467	117.213	3.35357	5e-05
CG12171	41.7014	423.071	3.34273	5e-05
CG6834	0.165843	1.65886	3.3223	5e-05
CG10365	7.40984	72.9773	3.29993	5e-05
bwa	9.05545	86.3903	3.25401	5e-05
GstD2	1.6067	15.3108	3.25238	5e-05
CG7737	5.20706	49.5037	3.249	5e-05
Gs2	35.8982	339.605	3.24187	5e-05
CG10157	22.2519	209.242	3.23317	5e-05
CG5707	0.671463	6.29167	3.22806	5e-05
CG13707	13.8258	129.341	3.22574	5e-05
CG12766	0.144697	1.32848	3.19866	0.00095
CG6852	151.671	1350.19	3.15415	5e-05
CG5644	1.16331	10.2074	3.13331	5e-05
betaTub97EF	22.0218	192.001	3.12411	5e-05
Nep4	4.87754	41.7456	3.0974	5e-05
aay	7.6813	64.7827	3.07619	5e-05
PGRP-LA	3.10801	25.9419	3.06122	5e-05
Buffy	7.25637	59.8313	3.04358	5e-05
scf	25.4044	208.368	3.03598	5e-05
Pglym78	120.444	973.063	3.01417	5e-05
Mal-B2	1.94881	15.7081	3.01084	5e-05
NaPi-T	2.23219	17.8473	2.99918	5e-05
CG17739	2.16391	17.0842	2.98095	5e-05
CG9360	1.75398	13.5959	2.95447	5e-05
Dak1	73.1375	561.237	2.93993	5e-05
CG8369	97.9737	749.617	2.93569	5e-05
Tre1	15.4585	115.814	2.90533	5e-05
vir-1	32.7934	243.571	2.89287	5e-05
Atac2	8.45396	62.6848	2.89042	5e-05
CG34010	0.149535	1.10391	2.88407	0.0104
Rab9	2.77316	19.5838	2.82006	5e-05
CG12065	16.3609	113.851	2.79883	5e-05
Cyp4g15	7.10061	49.2617	2.79445	5e-05
JhI-26	3.84625	26.647	2.79245	5e-05
Cyp28d1	1.4376	9.87743	2.78047	5e-05
CG4721	0.667539	4.58402	2.77969	5e-05
CG14695	1.82184	12.4812	2.7763	5e-05
Adgf-C	0.366657	2.49453	2.76627	5e-05
CG12655	2.38812	16.0996	2.75308	5e-05
CG12926	10.63	71.0752	2.7412	5e-05
CG18343	161.122	1076.98	2.74076	5e-05
CG12177	3.30281	21.7897	2.72188	5e-05
CG14688	2.4639	16.0556	2.70406	5e-05
Cyp9f2	5.16106	33.487	2.69786	5e-05
CG7328	3.14241	20.3449	2.69472	5e-05
CG43107	4.99825	32.3274	2.69326	5e-05
CG8839	78.5462	500.965	2.6731	5e-05
CG1941	1.03476	6.56651	2.66582	5e-05
CG33958	0.0984709	0.610181	2.63147	5e-05
CG15820	0.56654	3.47668	2.61746	5e-05
CG10874	31.333	189.623	2.59738	5e-05
CG14945	2.64039	15.9548	2.59516	5e-05
CG34288	1.16205	7.01968	2.59473	5e-05
Bet1	93.5641	561.534	2.58535	5e-05
CG10431	1.99507	11.9305	2.58015	5e-05
CG34263	10.8852	65.0825	2.5799	5e-05
Syx13	35.1812	208.406	2.56652	5e-05
CG34455	31.688	185.22	2.54723	5e-05
Obp44a	4651.52	27136.3	2.54445	5e-05
Dr	4.26857	24.6282	2.52849	5e-05
CG10863	17.5649	98.0528	2.48086	5e-05
CG12012	38.7923	215.544	2.47414	5e-05
repo	20.6999	114.303	2.46517	5e-05
Hsp70Bb	2.93003	16.0604	2.45452	5e-05
CG31549	49.1906	268.048	2.44603	5e-05
CG12824	0.496842	2.67574	2.42908	0.0001
CG10947	4.51988	24.2187	2.42176	5e-05
CG9436	29.7471	158.769	2.4161	5e-05
ImpL3	25.7889	137.402	2.41358	5e-05
CG1648	70.5	374.641	2.40981	5e-05
CG14407	65.561	346.754	2.403	5e-05
CG1882	19.0283	100.298	2.39808	5e-05
CG9664	2.62407	13.8183	2.39671	5e-05
CG2789	191.52	1001.61	2.38675	5e-05
CG10527	58.8836	307.635	2.38528	5e-05
CG5162	0.158262	0.825815	2.3835	0.00035
CG34242	47.368	245.371	2.37298	5e-05
CG5110	86.1081	445.3	2.37056	5e-05
Syx8	22.0844	114.169	2.37007	5e-05
UK114	13.5741	69.4458	2.35504	5e-05
CG34015	36.1844	184.86	2.35299	5e-05
GstE3	14.3607	72.7367	2.34055	5e-05
CG4287	23.4729	118.822	2.33974	5e-05
CG14894	69.0235	349.049	2.33827	5e-05
CG10660	4.12227	20.7952	2.33474	5e-05
CG10916	20.8447	105.137	2.33451	5e-05
CG12721	0.367558	1.8488	2.33055	0.0001
Cyp12e1	6.06554	30.1745	2.31462	5e-05
CG34445	9.63618	47.8904	2.3132	5e-05
CG32448	91.8561	456.359	2.31272	5e-05
CG10654	21.3097	105.473	2.30728	5e-05
CG12112	19.2039	94.3818	2.29711	5e-05
CG18622	3.22324	15.8147	2.29468	5e-05
Sesn	9.74978	47.5499	2.286	5e-05
cer	239.358	1154.01	2.26941	5e-05
CG4872	13.11	62.9416	2.26335	5e-05
Lsd-1	9.38541	45.033	2.26249	5e-05
CG8646	0.91936	4.39521	2.25723	5e-05
CG7860	50.4295	238.937	2.24429	5e-05
Chmp1	110.088	520.911	2.24239	5e-05
CG31673	24.404	111.551	2.19251	5e-05
CG12868	14.3368	65.3684	2.18887	5e-05
CG15449	25.6014	116.726	2.18883	5e-05
CG6259	106.515	484.722	2.18611	5e-05
CG4288	7.27238	32.9825	2.1812	5e-05
Sirt4	10.85	48.9794	2.17448	5e-05
CG9467	22.7255	102.475	2.17288	5e-05
CG32221	11.2723	50.6549	2.16792	5e-05
AGO3	0.732246	3.28862	2.16708	5e-05
VhaM9.7-b	158.115	705.621	2.15792	5e-05
GstD5	2.65825	11.8524	2.15663	5e-05
CG13631	3.05196	13.5666	2.15225	5e-05
CG33307	0.835515	3.70476	2.14864	0.0099
CG32147	21.4064	94.5971	2.14376	5e-05
CG3040	26.2961	115.57	2.13585	5e-05
CG42489	18.0897	79.1291	2.12904	5e-05
CG5167	26.7251	116.187	2.12018	5e-05
Vha13	365.81	1589.15	2.11909	5e-05
AP-2sigma	201.1	861.961	2.09971	5e-05
CG4592	14.1606	60.474	2.09444	5e-05
CG12768	36.4949	155.766	2.09362	5e-05
CG6028	48.385	205.849	2.08895	5e-05
Apc7	0.163704	0.694607	2.08511	5e-05
CG11882	56.1639	238.297	2.08505	5e-05
CG32667	3.80243	16.0882	2.08101	5e-05
CG8360	31.5771	132.81	2.07241	5e-05
eap	12.5362	52.4738	2.0655	5e-05
membrin	46.6579	195.065	2.06376	5e-05
Vha14-1	212.559	888.624	2.06371	5e-05
CG42365	8.37967	34.5585	2.04407	5e-05
Clc	303.839	1250.97	2.04166	5e-05
CG8993	111.116	455.979	2.0369	5e-05
PHGPx	297.633	1215	2.02935	5e-05
CG15696	0.313375	1.27712	2.02693	0.0255
CG5567	18.908	76.7952	2.02202	5e-05
CG6481	0.702746	2.84665	2.01819	5e-05
cathD	124.58	504.621	2.01813	5e-05
CG8021	44.5611	179.811	2.01263	5e-05
CG14277	0.364937	1.47241	2.01246	0.00405
Jheh3	3.02767	12.1546	2.00523	5e-05
CREG	27.962	112.193	2.00444	5e-05
CG5168	121.48	487.304	2.0041	5e-05
Tsf1	11.0618	44.3318	2.00275	5e-05
CG34132	326.086	1298.43	1.99344	5e-05
CG31955	11.1134	44.2509	1.99341	5e-05
CG34232	24.5372	97.2981	1.98744	5e-05
Idgf2	6.50329	25.6159	1.9778	5e-05
CG5446	236.89	933.077	1.97778	5e-05
Cyp28c1	0.110806	0.435561	1.97484	0.0044
SH3PX1	36.0256	141.432	1.97302	5e-05
CG14977	101.391	397.018	1.96928	5e-05
CG34367	3.3697	13.174	1.967	5e-05
CG9686	219.291	856.821	1.96615	5e-05
CG8206	33.1422	129.423	1.96535	5e-05
CG32196	2.41866	9.4447	1.9653	5e-05
CG13751	384.674	1502.03	1.96521	5e-05
ics	42.0958	164.337	1.96491	5e-05
alpha-Est3	8.33623	32.4473	1.96063	5e-05
CG9993	2.57775	10.0313	1.96032	5e-05
CG17260	4.24181	16.4756	1.95758	5e-05
twf	35.7665	138.7	1.95529	5e-05
CG15784	13.2113	50.9347	1.94688	5e-05
lbm	9.01077	34.6153	1.94169	5e-05
Cyp28a5	0.402753	1.54489	1.93954	5e-05
Ssadh	26.1745	100.044	1.93441	5e-05
CG3781	17.4883	66.5677	1.92843	5e-05
CG42259	28.5868	108.753	1.92763	5e-05
CG4186	14.0373	53.3526	1.9263	5e-05
VhaM9.7-c	19.1296	72.5951	1.92407	5e-05
CG6891	524.246	1971.8	1.9112	5e-05
CG40127	241.432	906.334	1.90842	5e-05
CG3091	4.38671	16.4504	1.90691	5e-05
Ela	1.93366	7.22143	1.90095	5e-05
Gapdh2	470.519	1757.12	1.90089	5e-05
CG14818	159.1	588.3	1.88661	5e-05
CanA1	0.542672	2.0004	1.88214	5e-05
Surf1	16.608	61.1895	1.8814	5e-05
CG1319	25.8567	94.6762	1.87247	5e-05
CG10214	32.3096	117.897	1.86749	5e-05
Aph-4	0.391061	1.42416	1.86465	5e-05
CG7598	14.5251	52.7324	1.86014	5e-05
CG31674	0.49077	1.7792	1.85811	5e-05
CG11110	12.9548	46.9452	1.85749	5e-05
CG8891	86.7645	312.506	1.84871	5e-05
CG14483	117.155	421.916	1.84854	5e-05
CG31676	46.6069	167.599	1.8464	5e-05
rev7	9.64545	34.6846	1.84637	5e-05
CLS	35.2906	126.881	1.84612	5e-05
Syx17	13.4902	48.413	1.84349	5e-05
Shc	69.0989	247.46	1.84046	5e-05
Sp212	0.152696	0.545178	1.83606	0.00125
CG6353	20.2332	72.2007	1.83529	5e-05
CG16935	20.4582	72.9874	1.83497	5e-05
CG13623	17.8407	63.6422	1.83481	5e-05
CHMP2B	35.9245	127.658	1.82924	5e-05
CG5104	27.0456	96.1001	1.82914	5e-05
Vha36-1	105.879	376.216	1.82914	5e-05
CG10470	55.0089	195.3	1.82796	5e-05
CG3621	112.447	399.006	1.82717	5e-05
CG42813	60.4141	213.914	1.82408	5e-05
CG1532	64.3274	227.46	1.82211	5e-05
CG12895	67.6426	238.076	1.81542	5e-05
CheB42c	3.07605	10.8056	1.81263	5e-05
CG11737	16.387	57.5308	1.81179	5e-05
CG15247	0.150425	0.527783	1.8109	0.00015
Sod	759.535	2663.55	1.81016	5e-05
CG1637	19.5579	68.561	1.80964	5e-05
Jwa	114.889	402.582	1.80904	5e-05
CG4627	11.7707	41.1035	1.80406	5e-05
GLaz	11.6743	40.7442	1.80325	5e-05
CG31717	21.5794	75.1071	1.79929	5e-05
CG11753	57.8321	200.749	1.79545	5e-05
CG40472	15.7686	54.7347	1.7954	5e-05
CG15630	4.47413	15.5036	1.79292	5e-05
CG5991	15.5554	53.8176	1.79066	5e-05
Idgf3	11.486	39.649	1.78741	5e-05
CG5335	6.60578	22.7527	1.78424	5e-05
tx	0.82232	2.81138	1.77351	5e-05
slo	0.456299	1.55769	1.77135	5e-05
CG8386	84.9586	289.557	1.76901	5e-05
CG14817	143.352	487.385	1.7655	5e-05
CG31648	8.87661	30.1225	1.76276	5e-05
CG11670	3.68095	12.448	1.75776	5e-05
mtm	40.3589	136.459	1.75751	5e-05
CG7168	22.9846	77.6319	1.75598	5e-05
CG3746	1.11179	3.7442	1.75178	5e-05
CG31229	63.148	212.63	1.75154	5e-05
CG8031	76.6645	257.761	1.74941	5e-05
Tsp42Eg	0.332859	1.11861	1.74872	0.0001
CG13585	121.935	409.697	1.74845	5e-05
CG5934	78.0263	262.035	1.74773	5e-05
l(3)87Df	34.9622	116.984	1.74244	5e-05
CG5026	25.4611	85.1749	1.74213	5e-05
CG17556	26.7192	89.2152	1.73941	5e-05
CG6839	0.386682	1.29082	1.73907	5e-05
CG13314	2.31678	7.69624	1.73204	0.00195
Alg-2	88.7478	294.35	1.72975	5e-05
CG9117	6.23329	20.6321	1.72682	5e-05
capt	183.594	606.478	1.72394	5e-05
CG9231	33.0721	109.086	1.72178	5e-05
Cyp12a4	1.63513	5.39094	1.72114	5e-05
CG11523	42.0764	138.709	1.72098	5e-05
Nmdmc	41.692	137.015	1.71649	5e-05
SelG	120.901	397.111	1.71571	5e-05
PSR	37.0141	121.531	1.71517	5e-05
CG14341	69.2898	226.999	1.71197	5e-05
CG10361	5.05763	16.4505	1.7016	5e-05
CG13192	19.2162	62.4071	1.69939	5e-05
CG7433	65.386	212.25	1.69871	5e-05
CG14482	550.202	1785.67	1.69843	5e-05
CG31705	15.799	51.1997	1.6963	5e-05
Mst87F	1.05291	3.41081	1.69574	0.0009
Snx6	62.3495	201.324	1.69107	5e-05
Cyp6a13	1.24171	4.00889	1.69087	5e-05
Cyt-c-p	231.66	747.797	1.69064	5e-05
CG10721	16.9597	54.7107	1.68971	5e-05
CG17680	73.823	238.08	1.6893	5e-05
CG32695	2.37119	7.64074	1.6881	5e-05
Ced-12	7.59882	24.418	1.6841	5e-05
CG10960	30.3864	97.6189	1.68374	5e-05
CG11539	6.74794	21.6384	1.68107	5e-05
CG10688	24.2986	77.7852	1.67862	5e-05
dyn-p25	33.3113	106.576	1.6778	5e-05
CG14036	4.32226	13.7914	1.67391	5e-05
CG14545	3.88897	12.3822	1.67081	5e-05
Galt	27.8019	88.4936	1.67039	5e-05
CG18508	17.2954	54.9644	1.66811	5e-05
Cyp12b2	1.19896	3.79903	1.66384	5e-05
HSPC300	287.018	909.354	1.6637	5e-05
CG8602	9.53696	30.1865	1.6623	5e-05
dysb	5.90257	18.6702	1.66132	5e-05
tsr	2355.35	7443.86	1.66011	5e-05
CG13663	25.825	81.4332	1.65685	5e-05
CG7550	15.328	48.2829	1.65534	5e-05
CG12119	2.07978	6.54522	1.65401	5e-05
CG5548	205.086	645.258	1.65364	5e-05
CG15203	24.9645	78.4305	1.65154	5e-05
CG5721	51.8313	162.674	1.65009	5e-05
CG17776	227.322	713.335	1.64984	5e-05
CG33635	11.6358	36.4573	1.64764	5e-05
Men	28.2362	88.4619	1.64751	5e-05
NLaz	36.2174	113.261	1.64489	5e-05
CG15111	41.7396	130.349	1.6429	5e-05
CG7582	5.15014	16.0783	1.64243	5e-05
CG15202	5.27787	16.4492	1.63999	5e-05
Syb	315.07	981.61	1.63948	5e-05
Vps25	84.5493	262.649	1.63527	5e-05
Vhl	9.8356	30.5218	1.63375	5e-05
vps2	76.8205	238.365	1.63361	5e-05
cpa	86.0374	266.811	1.63278	5e-05
cbt	11.016	34.1512	1.63233	5e-05
ifc	29.7046	91.6516	1.62547	5e-05
CG13369	26.1087	80.525	1.62491	5e-05
CG2906	14.6724	45.2135	1.62365	5e-05
sqh	286.959	882.452	1.62068	5e-05
CG34125	89.04	273.614	1.61962	5e-05
CG13392	10.1721	31.0499	1.60997	5e-05
CG30185	74.2355	226.53	1.60952	5e-05
viaf	96.3251	292.931	1.60458	5e-05
CG12375	17.3172	52.3867	1.597	5e-05
CG12379	16.8958	50.9956	1.59371	5e-05
CG9338	37.1345	112.074	1.59362	5e-05
CG6567	11.8752	35.8258	1.59305	5e-05
CG34293	18.8916	56.9832	1.59279	5e-05
cpb	68.9078	207.456	1.59007	5e-05
CG9034	222.93	670.684	1.58904	5e-05
RpS21	5896.39	17701.8	1.58599	5e-05
CG8086	1.9808	5.94042	1.58448	5e-05
CG9657	0.470916	1.41207	1.58427	5e-05
CG14109	3.12289	9.36239	1.58399	5e-05
CG5439	23.3034	69.8403	1.58352	5e-05
CG3663	21.1564	63.4025	1.58345	5e-05
mRpS14	91.1909	273.243	1.58322	5e-05
CG31370	1.66774	4.99382	1.58225	5e-05
CG4447	14.5565	43.5068	1.57958	5e-05
Nsf2	18	53.7979	1.57956	5e-05
Trs23	30.4063	90.8292	1.57878	5e-05
CG9416	12.7907	38.1733	1.57747	5e-05
glob1	26.3826	78.6198	1.5753	5e-05
Vinc	14.3014	42.5867	1.57425	5e-05
CG31950	44.5186	132.439	1.57285	5e-05
CG8207	23.0474	68.4859	1.57121	5e-05
CG2837	0.654775	1.94294	1.56917	5e-05
CG10320	400.887	1186.8	1.56582	5e-05
Arpc3A	116.005	343.333	1.56542	5e-05
CG17826	1.89024	5.58886	1.56399	5e-05
Cht11	5.19578	15.3497	1.5628	5e-05
Mdh1	125.453	369.972	1.56027	5e-05
CG12333	9.96998	29.388	1.55957	5e-05
CG12007	13.301	39.1552	1.55767	5e-05
CG18067	3.27895	9.64632	1.55674	5e-05
crl	60.3629	177.519	1.55624	5e-05
MtnA	1164.37	3423.28	1.55583	5e-05
CG14812	68.2005	200.41	1.5551	5e-05
CG7630	790.023	2321.28	1.55495	5e-05
CG3295	37.5913	110.431	1.55468	5e-05
pyd3	3.47587	10.1752	1.54961	5e-05
Fer1HCH	225.497	659.706	1.54871	5e-05
Ugt36Bc	0.130049	0.380379	1.54838	0.00165
CG33462	0.330205	0.965615	1.54809	0.00185
CG6115	273.254	798.664	1.54735	5e-05
JTBR	32.1112	93.7739	1.54611	5e-05
CG6707	89.6595	261.83	1.5461	5e-05
CG10674	67.4475	196.704	1.54419	5e-05
blos2	36.5213	106.436	1.54318	5e-05
CG32039	36.1119	105.217	1.54283	5e-05
CG6744	33.0991	96.4197	1.54254	5e-05
CG11752	138.75	402.039	1.53484	5e-05
CG9784	8.30163	24.0462	1.53434	5e-05
CG4101	127.521	369.121	1.53336	5e-05
CG13994	65.8055	190.227	1.53144	5e-05
CG3678	31.7717	91.548	1.52679	5e-05
Cpr97Eb	0.272938	0.786227	1.52637	0.00475
Strn-Mlck	9.0859	26.0949	1.52207	5e-05
CG11309	17.7209	50.8691	1.52134	5e-05
Tsp5D	4.5431	13.0359	1.52074	5e-05
CG11447	13.8461	39.725	1.52057	5e-05
Sras	9.47553	27.1592	1.51916	5e-05
CG6045	4.48485	12.8545	1.51914	5e-05
Gos28	40.9523	117.238	1.51743	5e-05
CG6607	52.3447	149.608	1.51507	5e-05
CG1983	22.7269	64.9055	1.51394	5e-05
Ppat-Dpck	7.30711	20.8578	1.51322	5e-05
ninaB	0.8831	2.52076	1.51321	0.00015
CG8132	21.1783	60.4492	1.51314	5e-05
CG4716	0.660916	1.88493	1.51197	5e-05
CG9267	34.4496	98.2204	1.51154	5e-05
Socs44A	16.7795	47.8111	1.51065	5e-05
Dpck	32.5452	92.5736	1.50816	5e-05
CG9065	98.3125	279.596	1.50789	5e-05
GAPsec	20.8611	59.3222	1.50776	5e-05
stck	79.7997	226.68	1.5062	5e-05
Vps20	72.4709	205.745	1.50539	5e-05
CG33228	13.4075	38.0447	1.50465	5e-05
mRpL51	63.7803	180.359	1.49969	5e-05
CG1707	250.812	708.534	1.49823	5e-05
mRpL49	65.7222	185.515	1.49709	5e-05
Nha2	0.147764	0.415997	1.49328	0.0005
fbl	30.3963	85.5095	1.49219	5e-05
CR12628	10.5567	29.6212	1.48847	5e-05
CG4729	30.9318	86.7708	1.48812	5e-05
CG34250	180.226	505.465	1.4878	5e-05
Ilk	30.678	86.0222	1.4875	5e-05
CR14033	0.526775	1.47684	1.48725	0.00615
CG15922	94.0941	263.766	1.48708	5e-05
ECSIT	15.0332	42.0645	1.48445	5e-05
CG13364	1353.58	3787.4	1.48443	5e-05
Syx16	24.2327	67.76	1.48348	5e-05
CG7712	135.159	377.837	1.48311	5e-05
VhaAC39-1	64.3807	179.863	1.4822	5e-05
CG31098	6.69922	18.7118	1.48188	5e-05
pyx	1.89598	5.28532	1.47905	5e-05
CG11342	4.47665	12.4754	1.47859	5e-05
CG11781	94.0544	262.088	1.47849	5e-05
CG3501	83.5659	232.672	1.47731	5e-05
CG5895	1.11421	3.10181	1.47709	5e-05
Tpi	232.555	646.833	1.47582	5e-05
Cyp12c1	2.79905	7.78126	1.47507	5e-05
Tom7	600.791	1669.2	1.47422	5e-05
CG9067	76.4136	212.123	1.473	5e-05
CG12321	80.9495	224.395	1.47094	5e-05
CG9577	94.472	261.167	1.46701	5e-05
fsd	21.4103	59.1237	1.46543	5e-05
CG30195	7.10467	19.6156	1.46516	5e-05
SdhC	214.198	590.913	1.464	5e-05
CG18624	231.053	637.215	1.46356	5e-05
CG6878	90.6699	249.664	1.46129	5e-05
RpS26	6160.15	16956.3	1.46079	5e-05
Dip-C	29.321	80.6694	1.46009	5e-05
CG15098	200.735	552.001	1.45938	5e-05
CG7048	313.221	860.199	1.45749	5e-05
pex12	8.63951	23.7248	1.45738	5e-05
CG6153	35.5328	97.5227	1.45659	5e-05
CG5888	13.5022	37.0464	1.45614	5e-05
CG30373	41.7391	114.47	1.4555	5e-05
CG10343	56.7015	155.364	1.45419	5e-05
CG6750	27.8127	76.1573	1.45324	5e-05
Rab7	98.557	269.753	1.45261	5e-05
Prosbeta2	312.498	854.841	1.45181	5e-05
CG3021	16.1671	44.1866	1.45055	5e-05
CG1998	32.7075	89.368	1.45014	5e-05
Nmda1	30.7646	84.0596	1.45014	5e-05
CG18094	5.16566	14.098	1.44847	5e-05
CG13890	43.536	118.763	1.4478	5e-05
CG12170	8.92146	24.3316	1.44748	5e-05
Fer2LCH	146.161	398.603	1.4474	5e-05
CG5080	8.73148	23.7985	1.44657	5e-05
Cys	52.9981	144.434	1.4464	5e-05
CG18278	0.404174	1.10133	1.4462	5e-05
CG12848	109.264	297.387	1.44452	5e-05
CG14052	0.768286	2.08959	1.4435	0.003
mRpL18	39.2419	106.364	1.43854	5e-05
Tsp42El	12.8309	34.6771	1.43436	5e-05
CG12929	43.4016	117.266	1.43397	5e-05
wash	14.5771	39.3788	1.43371	5e-05
CG3740	29.8176	80.414	1.43128	5e-05
CG11160	3.71885	10.0268	1.43093	5e-05
CG4752	0.247069	0.665868	1.43033	5e-05
CG2200	39.7073	106.824	1.42776	5e-05
CG10581	17.7087	47.6406	1.42773	5e-05
wgn	9.35898	25.1739	1.42751	5e-05
CG32109	21.4534	57.695	1.42724	5e-05
CG31373	2.62001	7.03621	1.42523	5e-05
CG11134	78.4435	210.443	1.4237	5e-05
CG16986	27.028	72.4759	1.42305	5e-05
cbx	31.5547	84.6114	1.423	5e-05
CG2611	27.8078	74.5057	1.42186	5e-05
Vps28	81.6068	218.582	1.42142	5e-05
mRpL19	45.8869	122.903	1.42137	5e-05
P5cr	35.5892	95.2917	1.42091	5e-05
CG11158	4.33255	11.5764	1.4179	5e-05
CG2064	9.17959	24.5094	1.41683	5e-05
FK506-bp2	1809.3	4830	1.41659	5e-05
CG9849	17.3369	46.2478	1.41554	5e-05
Tim8	160.73	427.973	1.41288	5e-05
CG2678	1.45719	3.87891	1.41247	5e-05
CG17985	21.2268	56.4359	1.41073	5e-05
CG11722	19.3843	51.4966	1.40959	5e-05
CG13319	75.4266	200.112	1.40766	5e-05
CG30344	10.8396	28.7424	1.40686	5e-05
beg	18.9486	50.1426	1.40395	5e-05
mRpL10	27.3667	72.367	1.40291	5e-05
Hmgs	35.3008	93.2103	1.40079	5e-05
CG2540	7.92411	20.9055	1.39956	5e-05
CG16787	23.4206	61.779	1.39934	5e-05
CG7857	18.3586	48.3575	1.39729	5e-05
Rbsn-5	19.1127	50.2565	1.39478	5e-05
RpL38	5088.38	13374.3	1.39418	5e-05
Pxd	0.232024	0.608668	1.39138	0.03135
CG12400	250.52	656.916	1.39079	5e-05
CG13807	44.1219	115.685	1.39063	5e-05
CG8331	164.268	430.593	1.39027	5e-05
CG17721	39.5694	103.708	1.39006	5e-05
Spt-I	25.958	67.9845	1.38902	5e-05
CG11035	15.0586	39.4055	1.38781	5e-05
CG15717	51.2828	134.159	1.3874	5e-05
CG31849	2.95688	7.72577	1.3856	5e-05
CG14898	61.8784	161.456	1.38363	5e-05
cag	17.3996	45.3898	1.38331	5e-05
Aprt	20.3772	53.1422	1.38291	5e-05
CG17726	5.98104	15.5948	1.3826	5e-05
RFeSP	154.797	402.777	1.3796	5e-05
CG17065	34.8831	90.65	1.37778	5e-05
loco	26.2637	68.1018	1.37462	5e-05
Prosbeta5	264.51	685.805	1.37448	5e-05
angel	16.9393	43.9081	1.37411	5e-05
CG13365	83.4593	215.925	1.37138	5e-05
CG3770	16.1529	41.7562	1.3702	5e-05
CG14671	52.1912	134.721	1.3681	5e-05
CG12107	48.5472	125.27	1.36758	5e-05
l(3)neo18	149.953	386.485	1.36591	5e-05
CG4646	78.6385	202.329	1.3634	5e-05
CG8397	33.6204	86.3535	1.36092	5e-05
CG8319	17.1148	43.8671	1.35789	5e-05
ND23	103.799	265.956	1.3574	5e-05
CG1665	37.9385	97.1967	1.35725	5e-05
CG9350	153.219	392.488	1.35706	5e-05
CG10184	5.23566	13.4108	1.35695	5e-05
RpS8	6684.48	17106.1	1.35563	5e-05
CG4858	39.6328	101.387	1.3551	5e-05
Ciao1	50.2149	128.373	1.35416	5e-05
b	3.05625	7.81129	1.3538	5e-05
Gapdh1	294.458	751.891	1.35246	5e-05
Corp	4.10387	10.4748	1.35186	5e-05
CG7580	296.005	754.98	1.35081	5e-05
scramb1	36.3057	92.562	1.35022	5e-05
alpha-Est5	1.06641	2.71728	1.34939	5e-05
CG13295	9.11764	23.2251	1.34895	5e-05
LKR	9.35538	23.8271	1.34873	5e-05
Mdr65	3.15679	8.03697	1.34819	5e-05
CG6405	1.0601	2.69884	1.34814	5e-05
CG12123	21.8958	55.7373	1.34799	5e-05
MrgBP	90.6285	230.303	1.34549	5e-05
CG4585	14.9303	37.931	1.34514	5e-05
CG3192	109.522	278.127	1.34452	5e-05
CG33774	95.8977	243.22	1.34269	5e-05
CG30010	18.6204	47.2014	1.34195	5e-05
CG43071	18.7107	47.4291	1.34191	0.0051
CG18731	51.6188	130.789	1.34127	5e-05
CG17147	1.31015	3.3102	1.33719	5e-05
Dhfr	107.955	272.487	1.33576	5e-05
Uch	289.238	729.274	1.33421	5e-05
mRpL43	63.3867	159.754	1.3336	5e-05
mRpS16	121.021	304.918	1.33316	5e-05
Cyp6d4	1.90433	4.79581	1.33249	5e-05
mRpL14	69.3201	174.417	1.3312	5e-05
Mgstl	99.3484	249.909	1.33084	5e-05
Sclp	15.1663	38.135	1.33025	5e-05
Dhpr	62.3636	156.282	1.32538	5e-05
Pdsw	181.369	454.346	1.32486	5e-05
CG8498	433.579	1085.93	1.32456	5e-05
CG34117	115.694	289.166	1.32159	5e-05
CG13305	4.81431	12.0296	1.32119	5e-05
CG6020	101.108	252.56	1.32072	5e-05
Pomp	199.364	497.618	1.31963	5e-05
CG13919	28.6707	71.5329	1.31903	5e-05
CG5590	113.331	282.719	1.31883	5e-05
CG11137	100.103	249.411	1.31704	5e-05
NP15.6	177.054	441.042	1.31672	5e-05
CG5734	23.3302	58.0903	1.3161	5e-05
CG4553	10.6382	26.4451	1.31374	5e-05
Eaat1	12.2805	30.5275	1.31373	5e-05
CG11425	7.61332	18.9057	1.31222	5e-05
RpL36	6578.11	16332.9	1.31203	5e-05
CG4847	0.782912	1.94381	1.31196	5e-05
Pcp	7.97468	19.7968	1.31177	5e-05
CG3077	16.5526	41.0692	1.311	5e-05
CG32850	8.76984	21.7385	1.30963	5e-05
CG12341	28.8837	71.561	1.30892	5e-05
CG18547	34.3452	85.0737	1.30861	5e-05
CG31126	56.2267	139.226	1.3081	5e-05
CG5273	16.9972	42.0862	1.30805	5e-05
Rpt6R	1.8613	4.60642	1.30734	5e-05
CG12338	19.1874	47.4502	1.30625	5e-05
boca	116.338	287.626	1.30587	5e-05
CG8372	112.854	278.873	1.30515	5e-05
ver	16.5886	40.9871	1.30498	5e-05
Sh3beta	265.937	657.059	1.30494	5e-05
EndoGI	63.0702	155.68	1.30355	5e-05
vps24	93.081	229.734	1.30341	5e-05
CG4042	24.4787	60.3275	1.30129	5e-05
CG3342	13.4513	33.1473	1.30115	5e-05
Fit1	20.6685	50.868	1.29933	5e-05
CG14903	83.9994	206.544	1.298	5e-05
Pgd	32.5687	80.039	1.29722	5e-05
RpL24	3540.3	8695.74	1.29644	5e-05
Atg12	38.3783	94.1935	1.29534	5e-05
RpLP2	5813.48	14262.4	1.29475	5e-05
CG3603	29.7523	72.9914	1.29472	5e-05
debcl	20.1896	49.4816	1.29328	5e-05
CG7298	4.90271	12.0051	1.292	5e-05
sni	18.3005	44.7802	1.29098	5e-05
DNaseII	5.04341	12.3178	1.28827	5e-05
CG9306	221.867	541.769	1.28798	5e-05
Rep	13.8913	33.8934	1.28682	5e-05
Galk	29.4919	71.9104	1.28588	5e-05
RpL17	3543.19	8629.63	1.28425	5e-05
CG7967	91.7268	223.398	1.2842	5e-05
CG17508	75.2231	183.191	1.2841	5e-05
ubl	237.006	576.955	1.28353	5e-05
Ahcy13	90.1436	219.211	1.28202	5e-05
cype	1132.6	2752.72	1.28122	5e-05
cl	378.326	919.471	1.28117	5e-05
Mrp4	1.16957	2.84197	1.28092	5e-05
CG12935	20.7149	50.3161	1.28035	5e-05
CG33977	75.697	183.849	1.28022	5e-05
CG10154	1.32787	3.22402	1.27974	5e-05
CG3566	180.164	436.734	1.27744	5e-05
CG10639	13.451	32.5882	1.27664	5e-05
Hsc70-2	0.184498	0.44699	1.27663	0.0007
mfas	33.2353	80.4694	1.27572	5e-05
Tango14	59.5511	144.135	1.27523	5e-05
CG42271	16.9615	41.0383	1.27471	5e-05
RpL19	5770.03	13942	1.27279	5e-05
CG5515	126.589	305.581	1.27141	5e-05
CG3337	33.2689	80.2719	1.27072	5e-05
l(1)G0136	31.209	75.2844	1.27039	5e-05
levy	570.985	1376.92	1.26992	5e-05
CG9603	687.737	1656.95	1.2686	5e-05
CG17840	9.11994	21.9718	1.26856	5e-05
CG11454	43.3495	104.323	1.26698	5e-05
CG14701	24.1381	58.0595	1.26622	5e-05
Sin	50.7741	122.073	1.26557	5e-05
CG34200	506.592	1217.49	1.26502	5e-05
CG9804	37.3661	89.7988	1.26496	5e-05
CG16857	2.18632	5.2537	1.26483	5e-05
CG2021	187.021	449.368	1.2647	5e-05
CG15012	107.981	259.407	1.26444	5e-05
mRpS34	50.3352	120.872	1.26384	5e-05
CG6195	64.9995	156.061	1.26361	5e-05
ox	561.844	1348.95	1.2636	5e-05
CG1598	72.9746	175.053	1.26232	5e-05
CG5174	221.348	530.863	1.26202	5e-05
Npc2b	28.3125	67.9014	1.262	5e-05
CG12163	90.5793	217.186	1.26168	5e-05
RpL29	11072	26531.5	1.26079	5e-05
pallidin	12.282	29.4276	1.26062	5e-05
koko	104.083	249.291	1.26009	5e-05
l(2)k10201	10.7829	25.8161	1.25952	5e-05
CG31633	6.60276	15.7872	1.25761	5e-05
CG17904	60.9977	145.833	1.25749	5e-05
CG11899	127.26	303.964	1.25612	5e-05
RpS4	4307.91	10289.6	1.25612	5e-05
CG15912	5.44022	12.9902	1.25568	5e-05
CG13926	59.2356	141.367	1.25491	5e-05
CG31548	35.2533	84.1262	1.25479	5e-05
CG17652	17.7722	42.3745	1.25357	5e-05
CG17712	26.6168	63.3527	1.25107	5e-05
mRpS28	50.1622	119.371	1.25078	5e-05
mRpL46	45.1921	107.46	1.24965	5e-05
Bet5	62.4977	148.6	1.24956	5e-05
CG2641	8.31725	19.729	1.24614	5e-05
CG13014	11.6733	27.6892	1.24611	5e-05
CG6094	38.0871	90.3252	1.24583	5e-05
GlcAT-S	14.3421	34.0117	1.24577	5e-05
CG5862	19.929	47.1469	1.2423	5e-05
CG18516	0.9827	2.32222	1.24069	5e-05
CG5377	10.9883	25.9556	1.24008	5e-05
mRpS33	101.542	239.627	1.23871	5e-05
sec13	129.153	304.738	1.23849	5e-05
CG32069	111.08	262.087	1.23845	5e-05
Vps36	19.2734	45.3934	1.23587	5e-05
Hexo2	13.1292	30.9086	1.23523	5e-05
cni	66.9586	157.632	1.23522	5e-05
CG6463	101.565	239.018	1.23471	5e-05
CG32163	19.4011	45.6208	1.23355	5e-05
Fdh	182.827	429.848	1.23335	5e-05
Ipk2	29.3566	68.9685	1.23225	5e-05
CG2023	14.4777	34.0036	1.23186	5e-05
Noa36	64.6962	151.935	1.2317	5e-05
ORMDL	38.7485	90.868	1.22963	5e-05
CG34228	42.5696	99.813	1.2294	5e-05
CG7988	12.5116	29.3335	1.22929	5e-05
CG40002	27.8011	65.1171	1.22789	5e-05
CG4598	90.5679	211.978	1.22684	5e-05
CG17597	16.9731	39.7149	1.22643	5e-05
CG10166	83.2151	194.547	1.2252	5e-05
Prosalpha5	330.034	771.149	1.22439	5e-05
CG9836	92.652	216.437	1.22406	5e-05
mRpS2	33.0616	77.2136	1.2237	5e-05
Treh	24.2518	56.6366	1.22364	5e-05
CG32068	41.298	96.4298	1.22341	5e-05
CG11279	79.3009	184.803	1.22058	5e-05
CG3560	499.887	1164.82	1.22043	5e-05
CG12173	99.1528	231.02	1.22029	5e-05
pex10	13.5463	31.5481	1.21965	5e-05
CG2811	77.1203	179.51	1.21888	5e-05
Pmm45A	38.5807	89.7849	1.21859	5e-05
CG5919	32.4283	75.4314	1.21791	5e-05
RpS15	6589.48	15327.2	1.21785	5e-05
CG34229	32.6016	75.8287	1.2178	5e-05
CG12859	192.571	447.856	1.21765	5e-05
CG14543	78.0548	181.077	1.21404	5e-05
CG13601	25.4937	59.1027	1.21308	5e-05
CG7382	43.9199	101.818	1.21304	5e-05
Prosbeta3	337.337	781.371	1.21182	5e-05
CG3589	16.4455	38.0906	1.21174	5e-05
CG10903	32.0852	74.2768	1.211	5e-05
Arc1	128.565	297.619	1.21097	5e-05
RpL8	3575.44	8276.82	1.21096	5e-05
Prosbeta1	353.026	817.189	1.2109	5e-05
CG4860	21.267	49.2252	1.21078	5e-05
pain	9.06664	20.9814	1.21047	5e-05
Rab11	297.019	687.265	1.21031	5e-05
CG13806	1.5133	3.49983	1.20959	5e-05
MESR6	50.2011	116.097	1.20954	5e-05
mRpS29	27.5503	63.6788	1.20875	5e-05
mRpL42	109.671	253.275	1.20752	5e-05
mRpS18C	65.5737	151.386	1.20704	5e-05
CG11679	19.265	44.4643	1.20667	5e-05
CG13390	10.9354	25.1815	1.20335	5e-05
CG13630	59.7649	137.539	1.20247	5e-05
CG7770	307.574	707.733	1.20227	5e-05
Roc1a	639.472	1469.47	1.20034	5e-05
RpS17	5709.81	13117.9	1.20002	5e-05
sec10	12.776	29.3488	1.19986	5e-05
sav	18.6926	42.9206	1.1992	5e-05
Pcd	157.669	361.671	1.19777	5e-05
CG5569	39.9835	91.6575	1.19685	5e-05
ave	41.8493	95.9288	1.19676	5e-05
pll	18.2267	41.7781	1.19669	5e-05
Cyp9b2	1.00201	2.29545	1.19588	5e-05
RpL18	4591.75	10504	1.19383	5e-05
CG6321	3.21716	7.34984	1.19192	5e-05
CG17333	41.1978	94.0684	1.19114	5e-05
CG9921	59.4978	135.817	1.19076	5e-05
CG10435	29.8875	68.1612	1.18941	5e-05
CG5703	101.207	230.68	1.18859	5e-05
CG30392	24.2852	55.3455	1.18839	5e-05
CG8636	379.267	864.284	1.18829	5e-05
Cda9	4.21206	9.59609	1.18792	5e-05
CG10635	237.367	540.065	1.18601	5e-05
CG10189	14.3277	32.5897	1.1856	5e-05
CoVa	559.284	1272.03	1.18548	5e-05
CR42861	63.1161	143.541	1.18538	5e-05
Ho	25.9037	58.9087	1.18532	5e-05
CG31636	0.666422	1.51453	1.18436	5e-05
Plip	24.3507	55.3089	1.18355	5e-05
CG9391	54.7911	124.395	1.18292	5e-05
CG7949	97.8772	222.031	1.18172	5e-05
CG12512	0.469792	1.06389	1.17925	5e-05
Atox1	157.24	355.949	1.1787	5e-05
mRpS18A	94.331	213.508	1.17849	5e-05
RpS19a	5165.4	11684.8	1.17768	5e-05
CG3652	37.1956	84.1236	1.17738	5e-05
CG3214	195.767	442.671	1.17709	5e-05
Rrp40	41.012	92.7152	1.17676	5e-05
RpS25	9283.13	20985.6	1.17672	5e-05
CG6144	13.9086	31.4209	1.17575	5e-05
RpL23	7211.4	16267.1	1.1736	5e-05
CG12393	40.2318	90.6996	1.17276	5e-05
RpL14	5743.57	12943.8	1.17225	5e-05
ATPsyn-d	569.402	1281.07	1.16984	5e-05
mRpS9	57.6146	129.616	1.16974	5e-05
CG30094	39.3455	88.5026	1.16952	5e-05
mRpL30	144.822	325.49	1.16833	5e-05
CG12237	37.7784	84.86	1.16752	5e-05
Pbgs	15.5763	34.9588	1.1663	5e-05
CG9948	21.6274	48.5331	1.16611	5e-05
CG2604	49.5215	111.104	1.16578	5e-05
RpL26	5825.68	13069.9	1.16575	5e-05
CG1161	69.7871	156.527	1.16538	5e-05
CG17327	93.9165	210.586	1.16496	5e-05
CG3793	35.5107	79.6214	1.1649	5e-05
CG3011	106.657	238.876	1.16328	5e-05
alphaTub84B	2723.64	6089.48	1.16078	5e-05
CG15317	24.3665	54.422	1.15929	5e-05
Herp	16.3326	36.4783	1.15928	5e-05
CG32687	3.40684	7.60699	1.15889	5e-05
CG3940	12.1958	27.2314	1.15888	5e-05
Mesh1	26.0267	58.0422	1.15711	5e-05
Tsp42Ee	102.024	227.383	1.15622	5e-05
CycK	56.5037	125.916	1.15604	5e-05
CG1105	38.5844	85.8869	1.15442	5e-05
CG6674	30.0776	66.939	1.15416	5e-05
CG7956	15.5613	34.6265	1.15391	5e-05
CG10672	34.72	77.1948	1.15274	5e-05
RpL34a	1232.32	2716.36	1.15245	5e-05
CG2046	87.3408	194.126	1.15227	5e-05
Dic1	20.4864	45.5218	1.15189	5e-05
CG15046	2.24771	4.99442	1.15186	5e-05
Rab1	165.255	367.193	1.15185	5e-05
CG7339	61.0919	135.731	1.1517	5e-05
Mlc-c	233.398	518.41	1.1513	5e-05
gatA	14.4805	32.1457	1.15052	5e-05
CG11534	14.4094	31.985	1.15039	5e-05
CG8675	39.0819	86.6608	1.14888	5e-05
Aven	7.7373	17.1458	1.14795	5e-05
l(3)01239	273.744	606.452	1.14756	5e-05
mRpS25	101.368	224.566	1.14754	5e-05
CG3609	61.5954	136.407	1.14703	5e-05
CG9769	594.968	1317.43	1.14684	5e-05
Irc	1.85945	4.11702	1.14673	5e-05
imd	16.9213	37.4596	1.14649	5e-05
CG18643	14.6193	32.3478	1.14579	5e-05
Gip	51.8113	114.609	1.14538	5e-05
Pis	21.3417	47.2055	1.14528	5e-05
CG8814	21.7343	48.0623	1.14493	5e-05
mRpL9	44.2654	97.7924	1.14354	5e-05
mRpS22	48.4088	106.937	1.14342	5e-05
CG32444	1.43506	3.16968	1.14323	5e-05
CG6180	261.551	577.261	1.14213	5e-05
CG10898	7.3929	16.316	1.14208	5e-05
Su(P)	36.2166	79.8938	1.14143	5e-05
CG4692	746.789	1647.21	1.14125	5e-05
CG3446	166.494	367.022	1.1404	5e-05
CG8204	26.6504	58.7466	1.14035	5e-05
ScpX	39.2878	86.5798	1.13995	5e-05
mRpL40	53.3811	117.631	1.13986	5e-05
CG1291	19.5101	42.9606	1.13879	5e-05
Snx16	18.7025	41.1736	1.13849	5e-05
Ppt1	13.7329	30.2326	1.13847	5e-05
RpL11	4827.51	10624.6	1.13805	5e-05
Rpn11	214.434	471.931	1.13804	5e-05
CG9953	19.7026	43.3465	1.13753	5e-05
Oat	36.647	80.6102	1.13727	5e-05
CG15536	34.5933	76.0339	1.13615	5e-05
l(2)37Bb	21.3707	46.9529	1.13558	5e-05
CG10237	12.6762	27.8366	1.13486	5e-05
Prosbeta7	319.74	701.883	1.13433	5e-05
CG14043	16.3965	35.9889	1.13416	5e-05
CG11699	117.105	256.874	1.13326	5e-05
RpL27A	6609.38	14486.3	1.13211	5e-05
CG11858	223.059	488.593	1.13121	5e-05
CG13667	5.53293	12.1141	1.13057	5e-05
CG15211	1.9041	4.16847	1.13041	0.0031
CG7523	26.7486	58.5388	1.12993	5e-05
RpL34b	3395.16	7428.39	1.12957	5e-05
CG13876	8.11242	17.7482	1.12947	5e-05
CG13220	192.726	421.336	1.12842	5e-05
HBS1	25.9635	56.681	1.12638	5e-05
CG15153	1.41943	3.09785	1.12595	5e-05
CG12203	113.502	247.654	1.12561	5e-05
CG10927	5.01251	10.9354	1.1254	5e-05
CG42324	5.75657	12.5557	1.12506	5e-05
CG14210	94.6452	206.197	1.12342	5e-05
mRpS26	48.1146	104.821	1.12338	5e-05
Vps16B	6.92539	15.0844	1.12309	5e-05
Atg6	28.7392	62.586	1.12282	5e-05
CG7277	32.4558	70.6521	1.12226	5e-05
hoip	453.868	987.954	1.12217	5e-05
RpS9	5908.54	12857.6	1.12175	5e-05
CG31937	18.361	39.928	1.12076	5e-05
Prosalpha7	299.224	650.615	1.12058	5e-05
CG11975	24.6839	53.6663	1.12044	5e-05
Eno	324.456	705.076	1.11976	5e-05
CG14079	3.59665	7.81022	1.11871	5e-05
metl	34.7444	75.4014	1.11781	5e-05
ATPsyn-Cf6	643.556	1395.55	1.1167	5e-05
robl	319.833	692.988	1.11551	5e-05
veli	66.4461	143.969	1.1155	5e-05
Pcmt	110.698	239.829	1.11538	5e-05
CG5705	4.18255	9.05662	1.11459	5e-05
CG1764	22.5538	48.794	1.11333	5e-05
CG34213	24.3564	52.608	1.11098	5e-05
RpS12	6381.36	13776.4	1.11026	5e-05
Rpt4	119.532	257.926	1.10956	5e-05
CG2147	74.6038	160.966	1.10944	5e-05
Sk2	23.5851	50.8218	1.10757	5e-05
CG31041	0.477221	1.02823	1.10744	0.03445
RpL6	4071.07	8771.32	1.10739	5e-05
Tig	0.651123	1.40266	1.10717	5e-05
CG8952	3.3033	7.1154	1.10704	0.0005
CG15916	11.1913	24.1018	1.10676	5e-05
CG1750	6.01474	12.9481	1.10616	5e-05
CG31344	22.0006	47.3375	1.10544	5e-05
CG8549	28.6104	61.5541	1.10532	5e-05
CG5196	25.309	54.4509	1.10531	5e-05
CG7718	8.98261	19.3113	1.10424	5e-05
CG5382	68.1005	146.372	1.1039	5e-05
CG31800	76.6858	164.799	1.10367	5e-05
RpL13	4796.19	10305.6	1.10347	5e-05
CG3894	21.5446	46.2892	1.10335	5e-05
CG30285	4.51258	9.67453	1.10024	5e-05
CG3065	39.9152	85.5242	1.09939	5e-05
CG8778	34.2157	73.3038	1.09923	5e-05
CG32557	0.5861	1.25525	1.09876	5e-05
Csk	23.6623	50.6579	1.0982	5e-05
Jon65Aiv	48.5472	103.879	1.09744	5e-05
RpL7	4990.51	10676.4	1.09716	5e-05
CG12159	22.7834	48.7403	1.09713	5e-05
CG8768	13.734	29.3734	1.09676	5e-05
CG15602	23.9913	51.2605	1.09534	5e-05
CCS	27.5133	58.7837	1.09529	5e-05
CG5828	13.3389	28.499	1.09527	5e-05
CG14057	47.8512	102.216	1.09499	5e-05
RpL9	4792.7	10236.2	1.09477	5e-05
CG8235	72.7564	155.288	1.0938	5e-05
CG17145	0.866555	1.84764	1.09232	5e-05
CG17221	9.48756	20.2214	1.09178	5e-05
CG2976	72.1132	153.648	1.09129	5e-05
mRpL23	96.4926	205.509	1.09071	5e-05
RpS10b	4347.17	9253.27	1.08989	5e-05
Prx2540-1	1.07219	2.28101	1.08912	0.0001
PH4alphaSG2	0.493025	1.04816	1.08813	0.0042
CG6769	34.5941	73.5298	1.0878	5e-05
RpS30	7377.47	15661.4	1.08602	5e-05
wal	129.524	274.85	1.08543	5e-05
CG8078	17.0325	36.1317	1.08498	5e-05
CG18577	1.96366	4.16418	1.08448	5e-05
Tctp	2318.89	4913.91	1.08344	5e-05
CG11007	10.2344	21.6795	1.0829	5e-05
l(2)06496	47.2352	100.037	1.08259	5e-05
CG4743	22.4836	47.6044	1.08222	5e-05
Arc42	57.6782	121.826	1.07872	5e-05
Aldh-III	69.8634	147.562	1.07871	5e-05
Neb-cGP	750.03	1584.16	1.0787	5e-05
RpL27	3557.12	7511.92	1.07847	5e-05
RpL10	6316.55	13338.8	1.07842	5e-05
RpL18A	5584.85	11790	1.07798	5e-05
CG10424	40.7281	85.8399	1.07562	5e-05
CG18858	2.35837	4.96999	1.07545	5e-05
CG17765	144.551	304.379	1.07429	5e-05
CG4269	2.09302	4.40516	1.07361	5e-05
CG5021	35.7646	75.1925	1.07206	5e-05
l(2)k14505	71.713	150.697	1.07135	5e-05
RpS18	6190.34	13008	1.07131	5e-05
Rpn12	198.561	417.096	1.0708	5e-05
Sod2	221.287	464.759	1.07057	5e-05
CG13766	3.25917	6.84365	1.07026	5e-05
CG12118	11.7903	24.7573	1.07025	5e-05
CG7252	4.54238	9.53708	1.0701	5e-05
beta3GalTII	4.27608	8.97598	1.06978	5e-05
CG11396	14.6844	30.8138	1.0693	5e-05
CG5500	19.9288	41.7985	1.0686	5e-05
CG40045	364.948	765.023	1.06781	5e-05
l(2)tid	24.8884	52.1469	1.06711	5e-05
CG12974	0.832357	1.74345	1.06667	5e-05
CG7840	12.5187	26.2094	1.066	5e-05
bonsai	58.8777	123.219	1.06544	5e-05
CG34191	159.429	333.461	1.0646	5e-05
Nacalpha	2107.99	4406.68	1.06382	5e-05
Thiolase	122.836	256.78	1.0638	5e-05
mRpS35	41.3718	86.4667	1.0635	5e-05
CG30152	53.2834	111.356	1.06343	5e-05
Pgam5	66.0123	137.88	1.0626	5e-05
Rrp42	34.2209	71.4626	1.06231	5e-05
Pect	44.0908	91.9883	1.06097	5e-05
Sp7	4.78455	9.98118	1.06083	5e-05
Eip55E	85.7687	178.823	1.06001	5e-05
CG9140	75.4394	157.271	1.05987	5e-05
CG4629	12.5273	26.1144	1.05976	5e-05
Srp19	123.903	258.202	1.05929	5e-05
epsilonCOP	72.7718	151.607	1.05888	5e-05
Scsalpha	172.079	358.327	1.0582	5e-05
Fdxh	23.9589	49.8798	1.05789	5e-05
CG5793	39.7058	82.6472	1.05762	5e-05
ppl	45.6113	94.8655	1.05649	5e-05
CG30015	19.8235	41.2266	1.05637	5e-05
RpS16	7489.82	15570.4	1.0558	5e-05
Prp38	44.1764	91.7725	1.05479	5e-05
mRpL35	46.4601	96.5052	1.05462	5e-05
dj-1beta	195.171	404.911	1.05287	5e-05
Adk3	45.9022	95.2297	1.05285	5e-05
CG3505	4.69464	9.73204	1.05173	5e-05
ND42	100.277	207.747	1.05083	5e-05
CG34163	111.422	230.827	1.05078	5e-05
CG7772	14.9295	30.9244	1.05058	5e-05
mRpL21	49.2093	101.919	1.05042	5e-05
CG10425	11.3376	23.4797	1.05031	5e-05
RpS15Aa	4722.32	9776.73	1.04986	5e-05
sut2	0.498933	1.0322	1.04881	0.00025
CG7943	11.1603	23.0816	1.04836	5e-05
santa-maria	5.56091	11.5009	1.04835	5e-05
SpdS	60.3383	124.752	1.04792	5e-05
UbcD10	135.621	280.37	1.04775	5e-05
CG12811	25.914	53.5684	1.04765	5e-05
CG10219	105.194	217.246	1.04628	5e-05
mRpL52	120.418	248.597	1.04575	5e-05
RpL13A	4840.12	9988.22	1.04519	5e-05
mRpL24	49.9515	103.067	1.04499	5e-05
RpL32	7339.01	15130.1	1.04376	5e-05
CG1550	25.7688	53.1113	1.04339	5e-05
CG11103	15.2244	31.3771	1.04332	5e-05
colt	60.2078	124.084	1.04329	5e-05
CG12539	1.52863	3.14977	1.04301	0.00015
Idgf4	106.614	219.563	1.04224	5e-05
CG17026	4.49809	9.26181	1.04198	0.00355
CG7488	20.3819	41.967	1.04197	5e-05
Plod	12.7979	26.348	1.04178	5e-05
CG6950	28.4562	58.5513	1.04096	5e-05
CG13901	52.5102	108.04	1.0409	5e-05
LSm1	128.308	263.97	1.04076	5e-05
CG7603	106.223	218.387	1.03979	5e-05
Taf10	125.921	258.874	1.03973	5e-05
DnaJ-H	42.9186	88.2312	1.03969	5e-05
CG14207	149.987	308.34	1.03968	5e-05
Jra	44.4106	91.247	1.03887	5e-05
CG10646	17.0942	35.1194	1.03876	5e-05
CG1635	9.17971	18.8592	1.03875	5e-05
Sps2	22.7461	46.728	1.03867	5e-05
CG2862	511.004	1049.6	1.03843	5e-05
Mpp6	23.5752	48.4153	1.03819	5e-05
CG6833	22.9456	47.1112	1.03785	5e-05
CG32262	3.09586	6.35489	1.03753	5e-05
CG7378	6.8441	14.0459	1.03722	5e-05
mRpL45	28.0551	57.5645	1.03692	5e-05
CG9590	18.0151	36.9526	1.03647	5e-05
mRpL34	372.388	763.825	1.03644	5e-05
PyK	129.139	264.729	1.03559	5e-05
nero	43.3442	88.8468	1.03548	5e-05
Srp9	100.573	206.057	1.0348	5e-05
CG5114	44.5622	91.2877	1.0346	5e-05
RpS2	5263.06	10773.6	1.03352	5e-05
CG3776	74.2081	151.816	1.03268	5e-05
CG32576	21.0863	43.1173	1.03196	0.00125
Gclm	30.5753	62.5047	1.0316	5e-05
RpL35A	2954.65	6040.09	1.03158	5e-05
CG2263	64.034	130.858	1.03109	5e-05
sgl	25.2465	51.5817	1.03078	5e-05
mRpS17	65.6842	134.178	1.03053	5e-05
CG10103	38.8172	79.2306	1.02936	5e-05
eIF2B-beta	56.4916	115.305	1.02935	5e-05
CG17180	18.6093	37.9811	1.02926	5e-05
Sgf11	57.6537	117.566	1.02798	5e-05
CG9286	62.2989	127.024	1.02782	5e-05
RpS14b	1177.73	2401.22	1.02776	5e-05
CG7632	10.484	21.3655	1.0271	5e-05
CG7506	44.9457	91.5939	1.02707	5e-05
CG5346	31.5983	64.3871	1.02693	5e-05
Oscp	452.085	920.952	1.02653	5e-05
CG32368	28.1598	57.3369	1.02583	5e-05
Ykt6	58.4113	118.869	1.02506	5e-05
blos3	67.3207	136.993	1.02498	5e-05
Rbp1	254.19	517.101	1.02454	5e-05
COQ7	33.5696	68.2485	1.02364	5e-05
RpS20	5292.03	10756.8	1.02336	5e-05
crq	23.1936	47.1428	1.02331	5e-05
Gyk	23.265	47.2387	1.0218	5e-05
Aats-ser	15.5127	31.493	1.02158	5e-05
CG11151	121.641	246.834	1.02091	5e-05
Xbp1	148.546	301.363	1.02059	5e-05
CG9471	48.2813	97.9421	1.02047	5e-05
RpLP1	5183.75	10515.5	1.02045	5e-05
CG7461	21.8377	44.292	1.02022	5e-05
CG2076	50.1868	101.755	1.01971	5e-05
obst-F	3.26182	6.61214	1.01944	5e-05
CG12795	22.2386	45.0503	1.01847	5e-05
CG10638	103.804	210.14	1.01749	5e-05
CG7009	28.7221	58.1349	1.01725	5e-05
CG9205	114.966	232.682	1.01715	5e-05
mRpL28	54.763	110.815	1.01688	5e-05
RpL7A	4503.98	9112.34	1.01662	5e-05
CG32280	50.6794	102.484	1.01593	5e-05
CG9743	2.02475	4.09284	1.01536	5e-05
RpS13	8152.54	16473.2	1.0148	5e-05
rho-7	47.0823	95.0703	1.01381	5e-05
PGRP-LE	31.7159	64.0244	1.01341	5e-05
Mtch	119.606	241.435	1.01335	5e-05
CG18815	106.031	213.894	1.01241	5e-05
Mur29B	0.723846	1.45942	1.01164	5e-05
elm	55.9383	112.767	1.01144	5e-05
mRpL38	32.2495	64.9573	1.01022	5e-05
Rack1	3055.58	6153.18	1.00988	5e-05
CG5045	58.9094	118.573	1.0092	5e-05
Snap24	25.7207	51.7509	1.00865	5e-05
CG9319	26.8852	54.0065	1.00632	5e-05
CG14401	2.95196	5.92937	1.00621	5e-05
ric8a	6.51976	13.0943	1.00605	5e-05
CG4769	100.549	201.931	1.00596	5e-05
CG2107	10.3047	20.6872	1.00543	5e-05
CG12264	27.85	55.9085	1.00539	5e-05
CG5384	108.934	218.421	1.00366	5e-05
CG14879	2.90285	5.81697	1.0028	5e-05
sta	6411.6	12838.1	1.00167	5e-05
RpL24-like	379.499	759.849	1.00162	5e-05
CG12344	0.718909	1.4392	1.00138	0.0001
CG11562	41.0084	82.019	1.00004	5e-05
CG42553	15.6655	31.2846	0.99786	5e-05
PH4alphaPV	0.527383	1.05302	0.997611	0.0001
Acyp2	64.0354	127.831	0.997301	5e-05
CG13603	37.0164	73.8707	0.996838	5e-05
CG42390	4.90834	9.79429	0.996706	5e-05
Gpo-1	5.54812	11.0638	0.99577	5e-05
beta4GalNAcTB	17.5634	35.0231	0.995734	5e-05
cdc2rk	28.8926	57.5562	0.994273	5e-05
CG10802	27.1363	54.0434	0.993896	5e-05
CG7148	29.2174	58.1337	0.992548	5e-05
CG8837	1.80808	3.59742	0.992504	5e-05
CG1227	11.6258	23.1257	0.992162	5e-05
und	128.056	254.723	0.992148	5e-05
RpS15Ab	209.002	415.679	0.991954	5e-05
CG1236	62.9919	125.237	0.991418	5e-05
Seipin	4.30475	8.5565	0.99109	5e-05
CG17664	1.8497	3.67522	0.99054	5e-05
CG10561	4.28472	8.51235	0.990356	5e-05
CG15168	76.6366	152.099	0.988907	5e-05
CG10405	7.58627	15.0561	0.988887	5e-05
veg	9.52829	18.9034	0.988356	5e-05
CG6908	0.696867	1.38178	0.987578	0.0002
CG8607	11.3155	22.4202	0.986491	5e-05
Dph5	82.1356	162.611	0.985343	5e-05
Pi4KIIalpha	22.314	44.1596	0.984777	5e-05
CG6388	28.0815	55.5069	0.983049	5e-05
l(2)35Di	175.701	347.28	0.982979	5e-05
sun	247.95	490.025	0.982805	5e-05
CG3731	165.832	327.582	0.982137	5e-05
CG13090	19.6252	38.7609	0.981898	5e-05
CG14715	92.4598	182.534	0.981264	5e-05
Tim9a	120.336	237.414	0.980337	5e-05
ATPsyn-b	289.649	570.872	0.978863	5e-05
lsn	52.8456	104.124	0.978453	5e-05
CG32276	499.583	984.111	0.978097	5e-05
CG1847	10.9756	21.6141	0.977673	5e-05
MESK2	36.3071	71.4925	0.977541	5e-05
RpL12	6022.07	11857.4	0.977451	5e-05
CG4036	40.3738	79.3999	0.975717	5e-05
eca	29.2847	57.5814	0.975455	5e-05
CG6550	11.7527	23.1067	0.975312	5e-05
CG8680	127.452	250.51	0.974922	5e-05
CG31469	1.5754	3.09435	0.973923	0.00065
CG6308	22.4661	44.1258	0.973869	5e-05
CG8297	10.8268	21.2587	0.97345	5e-05
pn	6.14485	12.0478	0.971324	5e-05
CG32549	23.4429	45.9412	0.970638	5e-05
CG15083	42.8183	83.8746	0.970007	5e-05
Cks85A	42.0868	82.4007	0.969288	5e-05
grau	25.4713	49.8347	0.968277	5e-05
CG9547	8.27842	16.1947	0.968093	5e-05
CG6665	9.53329	18.647	0.967894	5e-05
Hrs	16.9497	33.1443	0.967502	5e-05
CG9951	25.5763	50.0047	0.967256	5e-05
Taf10b	117.54	229.634	0.966181	5e-05
CG2680	2.66709	5.20509	0.964657	0.0234
CG11999	44.8195	87.4498	0.964329	5e-05
CG17141	15.2376	29.7285	0.964212	5e-05
ATPsyn-gamma	364.551	711.227	0.96419	5e-05
Rpn9	193.659	377.759	0.963947	5e-05
CG8931	16.4665	32.1122	0.963588	5e-05
Txl	143.623	279.831	0.962266	5e-05
Tango7	274.541	534.801	0.961981	5e-05
CG9853	51.7103	100.715	0.961747	5e-05
Scox	44.174	86.0207	0.961487	5e-05
Wwox	31.6128	61.5475	0.961192	5e-05
blos4	6.37662	12.4112	0.960782	5e-05
CG8635	87.9167	171.101	0.960637	5e-05
Mdh2	119.212	231.991	0.960541	5e-05
CG1662	7.86902	15.3016	0.959423	5e-05
mtSSB	167.225	325.012	0.958702	5e-05
CG8417	29.7411	57.7872	0.958289	5e-05
CG3887	86.6342	168.255	0.957643	5e-05
Cct5	272.33	528.815	0.957409	5e-05
Sgt	132.317	256.903	0.957224	5e-05
CG6488	5.98474	11.6176	0.956957	5e-05
CG10133	15.7913	30.6376	0.95617	5e-05
CG8191	8.44393	16.3619	0.954353	5e-05
Rpb10	333.878	646.416	0.953141	5e-05
mod(r)	71.2814	137.962	0.952675	5e-05
Eap	60.0451	116.198	0.952472	5e-05
mRpL27	109.178	211.194	0.951882	5e-05
l(1)G0007	31.7837	61.4611	0.951387	5e-05
CG30291	31.58	61.06	0.951218	5e-05
or	60.5599	117.076	0.95101	5e-05
Usf	6.49652	12.5585	0.950925	5e-05
CG3434	17.938	34.6756	0.950903	5e-05
Atac1	9.92604	19.1873	0.950861	5e-05
betaggt-I	20.6665	39.9487	0.950853	5e-05
SP2637	25.1175	48.5434	0.950584	5e-05
CG4942	5.56335	10.7496	0.95026	5e-05
CG4572	18.3884	35.5023	0.949121	5e-05
RpL39	22712.1	43844.5	0.948935	5e-05
CG10725	19.5711	37.7658	0.948351	5e-05
CG32641	2.09861	4.04796	0.947765	0.01215
eIF-2alpha	210.263	405.515	0.947557	5e-05
l(1)G0144	7.09127	13.6701	0.946905	5e-05
CG5147	44.0554	84.8658	0.945865	5e-05
CG32302	25.7604	49.6138	0.945589	5e-05
eIF6	96.737	186.306	0.945533	5e-05
CG11885	83.3879	160.522	0.944861	5e-05
l(2)06225	719.68	1384.6	0.944042	5e-05
RpS23	5977.96	11497.1	0.943549	5e-05
EfTuM	79.1617	152.18	0.942906	5e-05
RpL5	3996.58	7681.85	0.942687	5e-05
RpLP0	2700.82	5188.36	0.941882	5e-05
CG5009	19.2136	36.8475	0.939435	5e-05
CG32485	5.8185	11.1568	0.93921	5e-05
mRpS24	59.0549	113.159	0.938219	5e-05
Aats-tyr	76.3058	146.138	0.937462	5e-05
CG5056	20.2858	38.8423	0.937163	5e-05
mtacp1	263.643	504.595	0.93654	5e-05
Use1	25.074	47.9772	0.936154	5e-05
dnd	2.82692	5.40843	0.935977	0.0005
CG6000	63.8265	122.098	0.935816	5e-05
prel	34.4849	65.9434	0.935265	5e-05
CG8237	13.3941	25.6077	0.934977	5e-05
Psf1	15.0267	28.7025	0.933647	5e-05
Ufd1-like	92.8263	177.259	0.933256	5e-05
l(3)03670	76.918	146.866	0.933111	5e-05
CG32198	39.7555	75.8985	0.932919	5e-05
Fbw5	4.25903	8.13054	0.932825	5e-05
RpS24	5384.8	10269.2	0.931365	5e-05
CG17593	13.9679	26.6294	0.9309	5e-05
CG17259	87.6465	167.086	0.93082	5e-05
Rpn3	120.635	229.916	0.930452	5e-05
CG4933	18.149	34.576	0.929885	5e-05
CG12093	14.4961	27.6146	0.929763	5e-05
CG7420	12.7564	24.2969	0.929548	5e-05
Updo	84.6886	161.297	0.929479	5e-05
CG12134	31.1044	59.2151	0.928849	5e-05
l(2)35Be	41.0084	77.9792	0.927168	5e-05
CG7394	71.3093	135.583	0.927018	5e-05
RpS3	4163.71	7911.95	0.926163	5e-05
RpL36A	7776.88	14763.6	0.92478	5e-05
CG7834	174.452	331.169	0.924737	5e-05
Zfrp8	22.0584	41.8689	0.924552	5e-05
CG11267	477.088	905.108	0.923834	5e-05
CG1358	5.02241	9.52043	0.922646	5e-05
Efr	6.28899	11.9205	0.922549	5e-05
CG5380	21.1599	40.1072	0.92253	5e-05
SdhB	132.016	250.216	0.922463	5e-05
CG14270	57.9322	109.784	0.922235	5e-05
CG3184	13.8928	26.3187	0.921746	5e-05
CG2006	9.19192	17.3998	0.92063	5e-05
Gmer	25.6357	48.5122	0.920195	5e-05
galectin	44.4598	84.1041	0.919674	5e-05
Pgm	29.3301	55.4801	0.919587	5e-05
eIF-2beta	380.46	719.477	0.919202	5e-05
CG34195	10.1452	19.1727	0.918255	5e-05
CG10075	27.4087	51.7949	0.918176	5e-05
CG32267	203.788	384.904	0.91743	5e-05
CG9104	14.2211	26.8538	0.917095	5e-05
CG8067	14.6436	27.6504	0.917027	5e-05
RpL37a	4437.11	8377.25	0.916858	5e-05
Ddc	11.2226	21.183	0.916502	5e-05
mRpL20	129.708	244.466	0.914365	5e-05
VhaPPA1-1	55.198	104.03	0.914316	5e-05
Rpt1	181.591	342.172	0.914029	5e-05
sals	4.65699	8.7728	0.91364	5e-05
Oscillin	87.8212	165.403	0.913341	5e-05
EndoG	8.84226	16.6478	0.912844	5e-05
CG2116	20.3358	38.2825	0.912662	5e-05
poly	73.5334	138.403	0.912407	5e-05
mRpL16	56.6874	106.648	0.911758	5e-05
CG9581	19.9098	37.4556	0.911706	5e-05
CG4789	126.599	238.024	0.910842	5e-05
CG7137	17.7049	33.2874	0.910827	5e-05
CG42495	4.85184	9.11915	0.910365	5e-05
CG5188	13.5099	25.3759	0.909447	5e-05
Dat	24.0618	45.1809	0.908969	5e-05
Psf2	18.5719	34.8489	0.907989	5e-05
l(1)G0193	17.7853	33.3532	0.907136	5e-05
CG7789	25.3667	47.5542	0.906635	5e-05
RpS11	5389.7	10098.1	0.905809	5e-05
CG5013	40.7061	76.2592	0.905664	5e-05
ligatin	22.6279	42.3454	0.904103	5e-05
CG4019	3.10215	5.80403	0.903788	5e-05
RpL41	46383.2	86745.8	0.903192	5e-05
CG30466	5.03925	9.42168	0.902774	5e-05
CG6984	7.88338	14.7378	0.902638	5e-05
CG2453	15.6463	29.2425	0.902245	5e-05
CG9154	56.5245	105.484	0.900083	5e-05
CG12162	27.7624	51.784	0.899376	5e-05
MED28	56.4535	105.262	0.898852	5e-05
CG31715	284.519	530.266	0.898192	5e-05
agt	13.71	25.535	0.89725	0.008
Alr	25.2437	47.0044	0.89687	5e-05
RpL4	3017.71	5613.65	0.895484	5e-05
CG12279	168.607	313.442	0.894532	5e-05
zetaCOP	225.934	419.782	0.893739	5e-05
Sac1	37.8281	70.2775	0.893606	5e-05
sktl	22.1285	41.1012	0.893273	5e-05
Vti1	8.41585	15.6016	0.890515	5e-05
CG4968	115.471	214.042	0.89036	5e-05
bigmax	20.7412	38.4363	0.889969	5e-05
Mat1	46.56	86.2754	0.889858	5e-05
CG9691	108.83	201.662	0.889855	5e-05
CG4882	49.236	91.1925	0.8892	5e-05
CG8187	12.2951	22.7665	0.888831	5e-05
Roe1	35.2305	65.1972	0.887983	5e-05
Atg9	5.71362	10.5672	0.887123	5e-05
CAHbeta	4.42139	8.17716	0.887098	0.0098
Ubi-p63E	31.9684	59.1223	0.887057	5e-05
CG7429	6.46087	11.9462	0.886756	5e-05
CG11095	8.02566	14.8356	0.886372	5e-05
skpA	534.049	986.957	0.886015	5e-05
CG8134	28.0721	51.8536	0.885306	5e-05
CG9987	71.6969	132.402	0.884938	5e-05
ced-6	33.5511	61.9329	0.884347	5e-05
mats	59.8841	110.54	0.884324	5e-05
RpL30	5984.62	11043.3	0.883833	5e-05
RpS29	6969.72	12856.9	0.883376	5e-05
CG10962	6.3657	11.74	0.883045	5e-05
CG1458	250.142	461.29	0.882925	5e-05
CG33170	126.849	233.887	0.882706	5e-05
CG6523	224.708	414.309	0.882654	5e-05
CG14511	4.2831	7.89696	0.882642	5e-05
CG13993	280.046	515.954	0.881579	5e-05
Rab10	48.1918	88.7464	0.8809	5e-05
CG18528	29.9947	55.2292	0.880725	5e-05
CG17574	29.3364	53.9871	0.879923	5e-05
CG1139	1.05098	1.93383	0.87972	5e-05
Mhc	1.16924	2.15118	0.879563	5e-05
RpS3A	4479.23	8240.89	0.879549	5e-05
CG10344	1.77085	3.25521	0.878309	5e-05
Rheb	83.7429	153.868	0.877656	5e-05
Aats-his	69.4469	127.523	0.876773	5e-05
Ppox	11.9594	21.9431	0.875627	5e-05
CG16717	24.0522	44.1261	0.875464	5e-05
CG5532	244.7	448.779	0.874989	5e-05
Rap2l	111.769	204.94	0.874676	5e-05
HdacX	3.63693	6.665	0.873883	0.0012
CG17059	339.529	621.849	0.873029	5e-05
pnut	96.3115	176.329	0.872493	5e-05
CG11695	16.0587	29.3951	0.872223	5e-05
CG10208	4.46646	8.17137	0.871445	5e-05
CG14997	37.5051	68.6084	0.871297	5e-05
CG7637	770.268	1408.1	0.870322	5e-05
l(2)37Cc	146.495	267.772	0.870151	5e-05
Dmn	113.036	206.556	0.869749	5e-05
CG7200	40.7455	74.4421	0.869479	5e-05
Prx3	85.5402	156.272	0.869384	5e-05
CG13163	7.33029	13.389	0.869108	5e-05
CG5412	40.6992	74.2824	0.868021	5e-05
CG14286	38.6715	70.5781	0.867949	5e-05
CG14881	29.1872	53.2358	0.867058	5e-05
CG4829	2.07806	3.79024	0.867055	5e-05
Act5C	3189.37	5815.86	0.866724	5e-05
CG32582	3.80363	6.93498	0.866516	0.0001
CG2608	18.2121	33.1772	0.865293	5e-05
scu	223.988	407.773	0.864344	5e-05
CG10628	27.2472	49.5472	0.862694	5e-05
Vps4	60.2809	109.611	0.862625	5e-05
mRpL22	92.1047	167.399	0.861944	5e-05
Rop	34.1314	62.0186	0.8616	5e-05
ClC-c	15.7364	28.5923	0.86152	5e-05
Dlc90F	299.825	544.184	0.859975	5e-05
CG4957	14.7385	26.7495	0.859924	5e-05
CG7322	15.5917	28.2942	0.859726	5e-05
CG7638	18.1532	32.9155	0.858544	5e-05
CG9240	48.478	87.8933	0.858425	5e-05
CG30415	526.304	953.35	0.85711	5e-05
Tom20	265.388	480.299	0.855827	5e-05
CG9643	42.8855	77.579	0.855175	5e-05
CG17982	21.2233	38.3881	0.855011	5e-05
wuho	46.8294	84.6993	0.854934	5e-05
RpL21	6721.59	12149	0.853966	5e-05
mdy	8.25792	14.9232	0.853705	5e-05
RpL35	5809.03	10488.3	0.852412	5e-05
Dim1	89.7916	162.037	0.851672	5e-05
CG12736	15.601	28.1167	0.849791	5e-05
CG10268	21.683	39.0698	0.849493	5e-05
RpS14a	3828.25	6890.68	0.847961	5e-05
l(2)35Bc	13.5622	24.3953	0.847014	5e-05
Tsp86D	14.2914	25.7049	0.846893	5e-05
CG5846	24.1566	43.4226	0.846031	5e-05
TSG101	61.1179	109.717	0.844122	5e-05
CG10912	5.48935	9.85221	0.843812	5e-05
Qtzl	11.7564	21.0987	0.843703	5e-05
RpS5a	5348.37	9596.14	0.843356	5e-05
gammaTub37C	1.17788	2.11279	0.842956	5e-05
CG15706	13.0358	23.3708	0.842223	5e-05
CR41501	1.85111	3.31854	0.842155	5e-05
26-29-p	51.2308	91.8185	0.841773	5e-05
CG4365	86.9794	155.849	0.8414	5e-05
CG12384	545.68	977.541	0.841103	5e-05
Bka	42.2592	75.6912	0.840859	5e-05
RpL40	5738.34	10277.2	0.840742	5e-05
CG15084	12.1318	21.7226	0.840408	5e-05
Lcp1	114.423	204.878	0.840379	5e-05
Sgt1	73.5205	131.575	0.839665	5e-05
Fuca	8.52691	15.2596	0.839627	5e-05
CG12042	14.9538	26.7547	0.839276	5e-05
CG5037	25.7825	46.1282	0.839259	5e-05
CG3719	57.0943	102.137	0.839082	5e-05
CG7872	21.5012	38.4544	0.83873	5e-05
amx	4.21971	7.54019	0.837456	5e-05
CG10550	1.62737	2.90684	0.83691	5e-05
CG4390	167.687	299.435	0.83647	5e-05
CG6178	12.5711	22.435	0.835647	5e-05
Lrr47	9.48822	16.9303	0.835401	5e-05
CycC	48.4131	86.3753	0.835222	5e-05
CG2034	49.4492	88.2019	0.834863	5e-05
Slh	25.7053	45.8446	0.834688	5e-05
CG30471	0.764591	1.36354	0.834593	5e-05
CG1628	5.87172	10.4708	0.834519	5e-05
Lcp4	51.5845	91.97	0.834226	5e-05
CG7197	29.0765	51.7861	0.832712	5e-05
CG14229	44.4369	79.1379	0.832612	5e-05
l(2)37Cg	107.68	191.606	0.831385	5e-05
CG3608	10.5952	18.8492	0.831088	5e-05
ALiX	46.5726	82.8275	0.830628	5e-05
CG6272	39.5387	70.2974	0.830207	5e-05
RpL31	6420.4	11414.3	0.830111	5e-05
PrBP	51.1985	90.9671	0.829243	5e-05
Crc	833.771	1481.32	0.829164	5e-05
bai	161.496	286.87	0.828896	5e-05
CG8366	15.5295	27.5756	0.828385	5e-05
CG11586	47.1003	83.6256	0.828209	5e-05
Sirt2	27.4433	48.71	0.827763	5e-05
AP-1sigma	71.0272	126.033	0.827361	5e-05
CG9186	51.4702	91.2854	0.826647	5e-05
Syx5	42.2321	74.8874	0.826381	5e-05
CG7407	17.9391	31.7958	0.825731	5e-05
p	28.4815	50.3902	0.82312	5e-05
mRpS6	77.2259	136.619	0.823001	5e-05
CG14450	9.30158	16.4529	0.822796	5e-05
CG18745	0.756336	1.33737	0.822298	0.0005
CG34251	6.55739	11.5914	0.821861	5e-05
Aats-phe	26.6086	47.0177	0.821314	5e-05
CG8818	73.3339	129.538	0.820825	5e-05
CG2794	9.90384	17.4941	0.820806	5e-05
eIF-3p66	192.074	339.14	0.82022	5e-05
fal	13.9486	24.6265	0.820093	5e-05
ste24a	22.2227	39.222	0.819627	5e-05
CG2211	6.25866	11.0347	0.818126	5e-05
CG5854	90.5025	159.544	0.817923	5e-05
CG10671	5.22349	9.2068	0.817685	5e-05
Pgk	197.824	348.578	0.817264	5e-05
kraken	29.8678	52.6246	0.817146	5e-05
CG5989	23.3276	41.0974	0.81701	5e-05
awd	3949.9	6952.39	0.815694	5e-05
CG1434	8.78886	15.4695	0.815677	5e-05
CG14512	14.188	24.9599	0.814947	0.0161
phr	29.5513	51.9747	0.814588	5e-05
CG4338	50.6761	89.1279	0.814572	5e-05
FK506-bp1	277.298	487.52	0.814026	5e-05
Ubi-p5E	70.0257	123.113	0.814023	5e-05
mRpL54	33.3459	58.6247	0.813999	5e-05
CG9588	69.0596	121.351	0.81327	5e-05
KLHL18	23.7787	41.7822	0.813216	5e-05
CG4364	143.853	252.699	0.81282	5e-05
CG9249	16.6337	29.2186	0.812777	5e-05
Syx7	61.1667	107.443	0.812758	5e-05
Hen1	3.87034	6.79518	0.812049	0.00205
VhaM8.9	64.1675	112.658	0.812039	5e-05
CG9586	75.6888	132.875	0.811918	5e-05
Slimp	5.7018	10.0096	0.811892	5e-05
Dhod	62.5156	109.703	0.811311	5e-05
CG4537	36.8433	64.6432	0.811095	5e-05
CG14567	3.5206	6.17434	0.810463	5e-05
Sucb	56.572	99.2073	0.81036	5e-05
mRpL1	39.8624	69.8972	0.810207	5e-05
CG17019	18.3061	32.0853	0.809586	5e-05
Cyp6a17	4.89289	8.57464	0.809389	5e-05
bocksbeutel	19.4083	34.0097	0.809271	5e-05
Lcp3	19.5863	34.3162	0.809046	5e-05
Tango2	28.8256	50.4736	0.808177	5e-05
CG6345	3.51934	6.16015	0.80766	0.00435
CG33051	62.6912	109.704	0.807282	5e-05
TfIIEalpha	35.5771	62.2418	0.806937	5e-05
Fis1	200.387	350.565	0.806892	5e-05
CG31278	16.2325	28.3867	0.806326	5e-05
CG5339	23.4284	40.941	0.805287	5e-05
CG5861	48.9401	85.5223	0.805283	5e-05
CG10621	7.52829	13.1553	0.805253	5e-05
clt	13.4476	23.4956	0.805048	5e-05
CG15237	168.731	294.786	0.804937	5e-05
CG15445	18.3953	32.1375	0.804916	5e-05
CG5190	10.8722	18.9925	0.80479	5e-05
CG32579	16.4172	28.679	0.804788	5e-05
CG7878	27.2346	47.5667	0.804512	5e-05
CG31495	3.9239	6.85266	0.804375	5e-05
CG4610	5.68425	9.9265	0.804315	5e-05
l(2)efl	28.6802	50.0647	0.803738	5e-05
CG42709	18.8179	32.8412	0.8034	5e-05
Wsck	8.50839	14.8458	0.803093	5e-05
CG18048	8.30041	14.4821	0.803017	5e-05
l(1)G0230	423.85	739.391	0.802783	5e-05
CG13124	15.9317	27.7915	0.802744	5e-05
eIF2B-alpha	52.3726	91.3328	0.802321	5e-05
pix	154.33	269.111	0.802181	5e-05
Papst2	11.4762	20.0046	0.801688	5e-05
hfw	12.8475	22.3885	0.801272	5e-05
betaTub56D	2718.21	4734.39	0.800519	5e-05
CG10140	8.16494	14.2194	0.800344	5e-05
l(2)37Ce	99.6693	173.558	0.800197	5e-05
CG9451	0.867018	1.50973	0.800156	0.0009
MP1	25.899	45.0931	0.800008	5e-05
CG7686	72.818	126.766	0.799803	5e-05
CG34227	79.3517	138.119	0.799576	5e-05
CG2224	11.6452	20.2675	0.799431	5e-05
CG3281	14.1144	24.5515	0.798643	5e-05
Lcp2	24.6289	42.8291	0.798239	5e-05
CG5084	17.6229	30.6313	0.797559	5e-05
CG13605	20.6291	35.8564	0.797554	5e-05
l(2)09851	42.4038	73.6856	0.79719	5e-05
Rrp46	35.6562	61.9004	0.795794	5e-05
Apc10	44.891	77.926	0.79568	5e-05
CG11170	8.51679	14.7796	0.795221	0.00205
CG7182	32.3397	56.1176	0.795147	5e-05
pr	58.8209	102.069	0.795146	5e-05
Vps45	5.19935	9.01123	0.793392	5e-05
Ef1gamma	1481.17	2566.19	0.792892	5e-05
mRpL3	43.8136	75.894	0.792606	5e-05
CG15118	53.9465	93.4145	0.792116	5e-05
l(1)10Bb	83.734	144.952	0.791695	5e-05
Cortactin	68.8339	119.13	0.791345	5e-05
flr	64.3583	111.382	0.791323	5e-05
mRpL33	166.67	288.374	0.790948	5e-05
Tango9	28.4579	49.2322	0.790773	5e-05
RpLP0-like	117.068	202.476	0.790407	5e-05
CG30499	97.4104	168.443	0.79011	5e-05
Idh	362.325	626.503	0.790037	5e-05
CG7600	17.2454	29.8134	0.789749	5e-05
Jafrac1	499.108	862.792	0.789662	5e-05
CG7715	47.9001	82.8017	0.789633	5e-05
CG3353	25.6677	44.363	0.789402	5e-05
CG14544	18.3731	31.754	0.789339	5e-05
asrij	39.8193	68.7898	0.788726	5e-05
Rab21	30.3654	52.4414	0.788279	5e-05
mst	9.30667	16.0689	0.787937	5e-05
CG7800	1.72307	2.97439	0.78761	5e-05
CG3394	4.03587	6.9653	0.787306	5e-05
CG2972	30.9249	53.3698	0.787253	5e-05
CG10399	6.45808	11.1405	0.786635	0.0043
CG30059	0.595881	1.02779	0.786449	0.00295
CG4045	80.5479	138.783	0.78491	5e-05
blos1	43.6018	75.0875	0.784184	5e-05
RpL10Ab	6209.83	10690.7	0.783727	5e-05
CG3835	10.7451	18.4983	0.783717	5e-05
CG31142	49.6794	85.4874	0.783063	0.00235
Mfe2	49.6904	85.5057	0.783053	5e-05
CG7656	87.1844	149.938	0.782223	5e-05
CG3588	1.86695	3.21064	0.782177	5e-05
CG8860	981.218	1686.73	0.781586	5e-05
bcn92	79.9322	137.395	0.781485	5e-05
CG5516	108.909	187.193	0.781411	5e-05
CG16979	21.4088	36.7913	0.781159	5e-05
Atg7	11.1697	19.1948	0.781121	5e-05
wkd	22.6129	38.8494	0.78075	5e-05
CG2246	59.8503	102.804	0.780468	5e-05
eIF-3p40	398.102	683.736	0.780303	5e-05
CG8004	23.971	41.1695	0.780287	5e-05
Aats-asn	91.9199	157.829	0.779912	5e-05
Der-2	21.5324	36.9603	0.779465	5e-05
Mtr3	27.7819	47.6796	0.779229	5e-05
RpL37A	5284.12	9066.81	0.778931	5e-05
Rpn7	141.045	241.962	0.778622	5e-05
CG14647	49.6142	85.1067	0.778519	5e-05
CG13018	75.7344	129.894	0.778317	5e-05
Rpb5	139.454	239.181	0.778314	5e-05
mRpL2	52.2003	89.5088	0.77797	5e-05
CG41128	396.232	679.386	0.777886	5e-05
CG11876	116.711	200.104	0.777812	5e-05
Irp-1A	23.7923	40.79	0.777721	5e-05
CG32708	23.8807	40.9403	0.777679	5e-05
CG4164	22.7499	39.0001	0.777619	5e-05
Papss	24.1924	41.473	0.777618	5e-05
CG6283	1.90931	3.2724	0.777303	5e-05
Egm	19.3748	33.1964	0.776846	5e-05
CG6084	122.396	209.652	0.776443	5e-05
CG12010	5.7997	9.92499	0.775087	5e-05
nmdyn-D6	7.24511	12.3981	0.775039	5e-05
Cchl	51.5141	88.1315	0.77469	5e-05
slim	18.4763	31.6069	0.774567	5e-05
MED7	118.565	202.802	0.774393	5e-05
HPS1	5.68268	9.71907	0.774245	5e-05
CG2059	21.2444	36.3234	0.773816	0.0041
CG6933	16.8068	28.7037	0.772191	5e-05
CG8257	9.52588	16.267	0.772022	5e-05
CG33506	28.092	47.9518	0.771424	5e-05
Rab5	110.6	188.704	0.770776	5e-05
Lamp1	67.0855	114.45	0.770645	5e-05
CG15611	11.1827	19.0776	0.770607	5e-05
CG5903	122.564	209.078	0.770507	5e-05
Nap1	523.426	892.783	0.770324	5e-05
CG9596	26.1638	44.6191	0.770088	5e-05
CG4749	6.07194	10.346	0.76885	5e-05
CSN5	107.899	183.827	0.768667	5e-05
ns3	28.6714	48.8176	0.767788	5e-05
Nmnat	13.6028	23.1552	0.767432	5e-05
CG3909	46.3726	78.9102	0.76694	5e-05
CG9172	148.713	252.857	0.765789	5e-05
CG11127	15.5186	26.3737	0.765098	5e-05
beta4GalT7	23.2806	39.558	0.764844	5e-05
CG1307	82.5228	140.154	0.76415	5e-05
CG3756	31.7662	53.9452	0.764003	5e-05
CG11367	11.1444	18.9239	0.763883	5e-05
CG6401	7.66798	13.0201	0.763824	5e-05
trus	23.6257	40.0779	0.76245	5e-05
eIF2B-gamma	36.4858	61.8847	0.762247	5e-05
mRpL48	68.8519	116.691	0.761127	5e-05
CG3262	113.008	191.525	0.761115	5e-05
CG8336	29.5823	50.1068	0.760269	5e-05
CG10512	10.7632	18.2291	0.760133	0.0023
Inos	62.4425	105.75	0.760062	5e-05
CG11723	20.6138	34.8982	0.759546	5e-05
Syx18	37.1869	62.941	0.759205	5e-05
CG4041	31.0906	52.6038	0.758689	5e-05
Ef1beta	1874.98	3172.18	0.758598	5e-05
Sec61gamma	393.256	665.097	0.758097	5e-05
CG9890	18.1639	30.7179	0.758006	5e-05
Ras85D	132.434	223.877	0.757432	5e-05
CG6332	1.17353	1.98348	0.757175	0.00075
CG8997	13.0895	22.1234	0.757159	0.0009
Rab6	81.2436	137.28	0.756791	5e-05
Nedd8	422.203	713.269	0.75651	5e-05
Pgant35A	7.05192	11.9022	0.755136	5e-05
MED22	118.527	200.021	0.754938	5e-05
Fsn	61.4378	103.665	0.75473	5e-05
CG1749	84.6862	142.873	0.754537	5e-05
CG5913	26.7319	45.0958	0.754434	5e-05
CG1213	2.34906	3.96186	0.754095	5e-05
CG13671	2.80427	4.72799	0.753602	0.0011
CG9114	9.76252	16.4588	0.753535	5e-05
CG13689	41.7896	70.4515	0.753486	5e-05
CG11880	12.0211	20.2571	0.752854	5e-05
RpII33	85.9022	144.711	0.752405	5e-05
CG14969	20.0553	33.7703	0.751771	5e-05
CG12014	4.47262	7.53118	0.751756	5e-05
CG3792	55.4477	93.2935	0.75065	5e-05
CG5641	150.496	253.008	0.749457	5e-05
CG9175	23.2839	39.1147	0.748378	5e-05
CG40042	209.288	351.281	0.747133	5e-05
mRpL32	35.3089	59.2529	0.746856	5e-05
CG3358	51.3861	86.23	0.746812	5e-05
CG18619	113.731	190.633	0.74517	5e-05
RpI12	16.9241	28.3339	0.743453	5e-05
CG18012	22.5867	37.8053	0.743119	5e-05
RpII18	363.486	608.186	0.742612	5e-05
CG32581	10.8787	18.1893	0.741582	5e-05
yin	2.17794	3.64056	0.741195	5e-05
CG13887	68.4801	114.401	0.740343	5e-05
Cpr67B	3.09742	5.17423	0.740276	5e-05
mRpS21	163.308	272.658	0.739502	5e-05
CG13151	7.47256	12.4762	0.739501	0.0016
CG5385	40.9416	68.3436	0.739241	5e-05
l(1)G0004	46.1256	76.9784	0.738886	5e-05
CG14805	39.2716	65.5278	0.738623	5e-05
CG7519	116.466	194.297	0.738355	5e-05
CG10616	26.7286	44.5669	0.737588	5e-05
PDCD-5	175.516	292.548	0.73707	5e-05
Gmd	57.7911	96.3127	0.73688	5e-05
CG5399	5.83472	9.71943	0.736209	5e-05
CG5885	225.85	376.153	0.735952	5e-05
CG3165	38.0493	63.3315	0.735055	5e-05
Sox14	31.3977	52.2593	0.735031	5e-05
Eip78C	14.844	24.7057	0.73497	5e-05
CG43341	10.8727	18.091	0.734569	5e-05
CG5541	8.03661	13.3715	0.734501	5e-05
CanB2	53.0925	88.2949	0.733823	5e-05
Nxt1	250.734	416.958	0.733743	5e-05
CG2974	13.0638	21.7075	0.732619	5e-05
CG3860	14.3344	23.8182	0.732584	5e-05
CG5608	10.1605	16.8822	0.732537	5e-05
adp	15.6001	25.9185	0.732428	5e-05
Srp14	212.733	353.271	0.731735	5e-05
CG2656	44.3456	73.6359	0.73162	5e-05
CG15896	4.92918	8.17966	0.730694	5e-05
CG32230	1064.24	1765.98	0.730643	5e-05
CG6762	55.3674	91.7874	0.729259	5e-05
CG6610	102.183	169.372	0.729037	5e-05
RNaseX25	5.84945	9.69536	0.728992	0.00035
CG3773	21.0888	34.9512	0.728863	5e-05
CG8128	6.23631	10.3345	0.728707	5e-05
nimB2	1.58028	2.61863	0.728633	0.00155
Sc2	78.1059	129.42	0.728554	5e-05
RabX6	12.5251	20.7511	0.72837	5e-05
CG4573	4.19458	6.94943	0.728368	0.00285
CG17737	716.429	1186.94	0.72835	5e-05
pex16	14.9857	24.8262	0.728275	0.0022
CG5844	41.654	68.9971	0.728081	5e-05
Ag5r	13.7674	22.8017	0.727882	5e-05
CG7739	8.52302	14.1104	0.727324	0.00195
CG17385	107.623	178.106	0.726746	5e-05
CG10158	29.2051	48.3269	0.726604	5e-05
Rab39	22.0975	36.5612	0.726434	5e-05
Iap2	41.6619	68.9294	0.726391	5e-05
CG9312	9.6379	15.9458	0.726387	5e-05
RpS27	3773.29	6241.42	0.726051	5e-05
dos	15.6497	25.8773	0.725547	5e-05
CG3420	75.481	124.806	0.7255	5e-05
CG16865	34.1711	56.4893	0.725203	5e-05
aph-1	27.4801	45.4152	0.724787	5e-05
mRpL37	26.7793	44.2517	0.724612	5e-05
CG3760	211.191	348.826	0.723958	5e-05
Aats-gln	30.5245	50.4153	0.723891	5e-05
128up	85.5048	141.22	0.723869	5e-05
CG1542	70.5004	116.426	0.723704	5e-05
mRpL50	61.9008	102.212	0.723539	5e-05
Rae1	74.7366	123.334	0.722687	5e-05
Hph	32.8426	54.1877	0.722396	5e-05
fh	19.8227	32.6651	0.720594	5e-05
CG18004	60.6696	99.9358	0.720027	5e-05
CG2277	7.7878	12.827	0.719901	0.00635
CG14300	679.405	1119.02	0.719888	5e-05
Orct	7.23803	11.9173	0.719388	5e-05
CG3476	9.00101	14.817	0.719095	5e-05
Sin1	7.63104	12.5591	0.718779	5e-05
CG7017	65.7367	108.166	0.718471	5e-05
alpha-Est7	1.50113	2.46993	0.718418	5e-05
CG12304	115.331	189.737	0.718226	5e-05
Acox57D-p	4.48787	7.3826	0.718097	5e-05
mRpS18B	44.4311	73.0439	0.717195	5e-05
bic	1403.83	2307.7	0.717094	5e-05
CG40228	70.9298	116.587	0.716944	5e-05
CG12746	15.2145	25.0041	0.716715	5e-05
CG6182	13.8431	22.739	0.715997	5e-05
Vps33B	16.9699	27.8742	0.715951	5e-05
CG2493	33.2484	54.5905	0.715365	5e-05
Bmcp	14.1611	23.2502	0.715315	5e-05
CG3527	32.4748	53.2957	0.714701	5e-05
CG3008	24.2147	39.7329	0.714451	5e-05
CG3803	17.2616	28.3	0.713241	5e-05
mmy	24.6141	40.3493	0.713059	5e-05
CG32441	60.5827	99.2576	0.712272	5e-05
Ravus	17.2158	28.1947	0.71169	5e-05
Int6	281.644	461.202	0.711529	5e-05
mRpL44	46.9818	76.9113	0.711092	5e-05
p38b	28.8031	47.149	0.711001	5e-05
CG1354	237.288	388.35	0.710715	5e-05
CG10949	17.5198	28.6693	0.710517	5e-05
CG7924	1.89362	3.09835	0.710353	0.00045
dream	3.70256	6.05793	0.710302	5e-05
Gtp-bp	46.8199	76.5791	0.709828	5e-05
CG3645	23.9504	39.1658	0.709548	5e-05
CG4169	122.528	200.369	0.709542	5e-05
CG8531	47.6088	77.8338	0.709167	5e-05
CG14100	12.0798	19.744	0.708811	0.00085
CG8005	15.9157	26.0013	0.70813	5e-05
rux	24.7713	40.4447	0.707285	5e-05
CG5210	52.0924	85.0429	0.707117	5e-05
Tsp42Ef	35.6205	58.1479	0.70702	5e-05
brn	4.49229	7.33052	0.706464	5e-05
CG3223	42.5218	69.369	0.706088	5e-05
CG42265	2.20207	3.58736	0.704063	5e-05
NC2beta	82.6725	134.636	0.70358	5e-05
Csl4	35.4503	57.7246	0.703387	5e-05
CG4603	38.1662	62.1356	0.703125	5e-05
nimB4	3.89761	6.34279	0.702526	5e-05
Prx6005	50.7647	82.5952	0.702233	5e-05
CG30022	16.2429	26.4198	0.701812	5e-05
Pgi	62.2016	101.067	0.700287	5e-05
CG43320	7.618	12.3768	0.700152	5e-05
CG9578	62.9665	102.264	0.699644	5e-05
CG11208	45.989	74.6509	0.698872	5e-05
CG5525	159.571	258.958	0.698519	5e-05
CG6907	45.8952	74.4665	0.698247	5e-05
Srp68	49.1323	79.718	0.698233	5e-05
CG10306	438.842	711.986	0.698149	5e-05
Trip1	391.523	635.172	0.698051	5e-05
CG13126	8.10182	13.1422	0.697888	5e-05
CG6951	13.3546	21.6549	0.69736	5e-05
CG31908	74.35	120.503	0.696671	5e-05
mRpL17	67.6595	109.641	0.696426	5e-05
CG13827	17.1034	27.7142	0.696345	5e-05
Spn77Ba	20.6199	33.4091	0.696202	5e-05
CG7920	89.9425	145.708	0.696002	5e-05
CG4593	51.9142	84.0594	0.69528	5e-05
CG8664	9.2555	14.9852	0.695154	5e-05
blp	31.8829	51.6077	0.694803	5e-05
CG13484	38.2718	61.9347	0.694467	5e-05
CG14182	11.6733	18.8834	0.693914	5e-05
CG8038	30.806	49.8114	0.693264	0.00155
CG7430	76.0697	122.973	0.692946	5e-05
Rpn1	61.6907	99.7265	0.692925	5e-05
CG11982	43.6757	70.5886	0.692604	5e-05
CG31706	5.57031	9.00023	0.692205	5e-05
CG7914	6.67348	10.7793	0.691758	5e-05
CG41378	23.6227	38.1436	0.691264	5e-05
p47	147.206	237.675	0.691151	5e-05
Las	15.6943	25.2912	0.688399	5e-05
Atg5	30.2137	48.6892	0.688396	0.0007
CG15879	1.44307	2.32473	0.687925	0.00055
CG5039	14.2114	22.8737	0.686646	0.00025
Nle	24.8621	40.0121	0.686487	5e-05
tub	39.506	63.5637	0.686132	5e-05
CG8788	10.3917	16.7177	0.685944	5e-05
CG6766	17.0933	27.4988	0.685943	5e-05
Spase25	190.42	306.226	0.685412	5e-05
Ski6	30.1034	48.3818	0.684538	5e-05
CG11802	16.0393	25.7699	0.684078	5e-05
wcd	25.8104	41.4603	0.683778	5e-05
CG9192	33.3489	53.5665	0.683689	5e-05
CG6724	39.6364	63.6615	0.683595	5e-05
CG1575	15.7993	25.375	0.683546	5e-05
CG3376	11.4376	18.3652	0.683198	5e-05
CG11168	13.4058	21.5249	0.683144	5e-05
Bem46	13.2001	21.1907	0.68288	5e-05
CG4267	4.09957	6.58112	0.68286	5e-05
CG5642	217.822	349.67	0.682842	5e-05
Jon65Aiii	28.1859	45.2404	0.682638	5e-05
shrb	149.543	240.026	0.682629	5e-05
Nmd3	25.6947	41.2377	0.682494	5e-05
CG13784	8.65275	13.8855	0.682352	5e-05
CG9107	63.2212	101.451	0.682301	5e-05
Jon25Bii	11.8659	19.0387	0.68212	5e-05
Gpdh	18.8289	30.2081	0.681989	5e-05
Spt3	10.9062	17.4934	0.681664	5e-05
CG16890	24.8997	39.9289	0.681305	0.0001
CG14721	14.5285	23.2923	0.680969	5e-05
Pink1	22.1678	35.5357	0.680806	5e-05
CG14130	9.96349	15.9671	0.68038	5e-05
Arf102F	163.022	261.069	0.679359	5e-05
CG1418	34.137	54.654	0.678989	5e-05
CG10165	8.04285	12.871	0.678341	5e-05
CG3862	14.4065	23.0467	0.677838	5e-05
Cdk9	40.8104	65.2311	0.676624	5e-05
Vha55	77.646	124.1	0.676516	5e-05
CG3500	26.2767	41.9757	0.675769	0.00035
iPLA2-VIA	16.0313	25.6006	0.67529	5e-05
CG4406	21.4557	34.252	0.674828	5e-05
CG15653	10.0589	16.0574	0.674764	0.0001
skap	81.8531	130.621	0.674282	5e-05
CG8728	33.0568	52.7357	0.673836	5e-05
Dip1	25.4098	40.5312	0.673648	5e-05
Taf11	73.3674	117.025	0.673606	5e-05
deltaCOP	78.6953	125.499	0.673332	5e-05
CG14613	20.0136	31.9123	0.673128	5e-05
Aats-asp	112.29	179.006	0.672781	5e-05
CG15019	183.607	292.554	0.672082	5e-05
CG6746	43.908	69.9511	0.671862	5e-05
CG13229	1.36448	2.17335	0.671566	0.0005
CG11655	3.44192	5.48123	0.671283	0.00205
CG15514	55.178	87.8334	0.670676	5e-05
CG11210	6.32794	10.0726	0.670626	5e-05
Rab2	66.1723	105.311	0.67035	5e-05
Nurf-38	353.8	562.98	0.670151	5e-05
CG8801	265.656	422.709	0.670106	5e-05
e(y)2	148.462	236.201	0.669923	5e-05
Cat	148.232	235.786	0.669617	5e-05
CG14850	35.861	57.0338	0.669403	5e-05
Ipp	49.8393	79.2635	0.669372	5e-05
CG5510	47.7826	75.9746	0.669033	5e-05
CG32442	26.7933	42.5982	0.668919	5e-05
O-fut2	9.69041	15.3991	0.668219	5e-05
Grasp65	40.7494	64.7466	0.668026	5e-05
TER94	193.772	307.847	0.667852	5e-05
CG7006	74.4164	118.197	0.667496	5e-05
CG3702	19.5406	31.0138	0.666435	5e-05
Rab14	45.8613	72.7835	0.666333	5e-05
Ssb-c31a	234.7	372.194	0.665236	5e-05
CG31360	45.9347	72.8362	0.665072	5e-05
Ctr1A	16.0093	25.376	0.664561	5e-05
CG30051	20.5465	32.565	0.664432	5e-05
TFAM	99.2776	157.276	0.663762	5e-05
PCID2	19.4455	30.8048	0.66372	5e-05
Aats-lys	121.337	192.153	0.663233	5e-05
Rpt3	149.096	236.014	0.662628	5e-05
T3dh	4.26863	6.75707	0.662625	5e-05
tex	45.566	72.1141	0.662322	5e-05
CG14040	6.80246	10.7601	0.661558	5e-05
CG18600	30.0417	47.5142	0.661393	5e-05
CG10932	40.0101	63.2274	0.660184	5e-05
Dcp1	38.9894	61.5902	0.659621	5e-05
CG7453	20.0443	31.6616	0.659538	5e-05
Mob4	180.648	285.161	0.658594	5e-05
CG3704	29.3768	46.3668	0.658413	5e-05
CG4552	12.3318	19.4593	0.658072	5e-05
CG9630	13.1723	20.779	0.65762	5e-05
CG7953	11.9016	18.7685	0.657154	0.00125
yip2	133.694	210.696	0.656231	5e-05
RpL15	5198.5	8187.78	0.655378	5e-05
alc	41.0308	64.612	0.655095	5e-05
MED18	95.7058	150.71	0.655094	5e-05
alpha4GT1	16.0719	25.3044	0.654842	5e-05
wol	51.0014	80.2676	0.654281	5e-05
CG13298	586.554	922.932	0.65396	5e-05
CG4709	27.7733	43.6838	0.6534	5e-05
CG12404	52.8887	83.1766	0.653217	5e-05
CG15890	1.44448	2.27118	0.652891	5e-05
CG7265	40.2958	63.3448	0.652598	5e-05
CG31223	20.4719	32.1761	0.652343	5e-05
Adam	125.124	196.567	0.651657	5e-05
CSN4	68.9215	108.229	0.651062	5e-05
Phm	40.5983	63.733	0.650621	5e-05
CG1907	19.1885	30.1172	0.650346	5e-05
key	93.8229	147.246	0.650215	5e-05
by	7.57599	11.8896	0.650189	5e-05
SmB	279.743	438.561	0.648675	5e-05
DAT	1.72151	2.69866	0.648569	5e-05
CG5220	47.6484	74.691	0.648508	5e-05
SamDC	18.7952	29.451	0.647953	5e-05
EfSec	4.83974	7.57734	0.646762	5e-05
mRpS23	56.5177	88.4832	0.646702	0.0001
Ucp4A	19.4786	30.4932	0.646597	5e-05
CG12744	10.6974	16.7429	0.646287	0.0106
CG11109	24.5855	38.4736	0.646064	5e-05
WDR79	20.2115	31.6204	0.645674	5e-05
Rtc1	31.072	48.6063	0.645525	5e-05
CG10050	6.68886	10.4613	0.645229	5e-05
sec5	12.2194	19.109	0.645082	5e-05
CG6412	58.0631	90.7716	0.644618	5e-05
CG12320	15.581	24.3571	0.644557	5e-05
nimA	4.4663	6.98195	0.644549	5e-05
Ggamma1	633.626	990.515	0.644546	5e-05
beta'Cop	52.1907	81.5527	0.64394	5e-05
CG15027	55.4574	86.6569	0.643934	5e-05
CG42676	27.2701	42.6016	0.643589	5e-05
CG10347	24.4803	38.2365	0.64333	5e-05
Nmt	73.4734	114.748	0.64317	5e-05
Gfat2	36.3346	56.7163	0.642418	5e-05
CG14463	19.2277	30.0111	0.642306	5e-05
CG5276	7.01109	10.942	0.642163	0.0079
CR41604	21.5541	33.6386	0.642153	5e-05
CG9376	8.94612	13.9604	0.642003	5e-05
Hem	14.6518	22.8607	0.641789	5e-05
ERp60	277.932	433.598	0.641629	5e-05
CG9917	37.6388	58.709	0.641362	5e-05
CG8064	9.72194	15.1622	0.641165	5e-05
AlkB	13.0721	20.3836	0.640924	5e-05
CG2915	72.6442	113.267	0.640803	5e-05
CG6712	38.6455	60.2542	0.640762	5e-05
Nlp	946.475	1475.17	0.640243	5e-05
Rpn5	92.8787	144.744	0.640084	5e-05
CG5611	9.23684	14.3886	0.639458	0.0001
CG14968	3.90183	6.07742	0.63931	5e-05
CG7275	33.1923	51.6932	0.639125	5e-05
CG7484	68.3052	106.354	0.638813	5e-05
CG1271	10.2678	15.9764	0.637818	5e-05
Fibp	26.8863	41.8196	0.637304	5e-05
CG32022	15.2042	23.644	0.637002	5e-05
CycH	50.2891	78.1395	0.635804	5e-05
Gdi	172.137	267.431	0.635611	5e-05
CG1885	17.6514	27.413	0.635077	5e-05
Coq2	4.50563	6.99553	0.634703	0.03295
pst	22.1246	34.3273	0.633706	5e-05
Zpr1	29.4982	45.7565	0.633352	5e-05
CG33107	14.4373	22.3888	0.632979	0.00085
sec23	88.7555	137.555	0.632105	5e-05
CG9773	19.4414	30.1252	0.631842	5e-05
CG9669	544.147	843.031	0.631589	5e-05
DppIII	84.5669	131.014	0.631559	5e-05
CG3321	636.507	985.424	0.630568	5e-05
shark	12.611	19.523	0.630492	5e-05
T-cp1	152.089	235.411	0.630266	5e-05
CG8326	23.9781	37.1111	0.630138	5e-05
Nup44A	42.5541	65.7607	0.627926	5e-05
CG13902	21.2633	32.846	0.627352	5e-05
CG12730	23.0127	35.5282	0.626536	5e-05
CG5112	41.3681	63.8657	0.626525	5e-05
Sbp2	47.8101	73.7721	0.625761	5e-05
pex13	24.627	37.9865	0.625244	5e-05
MAGE	19.672	30.329	0.624555	5e-05
pen-2	53.264	82.103	0.624273	5e-05
Got2	88.8441	136.852	0.623274	5e-05
CG9099	175.303	269.867	0.622397	5e-05
I-2	46.1534	71.0172	0.621732	5e-05
CG14618	9.8215	15.1082	0.621313	0.00055
CG4658	32.7796	50.3989	0.620592	5e-05
CG2129	4.4896	6.90198	0.620423	5e-05
CG5902	106.875	164.269	0.620138	5e-05
CG11306	41.9146	64.4227	0.620115	5e-05
Elp2	9.42559	14.4755	0.618955	5e-05
CG4074	13.0788	20.0816	0.618639	5e-05
Upf3	25.6067	39.3063	0.61824	5e-05
CG15362	11.1734	17.1414	0.617411	5e-05
RhoGDI	171.118	262.488	0.617261	5e-05
CG6937	52.0193	79.7885	0.617135	5e-05
Art1	148.489	227.603	0.61617	5e-05
Ssl1	41.9189	64.2486	0.616066	5e-05
cert	17.9747	27.5427	0.615699	5e-05
CG9356	22.9924	35.224	0.615403	5e-05
CG9147	24.4987	37.5194	0.61493	5e-05
Rabex-5	12.9147	19.7764	0.614764	5e-05
CG5001	14.9776	22.9341	0.614685	5e-05
CG9531	8.19183	12.5418	0.61449	5e-05
Pdp	31.0172	47.4841	0.614376	5e-05
CG3061	38.8661	59.4626	0.61347	5e-05
[truncated: 1,187 more rows]
