# Supplementary material for: Comparison of Larval and Adult Drosophila Astrocytes Reveals Stage-Specific Gene Expression Profiles
Source: G3 (Bethesda). 2015 Feb 4;5(4):551–8. doi: 10.1534/g3.114.016162 (PMC4390571; doi:10.1534/g3.114.016162)
Supplement: Supporting Information [file supp_g3.114.016162_TableS2.xlsx]

## Sheet: Table1_larval_astrocyte_genes_F
GOID	GOTERM	NoOfGene	Genes
GO:0009256	10-formyltetrahydrofolate metabolic process	1	Nmdmc
GO:0046963	3'-phosphoadenosine 5'-phosphosulfate transport	1	sll
GO:0006370	7-methylguanosine mRNA capping	2	l(235Bd, mRNA-cap
GO:0006117	acetaldehyde metabolic process	1	Aldh
GO:0008292	acetylcholine biosynthetic process	1	Cha
GO:0006085	acetyl-CoA biosynthetic process	1	ATPCL
GO:0019427	acetyl-CoA biosynthetic process from acetate	1	AcCoAS
GO:0006086	acetyl-CoA biosynthetic process from pyruvate	2	CG11876, CG5261
GO:0006084	acetyl-CoA metabolic process	1	CG7920
GO:0051764	actin crosslink formation	1	wash
GO:0030036	actin cytoskeleton organization	9	Abi, CalpA, Hem, Mrtf, Vps28, Vps4, blow, cpa, cpb
GO:0031532	actin cytoskeleton reorganization	2	Dg, Rab11
GO:0051017	actin filament bundle assembly	2	hep, wash
GO:0030042	actin filament depolymerization	3	flr, tsr, twf
GO:0007015	actin filament organization	20	Ced-12, Dcp-1, Gbeta13F, GckIII, Ggamma1, Hakai, Rab1, Ran, SelR, capt, capu, chic, cpa, cpb, tal, tal-1A, tal-2A, tal-3A, tal-AA, tsr
GO:0030041	actin filament polymerization	4	ALiX, SelR, chic, tsr
GO:0030048	actin filament-based movement	2	Mlc-c, sqh
GO:0030029	actin filament-based process	1	capu
GO:0045010	actin nucleation	1	capu
GO:0008154	actin polymerization or depolymerization	3	capt, chic, flr
GO:0097202	activation of cysteine-type endopeptidase activity	1	Tango7
GO:0006919	activation of cysteine-type endopeptidase activity involved in apoptotic process	6	Dark, Dronc, Mdh2, RnrL, Roc1b, p53
GO:0008635	activation of cysteine-type endopeptidase activity involved in apoptotic process by cytochrome c	1	Dark
GO:0000187	activation of MAPK activity	1	Pgd
GO:0032863	activation of Rac GTPase activity	1	Ced-12
GO:0000915	actomyosin contractile ring assembly	4	chic, pbl, pnut, tsr
GO:0000916	actomyosin contractile ring contraction	4	Cog7, Exo84, Rab11, fws
GO:0006844	acyl carnitine transport	2	CG3476, colt
GO:0006637	acyl-CoA metabolic process	2	CG6178, scu
GO:0006168	adenine salvage	1	Aprt
GO:0006154	adenosine catabolic process	3	Ada, Adgf-C, Adgf-D
GO:0034333	adherens junction assembly	1	R
GO:0034334	adherens junction maintenance	3	Csk, Rab11, RhoGAP5A
GO:0034332	adherens junction organization	1	awd
GO:0006172	ADP biosynthetic process	2	Adk2, Adk3
GO:0048085	adult chitin-containing cuticle pigmentation	2	Ddc, ple
GO:0008343	adult feeding behavior	1	bigmax
GO:0008344	adult locomotory behavior	8	Cdk5, Dysb, Galt, dj-1beta, dpn, ninaE, norpA, ple
GO:0007527	adult somatic muscle development	3	CG8578, Mhc, ebd1
GO:0009060	aerobic respiration	1	Gdh
GO:0001306	age-dependent response to oxidative stress	1	Sod
GO:0007568	aging	3	Cat, Sod, chico
GO:0006523	alanine biosynthetic process	1	CG12264
GO:0006419	alanyl-tRNA aminoacylation	2	Aats-ala, CG10802
GO:0006066	alcohol metabolic process	3	CG12539, Fdh, Gld
GO:0015742	alpha-ketoglutarate transport	1	CG1907
GO:0043042	amino acid adenylylation by nonribosomal peptide synthase	1	e
GO:0003333	amino acid transmembrane transport	6	CG1139, CG13384, CG1628, CG31547, CG5535, CG7888
GO:0006865	amino acid transport	1	CG5535
GO:0015696	ammonium transport	1	Rh50
GO:0007378	amnioserosa formation	1	dpp
GO:0046665	amnioserosa maintenance	1	srp
GO:0042987	amyloid precursor protein catabolic process	1	Psn
GO:0031145	anaphase-promoting complex-dependent proteasomal ubiquitin-dependent protein catabolic process	2	APC10, rap
GO:0009653	anatomical structure morphogenesis	2	abs, zip
GO:0008209	androgen metabolic process	1	scu
GO:0007615	anesthesia-resistant memory	1	Ddc
GO:0007469	antennal development	1	lz
GO:0048800	antennal morphogenesis	1	Diap1
GO:0061327	anterior Malpighian tubule development	3	BM-40-SPARC, Ubx, dpp
GO:0007496	anterior midgut development	1	zip
GO:0007355	anterior region determination	1	bcd
GO:0009948	anterior/posterior axis specification	2	bcd, dpp
GO:0008595	anterior/posterior axis specification, embryo	5	Dsor1, Ras85D, Sry-delta, bcd, dos
GO:0009952	anterior/posterior pattern specification	3	cni, dl, fsd
GO:0007448	anterior/posterior pattern specification, imaginal disc	1	dpp
GO:0008089	anterograde axon cargo transport	3	Klp64D, Klp68D, Rab1
GO:0019731	antibacterial humoral response	2	imd, ird5
GO:0019732	antifungal humoral response	4	Myd88, pll, spz, tub
GO:0002781	antifungal peptide production	1	Myd88
GO:0019730	antimicrobial humoral response	8	Rab11, alphaTub84B, dos, imd, ird5, key, lola, mbo
GO:0003383	apical constriction	1	WASp
GO:0045176	apical protein localization	3	Gbeta13F, Ggamma1, egr
GO:0043277	apoptotic cell clearance	3	ced-6, prtp, shark
GO:0006915	apoptotic process	23	ALiX, Alg-2, Buffy, CG10209, Dark, Dcp-1, Debcl, Diap1, Dredd, Drice, Dronc, Orct, abs, cathD, crq, egr, hpo, mRpS29, mats, morgue, p53, pnut, wgn
GO:0060561	apoptotic process involved in morphogenesis	1	Debcl
GO:0035107	appendage morphogenesis	1	tal
GO:0007475	apposition of dorsal and ventral imaginal disc-derived wing surfaces	7	Ilk, bs, by, ics, pen, pyg, stck
GO:0019544	arginine catabolic process to glutamate	1	CG8745
GO:0006420	arginyl-tRNA aminoacylation	1	CG10092
GO:0009072	aromatic amino acid family metabolic process	1	ple
GO:0034314	Arp2/3 complex-mediated actin nucleation	3	Arpc3A, WASp, wash
GO:0006529	asparagine biosynthetic process	1	asparagine-synthetase
GO:0006421	asparaginyl-tRNA aminoacylation	2	Aats-asn, CG6796
GO:0006531	aspartate metabolic process	2	Got1, Got2
GO:0015810	aspartate transport	1	Eaat1
GO:0006422	aspartyl-tRNA aminoacylation	1	Aats-asp
GO:0008356	asymmetric cell division	3	AP-2alpha, WASp, ric8a
GO:0055059	asymmetric neuroblast division	5	Gbeta13F, Ggamma1, lkb1, loco, ric8a
GO:0008105	asymmetric protein localization	2	loco, ric8a
GO:0045167	asymmetric protein localization involved in cell fate determination	1	egr
GO:0006754	ATP biosynthetic process	1	CLS
GO:0006200	ATP catabolic process	2	Plip, TER94
GO:0015991	ATP hydrolysis coupled proton transport	15	ATPsyn-beta, Vha100-1, Vha100-2, Vha13, Vha14-1, Vha36-1, Vha55, Vha68-2, VhaAC39-1, VhaAC45, VhaM8.9, VhaM9.7-b, VhaM9.7-c, VhaPPA1-1, blw
GO:0046034	ATP metabolic process	3	Adk1, Vha55, Vha68-2
GO:0042773	ATP synthesis coupled electron transport	1	ND75
GO:0015986	ATP synthesis coupled proton transport	11	ATPsyn-Cf6, ATPsyn-b, ATPsyn-beta, ATPsyn-d, ATPsyn-gamma, CG3321, Oscp, blw, l(1G0230, l(206225, sun
GO:0043044	ATP-dependent chromatin remodeling	1	Snr1
GO:0016255	attachment of GPI anchor to protein	2	CG11190, CG4406
GO:0008608	attachment of spindle microtubules to kinetochore	1	aurB
GO:0051316	attachment of spindle microtubules to kinetochore involved in meiotic chromosome segregation	1	gammaTub37C
GO:0048102	autophagic cell death	30	AGO2, Atg12, Atg5, Atg6, CG12163, CG5254, CG7860, CG9769, Cerk, Cp1, Cyp1, Dcp-1, Dronc, Ect3, Ef1gamma, Eip71CD, Hr78, Obp99b, Obp99d, Rab7, bigmax, cathD, cbt, crq, eIF-4E, eIF-5A, eRF1, mri, santa-maria, sktl
GO:0000045	autophagic vacuole assembly	4	Atg12, Atg9, CG11975, SH3PX1
GO:0000046	autophagic vacuole fusion	7	Syx17, Vps16A, Vps25, Vps28, Vps4, car, dor
GO:0006914	autophagy	11	Atg12, Atg2, Atg5, Atg6, Atg7, Debcl, Pp2A-29B, Ubi-p63E, Vps28, shrb, srp
GO:0009798	axis specification	1	Mer
GO:0008088	axon cargo transport	4	Mob4, Sac1, Vap-33A, htt
GO:0008366	axon ensheathment	1	crn
GO:0048675	axon extension	2	CadN, hep
GO:0048846	axon extension involved in axon guidance	2	Abi, CadN
GO:0007411	axon guidance	18	AP-1sigma, CadN, Cdk8, Chi, Dg, Hsc70-4, Klp64D, NiPp1, Rab6, Rheb, SelR, Tig, aay, betaTub60D, chic, lola, ras, sas
GO:0016199	axon midline choice point recognition	3	Sac1, eIF-2beta, lola
GO:0007412	axon target recognition	4	Ada2b, CadN, Liprin-beta, Sgf11
GO:0019896	axon transport of mitochondrion	1	fh
GO:0007413	axonal fasciculation	4	CadN, Hsc70-4, WASp, mmy
GO:0007409	axonogenesis	10	CSN5, Cdk5, Gtp-bp, Hem, Rab5, WASp, betaTub60D, lola, mfas, tsr
GO:0051016	barbed-end actin filament capping	2	cpa, cpb
GO:0045175	basal protein localization	1	Rab10
GO:0006284	base-excision repair	3	CG9272, Gen, Ogg1
GO:0034769	basement membrane disassembly	1	hep
GO:0071711	basement membrane organization	1	Sec23
GO:0048148	behavioral response to cocaine	2	cyc, moody
GO:0048149	behavioral response to ethanol	8	AcCoAS, CG3011, Gclm, Spn27A, aay, fu12, moody, vap
GO:0035095	behavioral response to nicotine	1	moody
GO:0048266	behavioral response to pain	1	pain
GO:0042595	behavioral response to starvation	1	Arc1
GO:0019483	beta-alanine biosynthetic process	1	b
GO:0050435	beta-amyloid metabolic process	1	Psn
GO:0015701	bicarbonate transport	1	Prestin
GO:0045450	bicoid mRNA localization	3	Grip128, cni, lsn
GO:0008150	biological_process	274	A16, Ag5r, Arc2, Bem46, Blos2, Blos3, CG10038, CG10050, CG10098, CG10175, CG10208, CG10265, CG10286, CG10428, CG10516, CG10550, CG10561, CG10584, CG10616, CG10628, CG10674, CG10681, CG10795, CG10880, CG10958, CG11007, CG1103, CG11103, CG11127, CG11141, CG1129, CG11309, CG11367, CG11534, CG11539, CG11577, CG11596, CG11679, CG11722, CG11880, CG11964, CG11980, CG12056, CG12104, CG12115, CG12128, CG1…
GO:0009058	biosynthetic process	13	CG10361, CG1129, CG11306, CG1291, CG1640, CG1750, CG6321, CG6950, CG8207, Hmu, Pect, Spt-I, v(2k05816
GO:0007350	blastoderm segmentation	3	Chi, cni, pnr
GO:0030509	BMP signaling pathway	2	dpp, gbb
GO:0061353	BMP signaling pathway involved in Malpighian tubule cell chemotaxis	1	dpp
GO:0021919	BMP signaling pathway involved in spinal cord dorsal/ventral patterning	1	CalpA
GO:0007589	body fluid secretion	1	Lk
GO:0030709	border follicle cell delamination	1	lkb1
GO:0007298	border follicle cell migration	31	CG4552, CalpB, Catsup, Ced-12, Cortactin, Diap1, Dsor1, Hrs, Mhc, Mrtf, Rab11, Rab3-GAP, Rab5, Ras85D, Sec5, Sec6, Tsp3A, Tsp86D, brn, cpb, dor, hep, hpo, phm, spoon, sqh, tsr, twf, veli, yki, zip
GO:0007420	brain development	5	Dr, bwa, chic, cib, hth
GO:0048854	brain morphogenesis	3	Crc, Csp, lola
GO:0035147	branch fusion, open tracheal system	6	Sec5, dnd, dpp, gammaCOP, mbo, pyd
GO:0046845	branched duct epithelial cell fate determination, open tracheal system	1	dpp
GO:0071586	CAAX-box protein processing	1	ste24a
GO:0070574	cadmium ion transmembrane transport	1	Hmt-1
GO:0030576	Cajal body organization	1	WDR79
GO:0070588	calcium ion transmembrane transport	3	Ca-alpha1T, Prestin, pain
GO:0006816	calcium ion transport	3	Psn, pain, pyx
GO:0016339	calcium-dependent cell-cell adhesion	2	CadN, Cat
GO:0019722	calcium-mediated signaling	2	Lk, norpA
GO:0060070	canonical Wnt signaling pathway	1	Snx6
GO:0070409	carbamoyl phosphate biosynthetic process	1	r
GO:0016051	carbohydrate biosynthetic process	2	Gfat2, Sas
GO:0016052	carbohydrate catabolic process	1	Pmm45A
GO:0033500	carbohydrate homeostasis	3	NLaz, Rab1, hep
GO:0005975	carbohydrate metabolic process	31	CD98hc, CG1271, CG14476, CG3534, CG5210, CG6201, CG7985, CG8417, CG8460, Cda9, Cht11, Cht2, ERR, Ect3, GNBP1, GNBP3, Gal, Gpdh, Gyk, Hexo1, Hexo2, Idgf2, Idgf3, Idgf4, Mal-A5, Mal-B2, Nmdmc, Oscillin, Rheb, adp, beta4GalNAcTB
GO:0046835	carbohydrate phosphorylation	1	Galk
GO:0008643	carbohydrate transport	2	CG14040, Tango9
GO:0019752	carboxylic acid metabolic process	2	Sply, b
GO:0048738	cardiac muscle tissue development	2	Fit1, Fit2
GO:0007510	cardioblast cell fate determination	1	pnr
GO:0010002	cardioblast differentiation	2	dpp, pnr
GO:0035051	cardiocyte differentiation	1	pnr
GO:0015879	carnitine transport	2	CG3476, colt
GO:0016119	carotene metabolic process	1	ninaB
GO:0016116	carotenoid metabolic process	1	santa-maria
GO:0006584	catecholamine metabolic process	3	Dat, Ddc, ple
GO:0006812	cation transport	2	CG6812, pyx
GO:0007155	cell adhesion	23	Abi, Ama, AnxB11, BM-40-SPARC, CG12007, CG16857, CG34213, CG4629, CG7115, CadN, Cdk9, CycE, Ggamma1, His3.3A, Ilk, Jafrac1, R, Rab1, Ran, Vinc, crq, pbl, santa-maria
GO:0061343	cell adhesion involved in heart morphogenesis	2	Gbeta13F, Ggamma1
GO:0033627	cell adhesion mediated by integrin	4	Abi, Hem, Tig, tx
GO:0035212	cell competition in a multicellular organism	3	PSR, WASp, yki
GO:0007049	cell cycle	6	CG10336, CG7172, Mat1, Ran, Slbp, mip40
GO:0007050	cell cycle arrest	1	Mer
GO:0008219	cell death	1	p53
GO:0030154	cell differentiation	4	Vps25, bs, lz, pnr
GO:0051301	cell division	1	dor
GO:0090254	cell elongation involved in imaginal disc-derived wing morphogenesis	1	sqh
GO:0045165	cell fate commitment	4	WASp, bs, lz, srp
GO:0001709	cell fate determination	5	Ras85D, Ubx, dpp, lz, srp
GO:0001708	cell fate specification	4	Ras85D, dpp, fng, yki
GO:0016049	cell growth	7	Hdac3, Ras85D, Rheb, mRpL12, nero, pit, pix
GO:0016477	cell migration	2	Ced-12, aft
GO:0000902	cell morphogenesis	17	Abi, CG31961, CG5484, CG9175, HLH106, Hem, Slh, Syx5, alphaCOP, betaCOP, capt, chic, chico, cpa, cpb, l(1G0222, tsr
GO:0030031	cell projection assembly	3	Abi, Hem, mtm
GO:0008283	cell proliferation	26	Adgf-C, Adgf-D, EfTuM, Fer1HCH, Mcm2, Nedd8, Pen, Pomp, Prosbeta5, Prosbeta7, Ras85D, Roc1a, Rpn1, Rpn12, SelD, Syx5, Vps25, Vps36, Zfrp8, hd, hpo, lsn, mats, nero, pit, yki
GO:0045454	cell redox homeostasis	25	CG11007, CG14407, CG3719, CG3887, CG4199, CG4670, CG5554, CG6523, CG6852, CG7430, CG7484, CG8993, CG9302, CaBP1, ERp60, Jafrac1, Pdi, Prx3, Prx6005, SelG, Su(P, Trx-2, Trxr-1, Txl, prtp
GO:0007166	cell surface receptor signaling pathway	2	sgl, wgn
GO:0006884	cell volume homeostasis	1	icln
GO:0016337	cell-cell adhesion	3	Psn, RhoGAP5A, pyd
GO:0044331	cell-cell adhesion mediated by cadherin	1	CadN
GO:0007267	cell-cell signaling	2	Mer, mago
GO:0007160	cell-matrix adhesion	3	Ilk, Liprin-beta, Vinc
GO:0031589	cell-substrate adhesion	1	Tig
GO:0042049	cellular acyl-CoA homeostasis	3	CG8498, CG8814, Dbi
GO:0006081	cellular aldehyde metabolic process	2	Aldh-III, CG10638
GO:0006520	cellular amino acid metabolic process	4	CG10184, CG10361, CG15093, CG7433
GO:0044262	cellular carbohydrate metabolic process	4	ATPCL, ImpL3, Mdh1, Mdh2
GO:0006878	cellular copper ion homeostasis	3	Ctr1A, Scox, Syx5
GO:0071475	cellular hyperosmotic salinity response	1	Mekk1
GO:0006879	cellular iron ion homeostasis	4	Fer1HCH, Fer2LCH, Tsf1, fh
GO:0044237	cellular metabolic process	1	Acyp2
GO:0006875	cellular metal ion homeostasis	1	MtnB
GO:0009987	cellular process	13	CycE, Diap1, Prosalpha5, Prosbeta7, Rpn11, Rpn12, Rpn7, Rpt1, Ubi-p63E, alphaTub84B, alphaTub84D, alphaTub85E, srp
GO:0034613	cellular protein localization	3	Ack, RhoGAP92B, sktl
GO:0006464	cellular protein modification process	8	CG1550, CG32276, CG9804, Pcmt, RpL40, TSG101, Ubi-p5E, lwr
GO:0045333	cellular respiration	2	ND75, Slimp
GO:0034198	cellular response to amino acid starvation	1	Rel
GO:0071230	cellular response to amino acid stimulus	3	CG14812, CG14977, CG5110
GO:0071243	cellular response to arsenic-containing substance	3	Mekk1, hep, p38b
GO:0071276	cellular response to cadmium ion	3	Mekk1, hep, p38b
GO:0006974	cellular response to DNA damage stimulus	36	CG10336, CG12018, CG12096, CG6153, CG8993, CG9272, CG9588, CycE, FK506-bp2, Gclc, Gclm, Hph, Jafrac1, MAGE, Ogg1, Prosalpha7, Prosbeta1, Prosbeta2, Prosbeta3, Prosbeta7, Rel, RpS3, Rpn2, Rpt1, Rpt3, Rrp1, Tip60, Trx-2, Trxr-1, Txl, Xpd, alc, mre11, mus304, p53, pic
GO:0071480	cellular response to gamma radiation	3	Tctp, fbl, p53
GO:0034605	cellular response to heat	3	Hsp60, Mekk1, RpII33
GO:0071486	cellular response to high light intensity	1	Tsp42Ej
GO:0070301	cellular response to hydrogen peroxide	1	dj-1beta
GO:0071456	cellular response to hypoxia	10	CG10688, CG11779, CG17737, CG5844, Hph, Mrtf, SH3PX1, eIF2B-beta, eIF2B-gamma, l(237Cc
GO:0071326	cellular response to monosaccharide stimulus	1	Pdxk
GO:0034599	cellular response to oxidative stress	3	Atg9, Eip71CD, GLaz
GO:0034614	cellular response to reactive oxygen species	1	p38b
GO:0009267	cellular response to starvation	13	Atg7, Atg9, Buffy, Dcp-1, Debcl, GLaz, Rack1, Ras85D, Syx17, Vps16A, car, dor, p53
GO:0035967	cellular response to topologically incorrect protein	1	Hsc70-4
GO:0071560	cellular response to transforming growth factor beta stimulus	1	lwr
GO:0034620	cellular response to unfolded protein	1	Spp
GO:0034644	cellular response to UV	1	p53
GO:0098586	cellular response to virus	2	TER94, Ufd1-like
GO:0007349	cellularization	8	AGO2, Rab11, Rab5, Sec5, faf, grau, pnut, vls
GO:0007417	central nervous system development	10	Ced-12, Crc, Dr, Dronc, Hem, alphaTub67C, crn, gkt, mbf1, mmy
GO:0021556	central nervous system formation	1	Dark
GO:0021551	central nervous system morphogenesis	1	HSPC300
GO:0021955	central nervous system neuron axonogenesis	1	Abi
GO:0021954	central nervous system neuron development	1	ph-p
GO:0007099	centriole replication	2	Pp2A-29B, Tcp-1zeta
GO:0010457	centriole-centriole cohesion	1	gammaTub23C
GO:0060269	centripetally migrating follicle cell migration	1	spoon
GO:0007098	centrosome cycle	2	Pp2A-29B, cbs
GO:0051298	centrosome duplication	34	CHORD, Grip128, Pen, Pp2A-29B, RpL10, RpL10Ab, RpL11, RpL13, RpL13A, RpL14, RpL17, RpL18A, RpL19, RpL21, RpL24, RpL27, RpL27A, RpL30, RpL35, RpL4, RpL6, RpL7, RpL7A, RpL8, RpL9, RpS23, RpS4, SkpA, alphaTub67C, alphaTub85E, betaTub56D, betaTub97EF, crn, gammaTub23C
GO:0051642	centrosome localization	3	Cdk5, Dmn, Rab11
GO:0051297	centrosome organization	18	Fib, Grip128, Poc1, Pp2A-29B, Prosbeta5, Prosbeta7, Rae1, RpL10, RpL14, RpL27, RpL6, RpL7A, RpS23, RpS4, Sgt1, Ubc6, Vhl, gammaTub23C
GO:0051299	centrosome separation	1	Ubc6
GO:0046513	ceramide biosynthetic process	1	SMSr
GO:0046514	ceramide catabolic process	1	bwa
GO:0006672	ceramide metabolic process	1	Cerk
GO:0035627	ceramide transport	1	cert
GO:0006182	cGMP biosynthetic process	1	CG33958
GO:0022416	chaeta development	14	Abi, CG12163, CG1518, CG2604, Cdk8, Chi, CycC, Cyp6d4, Fer2LCH, Rab11, Xbp1, jagn, pnr, pyd
GO:0008407	chaeta morphogenesis	13	B, B-H2, Chi, Diap1, Hem, RpL13A, SelR, WASp, capt, jagn, pnr, spn-F, twf
GO:0051085	chaperone mediated protein folding requiring cofactor	1	Ero1L
GO:0006032	chitin catabolic process	6	CG5210, CG8460, Cht11, Idgf2, Idgf3, Idgf4
GO:0006030	chitin metabolic process	20	CG10140, CG10154, CG10725, CG13806, CG14300, CG17145, CG17147, CG17826, CG32302, CG34282, CG6933, CG7017, CG7252, CG7298, CG7715, Peritrophin-15a, Peritrophin-15b, obst-B, obst-F, obst-J
GO:0040003	chitin-based cuticle development	16	Cpr49Ac, Cpr49Ag, Cpr67B, Cpr78E, Cpr97Eb, Hakai, Lcp1, Lcp2, Lcp3, Lcp4, Lcp65Ad, Pcp, Sec23, mmy, svr, wol
GO:0007593	chitin-based cuticle sclerotization	1	e
GO:0008362	chitin-based embryonic cuticle biosynthetic process	3	ecd, gammaCOP, mmy
GO:0035293	chitin-based larval cuticle pattern formation	3	Sec13, Sec23, SrpRbeta
GO:0006821	chloride transport	4	ClC-a, ClC-b, ClC-c, icln
GO:0006695	cholesterol biosynthetic process	1	CG10268
GO:0042632	cholesterol homeostasis	1	Hr96
GO:0030206	chondroitin sulfate biosynthetic process	5	GlcAT-I, beta3GalTII, beta4GalT7, oxt, sgl
GO:0050650	chondroitin sulfate proteoglycan biosynthetic process	1	oxt
GO:0007304	chorion-containing eggshell formation	5	Cp7Fb, Cp7Fc, Pxt, capu, dpp
GO:0030381	chorion-containing eggshell pattern formation	2	Ras85D, hep
GO:0031497	chromatin assembly	1	Caf1
GO:0006333	chromatin assembly or disassembly	1	His3.3A
GO:0016568	chromatin modification	1	Ing3
GO:0006325	chromatin organization	7	Rab5, Sgf11, Su(var3-9, asf1, aurB, eIF-4E, scf
GO:0006338	chromatin remodeling	12	Ada2b, Atac1, Atac2, DMAP1, Hel25E, Hira, NC2beta, Nurf-38, Sgf29, dik, okr, pfk
GO:0006342	chromatin silencing	9	Caf1, Hdac3, Orc5, Sce, Su(var3-9, calypso, ph-d, ph-p, rept
GO:0030702	chromatin silencing at centromere	1	Su(var3-9
GO:0006348	chromatin silencing at telomere	2	CG2051, Su(var3-9
GO:0048096	chromatin-mediated maintenance of transcription	3	Bka, ash2, dik
GO:0030261	chromosome condensation	6	CDC45L, Mcm2, Mcm5, Psf2, SkpA, okr
GO:0051276	chromosome organization	3	Su(var3-9, mre11, spoon
GO:0007059	chromosome segregation	4	Pp2A-29B, fbl, mats, mtm
GO:0042384	cilium assembly	1	dnd
GO:0044782	cilium organization	1	Bug22
GO:0048512	circadian behavior	2	jet, slo
GO:0032922	circadian regulation of gene expression	1	cyc
GO:0007623	circadian rhythm	5	CG7988, Pdp1, cyc, e, slo
GO:0042745	circadian sleep/wake cycle	1	DAT
GO:0006101	citrate metabolic process	1	ATPCL
GO:0072583	clathrin-mediated endocytosis	2	Clc, WASp
GO:0036090	cleavage furrow ingression	1	Synd
GO:0015782	CMP-N-acetylneuraminate transport	1	Efr
GO:0009235	cobalamin metabolic process	1	CG12118
GO:0015937	coenzyme A biosynthetic process	3	Dpck, Ppat-Dpck, fbl
GO:0009631	cold acclimation	2	CG10912, CG8778
GO:0042675	compound eye cone cell differentiation	2	ave, lz
GO:0042676	compound eye cone cell fate commitment	1	sv
GO:0048749	compound eye development	20	AP-1sigma, Arf102F, Chi, Dronc, Nf-YB, Pink1, Rab11, Ras85D, RhoGAP5A, RpL8, Vps28, capt, faf, fng, hth, lz, nmo, pelo, rux, tsr
GO:0001745	compound eye morphogenesis	14	CG4721, CSN8, Egm, Mer, Ns2, Rab11, Rab6, ast, dpp, fng, pelo, pyd, rap, tsr
GO:0001751	compound eye photoreceptor cell differentiation	5	B-H2, CSN4, CSN5, Mer, ave
GO:0042051	compound eye photoreceptor development	2	AP-1sigma, pnut
GO:0001752	compound eye photoreceptor fate commitment	3	R, ast, hth
GO:0048072	compound eye pigmentation	6	car, dor, or, p, pn, v
GO:0071951	conversion of methionyl-tRNA to N-formyl-methionyl-tRNA	1	CG1750
GO:0010387	COP9 signalosome assembly	1	CSN8
GO:0090114	COPII-coated vesicle budding	1	Sec13
GO:0055070	copper ion homeostasis	2	Atox1, Mvl
GO:0015677	copper ion import	2	Mvl, Psn
GO:0035434	copper ion transmembrane transport	1	Ctr1A
GO:0006825	copper ion transport	3	CG9065, Ctr1A, Scox
GO:0007620	copulation	1	pain
GO:0030866	cortical actin cytoskeleton organization	8	Abi, Hem, Rab11, Rab21, loco, moody, mtm, sktl
GO:0006613	cotranslational protein targeting to membrane	1	CG5885
GO:0007619	courtship behavior	3	Ddc, ple, tko
GO:0042688	crystal cell differentiation	2	lz, srp
GO:0006501	C-terminal protein lipidation	1	Atg7
GO:0006481	C-terminal protein methylation	1	ste14
GO:0006241	CTP biosynthetic process	3	awd, nmdyn-D6, nmdyn-D7
GO:0010388	cullin deneddylation	7	CSN3, CSN4, CSN5, CSN6, CSN7, CSN8, alien
GO:0006035	cuticle chitin biosynthetic process	1	mmy
GO:0006036	cuticle chitin catabolic process	2	CG5210, Cht2
GO:0042335	cuticle development	3	CalpA, Gld, Rack1
GO:0035017	cuticle pattern formation	3	WASp, fng, zip
GO:0048067	cuticle pigmentation	3	e, ple, yellow-e
GO:0009190	cyclic nucleotide biosynthetic process	1	CG43373
GO:0008054	cyclin catabolic process	1	rap
GO:0006535	cysteine biosynthetic process from serine	1	Cbs
GO:0019343	cysteine biosynthetic process via cystathionine	1	Cbs
GO:0006534	cysteine metabolic process	1	CG12264
GO:0006423	cysteinyl-tRNA aminoacylation	2	Aats-cys, CG8257
GO:0009972	cytidine deamination	1	CG8360
GO:0018063	cytochrome c-heme linkage	1	Cchl
GO:0017004	cytochrome complex assembly	2	CG7598, Scox
GO:0000910	cytokinesis	7	Syx5, aurB, fbl, pbl, pnut, sqh, zip
GO:0031122	cytoplasmic microtubule organization	13	CG11876, CG3731, CG5525, CG8036, CG8142, CG8258, Sac1, Tcp-1eta, Tcp-1zeta, Vap-33A, dgt2, gammaTub23C, gammaTub37C
GO:0033962	cytoplasmic mRNA processing body assembly	1	LSm1
GO:0042994	cytoplasmic sequestering of transcription factor	1	CG9426
GO:0002181	cytoplasmic translation	2	RpL41, RpS28b
GO:0016482	cytoplasmic transport	1	Pen
GO:0007303	cytoplasmic transport, nurse cell to oocyte	6	Dcp-1, Pen, Ppat-Dpck, cpb, jagn, loco
GO:0007016	cytoskeletal anchoring at plasma membrane	4	Dg, Ilk, Vinc, by
GO:0048789	cytoskeletal matrix organization at active zone	1	Elp3
GO:0007010	cytoskeleton organization	9	Act42A, Act5C, Act87E, Act88F, Cortactin, Hem, Psn, Vhl, cib
GO:0019749	cytoskeleton-dependent cytoplasmic transport, nurse cell to oocyte	1	sqh
GO:0019478	D-amino acid catabolic process	1	CG18643
GO:0042351	'de novo' GDP-L-fucose biosynthetic process	2	Gmd, Gmer
GO:0006189	'de novo' IMP biosynthetic process	2	Dhfr, ade3
GO:0006458	'de novo' protein folding	5	CG10635, CG11267, CG7770, Hsp60, l(301239
GO:0006207	'de novo' pyrimidine nucleobase biosynthetic process	5	Dhod, pyd3, r, r-l, su(r
GO:0044205	'de novo' UMP biosynthetic process	1	r-l
GO:0016059	deactivation of rhodopsin mediated signaling	2	Fbxl4, norpA
GO:0000290	deadenylation-dependent decapping of nuclear-transcribed mRNA	1	CG2091
GO:0008101	decapentaplegic signaling pathway	1	Mer
GO:0007415	defasciculation of motor neuron axon	1	pbl
GO:0006952	defense response	22	CG10433, Dredd, ECSIT, Elp1, MP1, Myd88, PGRP-LA, PGRP-LE, PGRP-SA, Sp7, Tsf1, crq, dl, ea, imd, lz, p38b, pll, santa-maria, spz, srp, tub
GO:0042742	defense response to bacterium	13	CG3527, CSN8, Cyp6a13, Der-2, Fuca, NimB2, NimB4, PGRP-LE, Pcmt, Rab14, cbx, imd, p38b
GO:0050832	defense response to fungus	12	CG12744, CalpA, Coq2, GNBP1, Myd88, Rab6, Spn27A, Trx-2, loco, p38b, pic, spz
GO:0050829	defense response to Gram-negative bacterium	29	Atg6, CG13890, CG13994, CG14722, CG17680, CG2051, Coq2, Diap2, Dredd, Etl1, Fit1, GNBP1, HBS1, Hr78, Nxt1, PDCD-5, PGRP-LE, Rel, SamDC, Ubc7, Vap-33A, Wwox, betaCOP, cathD, egr, faf, imd, key, wun
GO:0050830	defense response to Gram-positive bacterium	7	CG13551, Coq2, GNBP1, Myd88, PGRP-LE, PGRP-SA, spz
GO:0002213	defense response to insect	1	Spn27A
GO:0051607	defense response to virus	6	AGO2, Rel, ird5, key, r2d2, vir-1
GO:0070983	dendrite guidance	2	Chi, Snr1
GO:0048813	dendrite morphogenesis	34	Aats-gln, Aats-gly, Aats-trp, Arc42, Bap60, Bug22, CG10431, CG2116, CG2678, CG9104, Caf1, Dark, Dronc, MED11, MED4, Mtp, Rab5, Rel, Sin1, Sirt2, Snr1, Sox14, TER94, Tango10, asf1, ash2, bigmax, dpn, lola, mbf1, prel, robl, shrb, sv
GO:0097062	dendritic spine maintenance	1	Nmnat
GO:0050983	deoxyhypusine biosynthetic process from spermidine	1	CG8005
GO:0009263	deoxyribonucleotide biosynthetic process	1	Ts
GO:0016311	dephosphorylation	15	5PtaseI, CG10426, CG11425, CG11426, CG12746, CG17026, CG3530, CG5026, CG6805, CG9391, CG9784, Synj, mtm, wun, wun2
GO:0016045	detection of bacterium	2	PGRP-LA, PGRP-SA
GO:0001580	detection of chemical stimulus involved in sensory perception of bitter taste	1	norpA
GO:0050911	detection of chemical stimulus involved in sensory perception of smell	2	Or43a, Or49b
GO:0050908	detection of light stimulus involved in visual perception	1	FKBP59
GO:0050974	detection of mechanical stimulus involved in sensory perception	1	pain
GO:0032491	detection of molecule of fungal origin	1	GNBP3
GO:0043695	detection of pheromone	1	CheB42c
GO:0050965	detection of temperature stimulus involved in sensory perception of pain	1	pain
GO:0050960	detection of temperature stimulus involved in thermoception	1	pain
GO:0009589	detection of UV	1	ninaE
GO:0009584	detection of visible light	1	ninaE
GO:0008340	determination of adult lifespan	44	Atg7, CG10916, CG9172, CalpA, Cat, Cbs, Ccs, Cdk5, Coq2, Dlc90F, Dronc, Eaat1, Ef1alpha48D, Eip71CD, GLaz, Jafrac1, Men, Mt2, NLaz, PGRP-LE, Ppt1, Prx3, SdhC, SelG, Sirt2, Sod, Sod2, Thiolase, Tpi, Trx-2, Trxr-1, Tsp42Ef, alpha-Est7, car, chico, dor, hep, l(3neo18, levy, lkb1, p38b, p53, sun, tam
GO:0048262	determination of dorsal/ventral asymmetry	2	pll, tub
GO:0016204	determination of muscle attachment site	1	nau
GO:0071722	detoxification of arsenic-containing substance	1	Gclm
GO:0071585	detoxification of cadmium ion	1	Hmt-1
GO:0048066	developmental pigmentation	6	Dat, Ddc, b, dpp, e, ple
GO:0010623	developmental programmed cell death	4	Dcp-1, Debcl, Drice, Dronc
GO:0006651	diacylglycerol biosynthetic process	1	norpA
GO:0046339	diacylglycerol metabolic process	1	Seipin
GO:0006835	dicarboxylic acid transport	1	Eaat1
GO:0007586	digestion	1	kraken
GO:0051067	dihydropteridine metabolic process	1	DhpD
GO:0070838	divalent metal ion transport	1	Mvl
GO:0006277	DNA amplification	1	CDC45L
GO:0006308	DNA catabolic process	1	DNaseII
GO:0000737	DNA catabolic process, endonucleolytic	1	Gen
GO:0000738	DNA catabolic process, exonucleolytic	1	Gen
GO:0000077	DNA damage checkpoint	3	Rad9, RfC4, mus304
GO:0030330	DNA damage response, signal transduction by p53 class mediator	1	p53
GO:0006978	DNA damage response, signal transduction by p53 class mediator resulting in transcription of p21 class mediator	1	p53
GO:0006307	DNA dealkylation involved in DNA repair	1	agt
GO:0042023	DNA endoreduplication	3	Mcm5, Pdp1, SkpA
GO:0044026	DNA hypermethylation	1	Mt2
GO:0006259	DNA metabolic process	1	DNaseII
GO:0006306	DNA methylation	2	Mt2, Su(var3-9
GO:0043045	DNA methylation involved in embryo development	1	Mt2
GO:0006310	DNA recombination	6	EndoGI, RPA2, RpA-70, okr, slv, spn-A
GO:0006281	DNA repair	24	CG10898, CG18004, CG42382, CG6812, CG9272, Caf1, DMAP1, Fancl, Gen, MAGE, Ogg1, RPA2, Rad9, RfC4, RpA-70, RpLP0, RpS3, Rrp1, Ubc6, gkt, mus304, okr, phr, spn-A
GO:0006260	DNA replication	14	CDC45L, CG10262, CG12018, CG18004, CG8142, DNApol-alpha73, Mcm2, Mcm6, Orc5, RfC3, RfC38, RfC4, RnrL, mtSSB
GO:0000076	DNA replication checkpoint	1	RfC4
GO:0006270	DNA replication initiation	7	CDC45L, Mcm2, Mcm3, Mcm5, Mcm6, Mcm7, Orc5
GO:0006335	DNA replication-dependent nucleosome assembly	1	Caf1
GO:0006336	DNA replication-independent nucleosome assembly	1	Hira
GO:0006271	DNA strand elongation involved in DNA replication	2	Psf2, RfC4
GO:0006265	DNA topological change	1	scf
GO:0006261	DNA-dependent DNA replication	6	DNApol-alpha73, EndoG, Orc5, RPA2, RpA-70, tam
GO:0043048	dolichyl monophosphate biosynthetic process	1	CG8311
GO:0042416	dopamine biosynthetic process	1	ple
GO:0006585	dopamine biosynthetic process from tyrosine	1	Ddc
GO:0042420	dopamine catabolic process	1	Dat
GO:0042417	dopamine metabolic process	3	Manf, e, ple
GO:0015872	dopamine transport	1	DAT
GO:0046843	dorsal appendage formation	7	Jra, cni, dpp, hep, okr, shark, spoon
GO:0007391	dorsal closure	23	Ack, Ggamma1, Hakai, Jra, Nmt, R, Rab11, Rab30, Ras85D, cbt, chic, dpp, gbb, hep, lkb1, lwr, mmy, pnr, pyd, shark, srp, stck, zip
GO:0046664	dorsal closure, amnioserosa morphology change	5	Rab11, Rab5, Ras85D, Sac1, zip
GO:0007394	dorsal closure, elongation of leading edge cells	2	Rab11, shark
GO:0046663	dorsal closure, leading edge cell differentiation	1	zip
GO:0007393	dorsal closure, leading edge cell fate determination	1	dpp
GO:0007395	dorsal closure, spreading of leading edge cells	2	hep, zip
GO:0035052	dorsal vessel aortic cell fate commitment	1	Ubx
GO:0009950	dorsal/ventral axis specification	11	Spn27A, cni, dl, dpp, ea, faf, ird5, pll, spz, tub, wek
GO:0008069	dorsal/ventral axis specification, ovarian follicular epithelium	3	cni, loco, spoon
GO:0007451	dorsal/ventral lineage restriction, imaginal disc	2	fng, nero
GO:0009953	dorsal/ventral pattern formation	8	CalpA, Dr, Myd88, bai, cni, dl, eca, spz
GO:0007450	dorsal/ventral pattern formation, imaginal disc	3	Dr, dpp, fng
GO:0007549	dosage compensation	1	dpn
GO:0009047	dosage compensation by hyperactivation of X chromosome	3	AGO2, Elp1, scf
GO:0006302	double-strand break repair	5	Gen, Tctp, mre11, okr, spn-A
GO:0000724	double-strand break repair via homologous recombination	1	okr
GO:0006303	double-strand break repair via nonhomologous end joining	2	EndoGI, Irbp
GO:0045003	double-strand break repair via synthesis-dependent strand annealing	2	okr, spn-A
GO:0006014	D-ribose metabolic process	1	CG13369
GO:0006855	drug transmembrane transport	1	Mrp4
GO:0033227	dsRNA transport	8	AGO2, CG4572, CG5382, Cog3, Gmer, Rab7, Srp72, ldlCp
GO:0006233	dTDP biosynthetic process	1	CG5757
GO:0006231	dTMP biosynthetic process	1	Ts
GO:0046080	dUTP metabolic process	1	dUTPase
GO:0042732	D-xylose metabolic process	1	oxt
GO:0018990	ecdysis, chitin-based cuticle	1	Mes2
GO:0006697	ecdysone biosynthetic process	2	ecd, phm
GO:0008205	ecdysone metabolic process	1	scu
GO:0035076	ecdysone receptor-mediated signaling pathway	2	DOR, Nurf-38
GO:0035072	ecdysone-mediated induction of salivary gland cell autophagic cell death	2	rept, zip
GO:0045456	ecdysteroid biosynthetic process	2	Npc2a, Npc2b
GO:0045455	ecdysteroid metabolic process	1	CG12539
GO:0007562	eclosion	1	tam
GO:0008062	eclosion rhythm	2	Ddc, cyc
GO:0007398	ectoderm development	5	Dr, amx, dl, dpp, pnr
GO:0001713	ectodermal cell fate determination	1	amx
GO:0001715	ectodermal cell fate specification	2	dl, dpp
GO:0048567	ectodermal digestive tract morphogenesis	1	wal
GO:0035234	ectopic germ cell programmed cell death	9	Buffy, Debcl, Dronc, EndoG, Pink1, Tre1, p53, wun, wun2
GO:0007343	egg activation	1	grau
GO:0007306	eggshell chorion assembly	3	Pxd, Pxt, shark
GO:0007307	eggshell chorion gene amplification	7	Caf1, CycE, Mcm6, geminin, hd, mip40, pic
GO:0022900	electron transport chain	1	CG12203
GO:0009790	embryo development	6	SelG, dpp, eIF-4E, faf, l(2efl, pyd
GO:0009792	embryo development ending in birth or egg hatching	3	Vps28, alphaTub67C, tal
GO:0000578	embryonic axis specification	1	spz
GO:0040016	embryonic cleavage	1	alphaTub67C
GO:0035165	embryonic crystal cell differentiation	1	lz
GO:0001700	embryonic development via the syncytial blastoderm	12	Bx42, Ddx1, Dronc, Hmgs, Hsc70-4, Mes2, Snr1, Vha13, blp, err, phm, srp
GO:0001838	embryonic epithelial tube formation	1	mmy
GO:0035050	embryonic heart tube development	4	Ggamma1, betaggt-I, pnr, srp
GO:0035163	embryonic hemocyte differentiation	1	lz
GO:0035162	embryonic hemopoiesis	4	Zfrp8, asrij, lz, srp
GO:0009880	embryonic pattern specification	4	stck, vls, wol, wun
GO:0035010	encapsulation of foreign target	1	He
GO:0032456	endocytic recycling	6	Exo84, Mer, Sec5, Sec6, Ubc6, mtm
GO:0006897	endocytosis	16	AP-2alpha, AP-2sigma, Atg6, CG9132, Hrs, Mer, Ppt1, Rab11, Rab5, Rab7, Rbsn-5, Tsp42Ej, Vps45, car, dor, faf
GO:0007492	endoderm development	2	Hnf4, srp
GO:0001706	endoderm formation	2	Ubx, srp
GO:0061031	endodermal digestive tract morphogenesis	1	Gp93
GO:0007113	endomitotic cell cycle	3	APC10, Cks85A, geminin
GO:0000447	endonucleolytic cleavage in ITS1 to separate SSU-rRNA from 5.8S rRNA and LSU-rRNA from tricistronic rRNA transcript (SSU-rRNA, 5.8S rRNA, LSU-rRNA	2	RpS21, sta
GO:0000461	endonucleolytic cleavage to generate mature 3'-end of SSU-rRNA from (SSU-rRNA, 5.8S rRNA, LSU-rRNA	2	RpS21, sta
GO:0032469	endoplasmic reticulum calcium ion homeostasis	2	Seipin, SelG
GO:0016320	endoplasmic reticulum membrane fusion	2	CG2023, TER94
GO:0007029	endoplasmic reticulum organization	4	Sec23, TER94, jagn, wol
GO:0030968	endoplasmic reticulum unfolded protein response	3	Der-2, Herp, Xbp1
GO:0097111	endoplasmic reticulum-Golgi intermediate compartment organization	1	Syx17
GO:0048388	endosomal lumen acidification	2	Vha100-1, Vha68-2
GO:0016197	endosomal transport	13	Arf102F, Hrs, Rab7, Stam, Vha68-2, VhaM8.9, Vps16A, Vps16B, Vps2, Vps25, Vps33B, car, dor
GO:0034058	endosomal vesicle fusion	4	Rab5, Rbsn-5, Syx7, Vps45
GO:0007032	endosome organization	3	Pi4KIIalpha, car, dor
GO:0008333	endosome to lysosome transport	5	Hrs, Rab7, Vps16A, car, dor
GO:0032510	endosome to lysosome transport via multivesicular body sorting pathway	1	Rab7
GO:0032509	endosome transport via multivesicular body sorting pathway	10	CG10103, CG7192, CG7967, Chmp1, Hrs, TSG101, Vps25, Vps28, Vps60, shrb
GO:0043652	engulfment of apoptotic cell	3	Mekk1, egr, hep
GO:0009649	entrainment of circadian clock	1	norpA
GO:0043153	entrainment of circadian clock by photoperiod	2	jet, norpA
GO:0009913	epidermal cell differentiation	1	WASp
GO:0007173	epidermal growth factor receptor signaling pathway	7	Dsor1, Shc, ast, ave, dod, mago, tsu
GO:0008544	epidermis development	1	Snr1
GO:0002064	epithelial cell development	1	tal
GO:0007425	epithelial cell fate determination, open tracheal system	1	dpp
GO:0007427	epithelial cell migration, open tracheal system	8	Hakai, Mhc, Stam, Vhl, awd, dpp, sgl, stumps
GO:0003382	epithelial cell morphogenesis	1	colt
GO:0042045	epithelial fluid transport	1	Aph-4
GO:0010669	epithelial structure maintenance	2	Csk, Vps25
GO:0060429	epithelium development	11	Hakai, Rab11, Rab5, Syx7, TSG101, Vps20, Vps25, Vps28, Vps60, mRpL35, pbl
GO:0006983	ER overload response	1	Herp
GO:0035621	ER to Golgi ceramide transport	1	cert
GO:0006888	ER to Golgi vesicle-mediated transport	18	Bet1, Bet5, CG4293, CG7011, CG9067, CHOp24, Gos28, Nsf2, Rab1, Sec22, Sec23, Syx17, Trs23, Ykt6, beta'COP, boca, cni, eca
GO:0030433	ER-associated ubiquitin-dependent protein catabolic process	4	CG5823, Der-1, Der-2, TER94
GO:0048104	establishment of body hair or bristle planar orientation	1	VhaM8.9
GO:0030010	establishment of cell polarity	2	Dg, abs
GO:0051686	establishment of ER localization	1	jagn
GO:0060857	establishment of glial blood-brain barrier	4	CG3770, Mdr65, loco, moody
GO:0001737	establishment of imaginal disc-derived wing hair orientation	4	Rbsn-5, VhaM8.9, in, tsr
GO:0040001	establishment of mitotic spindle localization	1	ric8a
GO:0000132	establishment of mitotic spindle orientation	2	Ran, htt
GO:0045200	establishment of neuroblast polarity	1	zip
GO:0042067	establishment of ommatidial planar polarity	2	R, tsr
GO:0030722	establishment of oocyte nucleus localization involved in oocyte dorsal/ventral axis specification	1	cni
GO:0001736	establishment of planar polarity	8	Jra, cbt, hep, in, nmo, sqh, tsr, zip
GO:0046595	establishment of pole plasm mRNA localization	1	tsu
GO:0051236	establishment of RNA localization	1	smg
GO:0035088	establishment or maintenance of apical/basal cell polarity	5	Dg, Rab5, Ras85D, Rbsn-5, Syx7
GO:0007163	establishment or maintenance of cell polarity	8	CG3770, Dg, Exo84, in, lkb1, pyd, ric8a, veli
GO:0045197	establishment or maintenance of epithelial cell apical/basal polarity	4	Csk, Dg, Vps4, gkt
GO:0030951	establishment or maintenance of microtubule cytoskeleton polarity	2	Klp64D, Klp68D
GO:0045196	establishment or maintenance of neuroblast polarity	1	Zif
GO:0016334	establishment or maintenance of polarity of follicular epithelium	5	Dg, Syx7, Vhl, awd, sds22
GO:0016336	establishment or maintenance of polarity of larval imaginal disc epithelium	1	sds22
GO:0008210	estrogen metabolic process	1	scu
GO:0006069	ethanol oxidation	1	Fdh
GO:0042439	ethanolamine-containing compound metabolic process	1	Pect
GO:0097194	execution phase of apoptosis	1	Dcp-1
GO:0010458	exit from mitosis	1	rap
GO:0006887	exocytosis	9	Csp, Exo70, Hrs, Rab6, Rop, Sec10, Syx5, jagn, ldlCp
GO:0070278	extracellular matrix constituent secretion	1	BM-40-SPARC
GO:0030198	extracellular matrix organization	3	Ppn, gammaCOP, mmy
GO:0097191	extrinsic apoptotic signaling pathway	1	egr
GO:0001654	eye development	2	hpo, hth
GO:0048592	eye morphogenesis	2	cbt, lz
GO:0006726	eye pigment biosynthetic process	5	DhpD, cl, dor, or, p
GO:0008057	eye pigment granule organization	8	B-H2, Blos1, Blos4, Dysb, Pallidin, Vps16A, car, dor
GO:0035214	eye-antennal disc development	4	Bx42, Rabex-5, dpp, vito
GO:0007455	eye-antennal disc morphogenesis	6	B-H2, Ras85D, Rca1, dpp, rap, rux
GO:0007503	fat body development	1	srp
GO:0001561	fatty acid alpha-oxidation	4	CG11208, CG14688, CG9319, Idh
GO:0006635	fatty acid beta-oxidation	16	Acox57D-p, CG1041, CG12262, CG12428, CG17544, CG4586, CG4860, CG5009, CG6543, CG9149, CG9527, CG9577, Egm, Seipin, Thiolase, yip2
GO:0033540	fatty acid beta-oxidation using acyl-CoA oxidase	1	Mfe2
GO:0006633	fatty acid biosynthetic process	6	CG10932, CG12170, CG1998, HLH106, beg, mtacp1
GO:0009062	fatty acid catabolic process	1	CG3267
GO:0030497	fatty acid elongation	1	Baldspot
GO:0055089	fatty acid homeostasis	1	HLH106
GO:0006631	fatty acid metabolic process	4	CG14130, CG16935, CG9914, scu
GO:0046949	fatty-acyl-CoA biosynthetic process	2	CG17691, CG6178
GO:0007631	feeding behavior	1	pain
GO:0007301	female germline ring canal formation	2	Cortactin, Pen
GO:0019099	female germ-line sex determination	1	snf
GO:0048132	female germ-line stem cell division	3	Su(var3-9, pelo, wcd
GO:0036099	female germ-line stem cell maintenance	1	fng
GO:0008585	female gonad development	1	tsr
GO:0007143	female meiosis	7	Myt1, Syx13, ball, grau, lwr, mus304, spn-A
GO:0016321	female meiosis chromosome segregation	5	Rab5, RfC4, eIF-4E, lwr, mus304
GO:0035038	female pronucleus assembly	1	alphaTub67C
GO:0030237	female sex determination	1	tra2
GO:0019101	female somatic sex determination	2	ix, tra2
GO:0009566	fertilization	1	noi
GO:0035042	fertilization, exchange of chromosomal proteins	1	Hira
GO:0008543	fibroblast growth factor receptor signaling pathway	2	sgl, stumps
GO:0046847	filopodium assembly	1	hep
GO:0060361	flight	3	Mhc, Pgm, Scox
GO:0007629	flight behavior	4	Cdk5, Gpdh, Gpo-1, Sk2
GO:0015884	folic acid transport	1	CG8026
GO:0009396	folic acid-containing compound biosynthetic process	1	Nmdmc
GO:0006760	folic acid-containing compound metabolic process	1	Dhfr
GO:0007440	foregut morphogenesis	1	dpp
GO:0046294	formaldehyde catabolic process	1	CG4390
GO:0015724	formate transport	1	Prestin
GO:0060288	formation of a compartment boundary	1	sqh
GO:0001677	formation of translation initiation ternary complex	2	eIF-2alpha, eIF-2beta
GO:0006002	fructose 6-phosphate metabolic process	1	Pfk
GO:0006004	fucose metabolic process	2	Fuca, fng
GO:0035156	fusion cell fate specification	2	dpp, pyd
GO:0045478	fusome organization	1	Rab11
GO:0000082	G1/S transition of mitotic cell cycle	6	CycC, CycE, PpV, Ras85D, Rca1, Rheb
GO:0000086	G2/M transition of mitotic cell cycle	1	Myt1
GO:0019388	galactose catabolic process	1	Pgm
GO:0033501	galactose homeostasis	1	Galt
GO:0006012	galactose metabolic process	3	Gale, Galk, Galt
GO:0009450	gamma-aminobutyric acid catabolic process	1	Ssadh
GO:0051939	gamma-aminobutyric acid import	1	CG1732
GO:0009448	gamma-aminobutyric acid metabolic process	1	CG7433
GO:0007369	gastrulation	5	Ras85D, dl, fal, stumps, trbl
GO:0010004	gastrulation involving germ band extension	2	dl, ric8a
GO:0036084	GDP-fucose import into endoplasmic reticulum lumen	1	Efr
GO:0015783	GDP-fucose transport	1	Efr
GO:0042350	GDP-L-fucose biosynthetic process	2	Gmd, Gmer
GO:0009298	GDP-mannose biosynthetic process	2	CG10688, CG8417
GO:0019673	GDP-mannose metabolic process	1	Gmd
GO:0015784	GDP-mannose transport	1	Efr
GO:0016458	gene silencing	3	Mt2, Su(var3-9, ph-p
GO:0035195	gene silencing by miRNA	5	AGO2, Cbp20, DCP1, Upf3, nonC
GO:0035224	genital disc anterior/posterior pattern formation	1	dpp
GO:0035215	genital disc development	1	dpp
GO:0035263	genital disc sexually dimorphic development	1	dpp
GO:0007281	germ cell development	7	Jafrac1, SmB, Tre1, dpp, ecd, gcl, wun2
GO:0008354	germ cell migration	9	Diap1, Jafrac1, Tre1, dl, faf, nes, srp, wun, wun2
GO:0036093	germ cell proliferation	1	JhI-1
GO:0035233	germ cell repulsion	2	wun, wun2
GO:0048142	germarium-derived cystoblast division	1	Myt1
GO:0007293	germarium-derived egg chamber formation	5	Csk, Dg, Rab6, brn, fng
GO:0030708	germarium-derived female germ-line cyst encapsulation	2	Sce, ph-p
GO:0030727	germarium-derived female germ-line cyst formation	10	Rab11, Rab5, Syx7, TSG101, Vps20, Vps25, Vps28, Vps60, mRpL35, pbl
GO:0007294	germarium-derived oocyte fate determination	3	cpa, spn-A, tsu
GO:0007390	germ-band shortening	4	Rab30, cbt, ecd, srp
GO:0042078	germ-line stem cell division	2	Rab11, dpp
GO:0030718	germ-line stem cell maintenance	5	R, Rab11, Rap2l, dpp, pelo
GO:0060250	germ-line stem-cell niche homeostasis	1	chico
GO:0021782	glial cell development	2	Dr, repo
GO:0010001	glial cell differentiation	3	loco, rap, repo
GO:0008347	glial cell migration	4	CSN5, Sgf11, crn, rap
GO:0042063	gliogenesis	1	CG5869
GO:0006094	gluconeogenesis	4	CG10924, CG1516, Pepck, Pgi
GO:0006006	glucose metabolic process	2	Gld, Zw
GO:0006537	glutamate biosynthetic process	2	Got1, Got2
GO:0006538	glutamate catabolic process	1	Gs2
GO:0019551	glutamate catabolic process to 2-oxoglutarate	1	Gdh
GO:0006536	glutamate metabolic process	1	Gdh
GO:0006542	glutamine biosynthetic process	2	Gs1, Gs2
GO:0006543	glutamine catabolic process	1	r
GO:0006541	glutamine metabolic process	3	Gs1, SelD, r
GO:0006425	glutaminyl-tRNA aminoacylation	2	Aats-gln, CG5463
GO:0006424	glutamyl-tRNA aminoacylation	1	CG4573
GO:0006750	glutathione biosynthetic process	5	CG32196, CG4365, Eip55E, Gclc, Gclm
GO:0006749	glutathione metabolic process	9	CG4829, Gclc, GstD2, GstD5, GstE1, GstE2, GstE3, GstE6, GstS1
GO:0006662	glycerol ether metabolic process	4	CG3719, CG8993, Trx-2, Txl
GO:0006071	glycerol metabolic process	2	CG14883, Gpo-1
GO:0046167	glycerol-3-phosphate biosynthetic process	1	Gyk
GO:0046168	glycerol-3-phosphate catabolic process	1	Gpdh
GO:0006072	glycerol-3-phosphate metabolic process	2	Gpdh, Gpo-1
GO:0006127	glycerophosphate shuttle	2	Gpdh, Gpo-1
GO:0006650	glycerophospholipid metabolic process	2	CG10747, CG14945
GO:0006545	glycine biosynthetic process	1	Dhfr
GO:0006546	glycine catabolic process	2	CG7430, ppl
GO:0019464	glycine decarboxylation via glycine cleavage system	1	ppl
GO:0006544	glycine metabolic process	1	CG3011
GO:0005978	glycogen biosynthetic process	2	CG9485, Pgm
GO:0005980	glycogen catabolic process	1	CG9485
GO:0009247	glycolipid biosynthetic process	2	alpha4GT1, beta4GalNAcTB
GO:0006664	glycolipid metabolic process	1	alpha4GT1
GO:0046836	glycolipid transport	1	CG30392
GO:0006096	glycolysis	10	Eno, Gapdh1, Gapdh2, ImpL3, Pfk, Pgi, Pgk, Pglym78, PyK, Tpi
GO:0009101	glycoprotein biosynthetic process	1	GlcAT-S
GO:0006516	glycoprotein catabolic process	1	Pngl
GO:0006024	glycosaminoglycan biosynthetic process	3	beta3GalTII, beta4GalT7, sgl
GO:0030203	glycosaminoglycan metabolic process	2	CG18278, CG30059
GO:0016139	glycoside catabolic process	1	Fuca
GO:0006688	glycosphingolipid biosynthetic process	3	GlcAT-S, alpha4GT1, brn
GO:0070085	glycosylation	1	Sas
GO:0006426	glycyl-tRNA aminoacylation	2	Aats-gly, Aats-pro
GO:0006097	glyoxylate cycle	1	Idh
GO:0046487	glyoxylate metabolic process	1	Gip
GO:0006177	GMP biosynthetic process	1	ras
GO:0007030	Golgi organization	27	Abi, CG10075, CG31650, CG4041, CG5196, CG9356, Cog7, EfTuM, GM130, Golgin84, Grasp65, Osbp, Ost48, Pi4KIIalpha, SMSr, Sec23, Syx5, TER94, Tango2, Tango4, Tango7, Use1, eca, ecd, ldlCp, p115, wol
GO:0006895	Golgi to endosome transport	1	CG33635
GO:0043001	Golgi to plasma membrane protein transport	3	CG9356, Sec5, Sec6
GO:0006893	Golgi to plasma membrane transport	2	Sec5, Snap24
GO:0006896	Golgi to vacuole transport	1	scat
GO:0048194	Golgi vesicle budding	1	beta'COP
GO:0048210	Golgi vesicle fusion to target membrane	1	Rab11
GO:0048193	Golgi vesicle transport	10	CHOp24, GM130, Golgin84, Gos28, Syx16, Syx6, bai, cbs, eca, loj
GO:0008406	gonad development	2	SmB, lola
GO:0006506	GPI anchor biosynthetic process	2	CG6401, CG9376
GO:0007186	G-protein coupled receptor signaling pathway	7	CG13229, Gbeta13F, Ggamma1, Lkr, Tre1, moody, ninaE
GO:0042332	gravitaxis	4	CG32100, CG3857, Pen, nmo
GO:0040007	growth	7	Aats-asp, CG1139, Ddc, Pdp1, RpL30, blw, pix
GO:0007295	growth of a germarium-derived egg chamber	4	Dg, Plod, Rab10, chico
GO:0006183	GTP biosynthetic process	3	awd, nmdyn-D6, nmdyn-D7
GO:0006184	GTP catabolic process	20	CG18528, Gtp-bp, Ns3, R, Ran, Rap2l, Ras64B, Ras85D, Rheb, alphaTub67C, alphaTub84B, alphaTub84D, alphaTub85E, betaTub56D, betaTub60D, betaTub85D, betaTub97EF, gammaTub23C, gammaTub37C, pnut
GO:0006147	guanine catabolic process	1	DhpD
GO:0046098	guanine metabolic process	1	DhpD
GO:0015971	guanosine tetraphosphate catabolic process	1	Mesh1
GO:0008314	gurken signaling pathway	1	cni
GO:0007482	haltere development	1	Ubx
GO:0048735	haltere morphogenesis	1	hth
GO:0008258	head involution	8	Dronc, Hakai, Rab30, ecd, srp, stck, wal, zip
GO:0060047	heart contraction	1	pnr
GO:0007507	heart development	9	Ras85D, Tm2, Ubx, betaTub60D, dl, dpp, pnr, sgl, stumps
GO:0003007	heart morphogenesis	3	Cat, Sod2, p38b
GO:0003015	heart process	2	Ggamma1, loco
GO:0035080	heat shock-mediated polytene chromosome puffing	2	Hsp70Bb, Hsp70Bbb
GO:0006784	heme a biosynthetic process	1	CG3803
GO:0006783	heme biosynthetic process	5	CG3156, CG5037, Coprox, Ppox, Updo
GO:0042168	heme metabolic process	1	Ho
GO:0048034	heme O biosynthetic process	1	CG5037
GO:0006788	heme oxidation	1	Ho
GO:0015886	heme transport	1	Hmt-1
GO:0007516	hemocyte development	3	Dronc, dpp, srp
GO:0042386	hemocyte differentiation	1	Dsor1
GO:0035099	hemocyte migration	2	R, Ras85D
GO:0035172	hemocyte proliferation	3	lwr, pll, tub
GO:0042381	hemolymph coagulation	2	Cpr49Ac, Fer2LCH
GO:0030097	hemopoiesis	5	Atg6, lz, pll, srp, tub
GO:0015012	heparan sulfate proteoglycan biosynthetic process	8	Efr, GlcAT-I, Papst2, beta3GalTII, beta4GalT7, oxt, sgl, sll
GO:0015014	heparan sulfate proteoglycan biosynthetic process, polysaccharide chain biosynthetic process	1	sgl
GO:0031507	heterochromatin assembly	1	Su(var3-9
GO:0070828	heterochromatin organization	1	vig2
GO:0070868	heterochromatin organization involved in chromatin silencing	3	AGO2, Su(var3-9, r2d2
GO:0019318	hexose metabolic process	1	CG32444
GO:0007442	hindgut morphogenesis	1	dpp
GO:0035329	hippo signaling	2	Mer, jub
GO:0001692	histamine metabolic process	1	e
GO:0006427	histidyl-tRNA aminoacylation	1	Aats-his
GO:0007488	histoblast morphogenesis	1	chic
GO:0007559	histolysis	1	Dark
GO:0016573	histone acetylation	8	Atac1, Atac2, CG2051, Caf1, NC2beta, Sgf29, Tip60, dik
GO:0034969	histone arginine methylation	1	LKR
GO:0016575	histone deacetylation	2	Hdac3, HdacX
GO:0016578	histone deubiquitination	2	Sgf11, e(y2
GO:0043486	histone exchange	1	Tip60
GO:0043968	histone H2A acetylation	2	Atac2, DMAP1
GO:0035518	histone H2A monoubiquitination	1	Sce
GO:0043966	histone H3 acetylation	3	Ada2b, Atac1, dik
GO:0044154	histone H3-K14 acetylation	1	dik
GO:0070734	histone H3-K27 methylation	1	escl
GO:0051568	histone H3-K4 methylation	2	Dpy-30L1, ash2
GO:0043970	histone H3-K9 acetylation	1	dik
GO:0051567	histone H3-K9 methylation	2	Su(var3-9, vig2
GO:0034970	histone H3-R2 methylation	1	Art8
GO:0043987	histone H3-S10 phosphorylation	1	dik
GO:0043967	histone H4 acetylation	5	Atac1, Atac2, DMAP1, Tip60, dik
GO:0043983	histone H4-K12 acetylation	1	dik
GO:0043984	histone H4-K16 acetylation	1	Hdac3
GO:0043985	histone H4-R3 methylation	1	Art1
GO:0016571	histone methylation	3	Art1, Caf1, Su(var3-9
GO:0016570	histone modification	1	Su(var3-9
GO:0006398	histone mRNA 3'-end processing	3	Cpsf100, Cpsf73, Slbp
GO:0008334	histone mRNA metabolic process	1	Slbp
GO:0000412	histone peptidyl-prolyl isomerization	1	FK506-bp1
GO:0016572	histone phosphorylation	3	aurB, ball, borr
GO:0045143	homologous chromosome segregation	1	grau
GO:0007156	homophilic cell adhesion	1	CadN
GO:0006959	humoral immune response	2	imd, lwr
GO:0042744	hydrogen peroxide catabolic process	4	Jafrac1, Prx2540-1, Prx3, Prx6005
GO:0046948	hydroxylysine catabolic process	1	CG9547
GO:0043103	hypoxanthine salvage	3	Ada, Adgf-C, Adgf-D
GO:0007444	imaginal disc development	9	Idgf2, Idgf3, Idgf4, Mes2, SelD, dpp, mus304, ppan, sav
GO:0007561	imaginal disc eversion	1	hep
GO:0046528	imaginal disc fusion	1	hep
GO:0046529	imaginal disc fusion, thorax closure	4	Jra, KLHL18, Rab30, hep
GO:0007446	imaginal disc growth	3	Rheb, Vha68-2, dpp
GO:0007447	imaginal disc pattern formation	1	dpp
GO:0007486	imaginal disc-derived female genitalia development	1	lz
GO:0016348	imaginal disc-derived leg joint morphogenesis	2	Rab5, tal
GO:0007480	imaginal disc-derived leg morphogenesis	7	RhoGAP15B, RhoGAP5A, RhoGAP68F, RhoGAP92B, Ubx, hth, rept
GO:0036011	imaginal disc-derived leg segmentation	5	B, Cdk8, CycC, fng, tsr
GO:0007485	imaginal disc-derived male genitalia development	1	Dr
GO:0048803	imaginal disc-derived male genitalia morphogenesis	2	Rab5, Vps25
GO:0035317	imaginal disc-derived wing hair organization	4	VhaM8.9, flr, sqh, zip
GO:0008587	imaginal disc-derived wing margin morphogenesis	3	Snr1, Ubpy, fng
GO:0007476	imaginal disc-derived wing morphogenesis	34	CG10581, CG6540, CSN8, Cerk, Chi, Crc, Dr, Got1, Karl, Mer, Mrtf, Papss, Pka-C3, Ppat-Dpck, Ras85D, Vps33B, ash2, ast, bs, by, clt, dpp, fbl, fng, hth, l(1G0007, nemy, nmo, p38b, sgl, spict, svr, tal-1A, wmd
GO:0008586	imaginal disc-derived wing vein morphogenesis	7	Ras85D, Snr1, ast, bs, dpp, gbb, nmo
GO:0007474	imaginal disc-derived wing vein specification	8	Dg, Rabex-5, Snr1, ash2, dpp, gbb, nmo, tx
GO:0006955	immune response	18	CG5641, Dredd, GNBP1, Myd88, PGRP-LA, PGRP-LE, PGRP-SA, Rel, Vps16B, Vps33B, crq, dl, egr, imd, key, mbo, p38b, spz
GO:0002433	immune response-regulating cell surface receptor signaling pathway involved in phagocytosis	1	crq
GO:0097340	inhibition of cysteine-type endopeptidase activity	2	Diap1, cer
GO:1990001	inhibition of cysteine-type endopeptidase activity involved in apoptotic process	1	Diap1
GO:0045087	innate immune response	13	Dredd, ECSIT, GNBP1, He, Myd88, PGRP-LA, PGRP-SA, Rel, Sec5, egr, imd, modSP, spz
GO:0002758	innate immune response-activating signal transduction	2	GNBP1, GNBP3
GO:0046103	inosine biosynthetic process	3	Ada, Adgf-C, Adgf-D
GO:0006021	inositol biosynthetic process	1	Inos
GO:0032958	inositol phosphate biosynthetic process	1	Ipk2
GO:0046855	inositol phosphate dephosphorylation	3	5PtaseI, Ipp, Plip
GO:0017143	insecticide metabolic process	1	phm
GO:0002168	instar larval development	10	Mes2, Ras85D, Scox, Sec6, Surf1, blp, bs, dpp, ecd, sas
GO:0002165	instar larval or pupal development	4	Eip78C, Snr1, ecd, l(237Cc
GO:0008286	insulin receptor signaling pathway	3	RpL8, chico, poly
GO:0048009	insulin-like growth factor receptor signaling pathway	1	Coq2
GO:0007229	integrin-mediated signaling pathway	2	Ilk, ics
GO:0002121	inter-male aggressive behavior	7	Act5C, Obp99d, Sesn, eca, l(1G0007, lola, sgl
GO:0036335	intestinal stem cell homeostasis	2	Atac2, Ras85D
GO:0015680	intracellular copper ion transport	1	Ccs
GO:0048312	intracellular distribution of mitochondria	1	Drp1
GO:0008298	intracellular mRNA localization	4	cni, okr, spn-A, spoon
GO:0060811	intracellular mRNA localization involved in anterior/posterior axis specification	1	bic
GO:0051452	intracellular pH reduction	1	Vha100-1
GO:0006886	intracellular protein transport	35	AP-1sigma, AP-2alpha, AP-2sigma, CG13887, Clc, Cog3, Cog7, Gga, Hrs, Osbp, Ran, Ranbp11, Ranbp9, Rph, SH3PX1, Sec23, Slh, Snx6, Stam, Syx13, Syx16, Syx5, Vps16A, Vps26, Vps4, Vps45, Vti1, WASp, alphaCOP, beta'COP, betaCOP, deltaCOP, gammaCOP, or, p115
GO:0035556	intracellular signal transduction	11	CG10916, CG11534, CG13933, CG33958, CG3894, CG43373, CG6613, cni, hfw, imd, norpA
GO:0046907	intracellular transport	3	AP-1sigma, car, or
GO:0006891	intra-Golgi vesicle-mediated transport	7	CG1968, Gos28, Membrin, Nsf2, SIDL, fws, ldlCp
GO:0070676	intralumenal vesicle formation	1	Vps24
GO:0031573	intra-S DNA damage checkpoint	1	Tctp
GO:0008630	intrinsic apoptotic signaling pathway in response to DNA damage	3	Corp, Debcl, p53
GO:0042771	intrinsic apoptotic signaling pathway in response to DNA damage by p53 class mediator	2	hpo, p53
GO:0070059	intrinsic apoptotic signaling pathway in response to endoplasmic reticulum stress	2	Cdk5, Mekk1
GO:0006811	ion transport	1	CG12344
GO:0033212	iron assimilation	1	Mvl
GO:0006826	iron ion transport	3	Fer1HCH, Fer2LCH, Tsf1
GO:0016226	iron-sulfur cluster assembly	9	CG12264, CG13623, CG17904, CG4858, CG9836, CIAPIN1, Ciao1, fh, l(1G0136
GO:0006102	isocitrate metabolic process	1	Idh
GO:0006550	isoleucine catabolic process	1	CG3267
GO:0006428	isoleucyl-tRNA aminoacylation	1	CG5414
GO:0019287	isopentenyl diphosphate biosynthetic process, mevalonate pathway	1	CG8239
GO:0008299	isoprenoid biosynthetic process	4	CG10268, CG5919, CG8239, Hmgs
GO:0007259	JAK-STAT cascade	2	CycE, Stam
GO:0007254	JNK cascade	6	Jra, cbt, egr, hep, pyd, shark
GO:0006719	juvenile hormone catabolic process	2	Jheh2, Jheh3
GO:0035626	juvenile hormone mediated signaling pathway	1	FK506-bp1
GO:0030717	karyosome formation	5	baf, ball, chic, gatA, spn-A
GO:0070189	kynurenine metabolic process	1	v
GO:0035217	labial disc development	1	dpp
GO:0030032	lamellipodium assembly	2	Abi, hep
GO:0030537	larval behavior	1	betaTub60D
GO:0035193	larval central nervous system remodeling	2	chic, cib
GO:0008363	larval chitin-based cuticle development	6	Lcp1, Lcp2, Lcp3, Sec13, Sec23, SrpRbeta
GO:0002164	larval development	1	ppan
GO:0035177	larval foraging behavior	1	caboose
GO:0008345	larval locomotory behavior	2	Eaat1, dpn
GO:0035168	larval lymph gland hemocyte differentiation	2	dpp, lz
GO:0035167	larval lymph gland hemopoiesis	2	asrij, srp
GO:0035096	larval midgut cell programmed cell death	7	Atg12, Atg2, Atg5, Atg6, Atg7, Mdh2, Ubi-p63E
GO:0035069	larval midgut histolysis	1	Atg2
GO:0007436	larval salivary gland morphogenesis	3	chic, deltaCOP, gammaCOP
GO:0007526	larval somatic muscle development	4	CG5800, SelR, ast, nau
GO:0046331	lateral inhibition	55	ATPsyn-Cf6, ATPsyn-beta, B-H2, CG12065, CG12333, CG12818, CG13623, CG13807, CG13827, CG14057, CG14544, CG15443, CG1970, CG2091, CG2938, CG32732, CG4692, CG5608, CG6308, CG6512, CG8021, CG8142, CG8386, CG9596, CSN3, CSN4, CSN6, CSN7, Dip1, Dnz1, Dpy-30L1, Hmgs, JhI-1, Lrr47, Lsp1beta, Mcm2, Mcm6, Mdh1, Orc5, Pgm, Psf1, Psf2, Psn, Rab10, Rca1, RfC3, RfC4, Sply, Surf4, Xbp1, amx, eIF2B-alpha, mri, p…
GO:0007611	learning or memory	3	Ddc, Gclm, pst
GO:0070986	left/right axis specification	1	zip
GO:0035218	leg disc development	1	B
GO:0007479	leg disc proximal/distal pattern formation	3	B-H2, dpp, hth
GO:0060356	leucine import	1	CD98hc
GO:0006551	leucine metabolic process	2	CG10399, CG3267
GO:0006429	leucyl-tRNA aminoacylation	2	Aats-leu, CG33123
GO:0015813	L-glutamate transport	1	Eaat1
GO:0008377	light-induced release of internally sequestered calcium ion	1	norpA
GO:0008610	lipid biosynthetic process	2	Hnf4, Seipin
GO:0016042	lipid catabolic process	5	CG4267, CG5162, CG6283, GXIVsPLA2, Hnf4
GO:0030259	lipid glycosylation	1	CG14512
GO:0055088	lipid homeostasis	1	Egm
GO:0006629	lipid metabolic process	14	CG14883, CG17292, CG18858, CG2818, CG5895, CG7840, CG9394, CG9743, Lip4, Rheb, Sc2, adp, chico, iPLA2-VIA
GO:0030258	lipid modification	2	frj, nes
GO:0034440	lipid oxidation	1	Hnf4
GO:0034389	lipid particle organization	4	CG9186, Lsd-1, Ost48, eca
GO:0019915	lipid storage	5	CG10671, Lsd-1, Roc1a, Roc1b, alpha-Est7
GO:0006869	lipid transport	2	CG3149, Mtp
GO:0006748	lipoamide metabolic process	1	CG7430
GO:0009107	lipoate biosynthetic process	2	CG9804, Las
GO:0042157	lipoprotein metabolic process	1	Mtp
GO:0035002	liquid clearance, open tracheal system	2	Hr78, colt
GO:0019509	L-methionine salvage from methylthioadenosine	6	CG11134, CG12173, CG32068, eIF2B-alpha, eIF2B-beta, eIF2B-delta
GO:0040011	locomotion	3	Bug22, Mhc, fbl
GO:0031987	locomotion involved in locomotory behavior	4	Crc, Csp, Scox, lola
GO:0045475	locomotor rhythm	5	Fer2LCH, cyc, e, fbl, jet
GO:0007626	locomotory behavior	3	Elp3, Rack1, nemy
GO:0042759	long-chain fatty acid biosynthetic process	1	Baldspot
GO:0001676	long-chain fatty acid metabolic process	1	CG6178
GO:0015909	long-chain fatty acid transport	1	Fatp
GO:0007616	long-term memory	8	Ddc, Dysb, Gclm, be, cer, pst, spoon, svr
GO:0032799	low-density lipoprotein receptor particle metabolic process	1	boca
GO:0006564	L-serine biosynthetic process	3	CG11899, CG3011, aay
GO:0035149	lumen formation, open tracheal system	7	Mtp, Sec23, Syb, Vhl, Zpr1, gammaCOP, wkd
GO:0035170	lymph gland crystal cell differentiation	1	lz
GO:0048542	lymph gland development	7	Pen, RpS21, asrij, dpp, ecd, pnr, srp
GO:0006554	lysine catabolic process	1	CG9547
GO:0007041	lysosomal transport	2	Vps16A, dor
GO:0007040	lysosome organization	4	Vps26, Vps45, car, or
GO:0006430	lysyl-tRNA aminoacylation	1	Aats-lys
GO:0016236	macroautophagy	4	Atg12, Atg2, Atg5, Atg7
GO:0009059	macromolecule biosynthetic process	1	eap
GO:0042116	macrophage activation	1	crq
GO:0015693	magnesium ion transport	1	spict
GO:0035090	maintenance of apical/basal cell polarity	2	TSG101, alc
GO:0030011	maintenance of cell polarity	1	Sec23
GO:0045199	maintenance of epithelial cell apical/basal polarity	3	Exo84, Vps25, shark
GO:0045201	maintenance of neuroblast polarity	2	Sgt1, lkb1
GO:0042070	maintenance of oocyte nucleus location involved in oocyte dorsal/ventral axis specification	1	sktl
GO:0042248	maintenance of polarity of follicular epithelium	1	brn
GO:0046594	maintenance of pole plasm mRNA location	1	mago
GO:0048790	maintenance of presynaptic active zone structure	1	Synj
GO:0032507	maintenance of protein location in cell	4	Act5C, chic, pbl, zip
GO:0006108	malate metabolic process	3	Mdh1, Mdh2, Men
GO:0071423	malate transmembrane transport	1	Dic1
GO:0015743	malate transport	1	CG1907
GO:0008049	male courtship behavior	5	crl, pain, ple, sphinx, tko
GO:0045433	male courtship behavior, veined wing generated song production	2	aay, slo
GO:0048133	male germ-line stem cell division	3	Myt1, chico, koko
GO:0060179	male mating behavior	1	clt
GO:0007140	male meiosis	5	His3.3A, Myt1, Syx13, crl, pelo
GO:0007112	male meiosis cytokinesis	10	Cog3, Cog7, Grip128, Mer, Pex10, Rab11, Synd, alphaCOP, fws, gammaCOP
GO:0007141	male meiosis I	3	Rae1, Ubi-p63E, pelo
GO:0019102	male somatic sex determination	1	tra2
GO:0072002	Malpighian tubule development	2	Ras85D, sav
GO:0007443	Malpighian tubule morphogenesis	7	BM-40-SPARC, crn, dpp, ecd, pbl, wal, zip
GO:0019307	mannose biosynthetic process	1	CG10688
GO:0000165	MAPK cascade	5	Dsor1, Jra, Mekk1, hep, p38b
GO:0008358	maternal determination of anterior/posterior axis, embryo	2	bcd, dl
GO:0008070	maternal determination of dorsal/ventral axis, ovarian follicular epithelium, germ-line encoded	1	spoon
GO:0007311	maternal specification of dorsal/ventral axis, oocyte, germ-line encoded	5	bai, ea, sel, spz, wek
GO:0007313	maternal specification of dorsal/ventral axis, oocyte, soma encoded	1	dpp
GO:0048047	mating behavior, sex discrimination	1	Dysb
GO:0000462	maturation of SSU-rRNA from tricistronic rRNA transcript (SSU-rRNA, 5.8S rRNA, LSU-rRNA	2	CG3071, RpS8
GO:0042256	mature ribosome assembly	1	eIF6
GO:0007638	mechanosensory behavior	2	pain, tko
GO:0072375	medium-term memory	1	CanA1
GO:0007110	meiosis I cytokinesis	4	Exo84, Syx13, fws, pbl
GO:0007111	meiosis II cytokinesis	3	Exo84, fws, pbl
GO:0045132	meiotic chromosome segregation	1	RanGAP
GO:0051307	meiotic chromosome separation	1	Mer
GO:0008315	meiotic G2/MI transition	1	pelo
GO:0007126	meiotic nuclear division	5	CanB2, Mcm5, Myt1, fbl, pelo
GO:0051078	meiotic nuclear envelope disassembly	1	pelo
GO:0000212	meiotic spindle organization	2	Ran, pelo
GO:0043147	meiotic spindle stabilization	2	Exo84, fws
GO:0042438	melanin biosynthetic process	1	yellow-e
GO:0006583	melanin biosynthetic process from tyrosine	1	e
GO:0035006	melanization defense response	8	Dark, Dronc, MP1, Sp7, Spn27A, dl, egr, hep
GO:0035011	melanotic encapsulation of foreign target	5	Als2, Cdk5, Shc, Spn27A, poly
GO:0006900	membrane budding	2	Sec13, WASp
GO:0061025	membrane fusion	1	Snap24
GO:0061024	membrane organization	3	Synd, fbl, fws
GO:0006509	membrane protein ectodomain proteolysis	1	Psn
GO:0033619	membrane protein proteolysis	1	Hrs
GO:0007613	memory	2	Phm, nemy
GO:0007498	mesoderm development	10	BM-40-SPARC, Hnf4, NimB2, amx, blow, dl, dpp, pnr, stumps, tx
GO:0007509	mesoderm migration involved in gastrulation	3	pbl, sgl, stumps
GO:0001710	mesodermal cell fate commitment	1	srp
GO:0007501	mesodermal cell fate specification	2	Ubx, dl
GO:0008078	mesodermal cell migration	3	Mrtf, pbl, stumps
GO:0008152	metabolic process	67	AcCoAS, Aph-4, CG10175, CG10425, CG10672, CG10903, CG10962, CG12014, CG12171, CG12237, CG12263, CG12512, CG13890, CG1444, CG15912, CG16986, CG17597, CG2064, CG2065, CG2614, CG30491, CG31235, CG31548, CG31549, CG31937, CG3394, CG3603, CG3663, CG40485, CG4407, CG4592, CG4594, CG4598, CG4729, CG5044, CG5567, CG5590, CG5611, CG5793, CG5844, CG6028, CG6236, CG6984, CG7322, CG8067, CG8607, CG8646, CG87…
GO:0055065	metal ion homeostasis	2	MtnA, MtnB
GO:0030001	metal ion transport	2	Atox1, Catsup
GO:0007552	metamorphosis	7	Ance, Dronc, PebIII, Ptth, Ras85D, Sox14, crc
GO:0009087	methionine catabolic process	1	CG3267
GO:0006431	methionyl-tRNA aminoacylation	2	Aats-met, CG15100
GO:0032259	methylation	6	CG1074, CG13807, CG3793, CG6379, CG9154, aft
GO:0046844	micropyle formation	2	Jra, hep
GO:0001578	microtubule bundle formation	2	WASp, wash
GO:0000226	microtubule cytoskeleton organization	4	Mob4, TER94, mago, tsu
GO:0007020	microtubule nucleation	2	gammaTub23C, gammaTub37C
GO:0046785	microtubule polymerization	1	Tbce
GO:0007018	microtubule-based movement	11	CG12042, Dlc90F, Dmn, Klp64D, Klp68D, cpa, dyn-p25, jagn, l(206496, l(237Ce, robl
GO:0007017	microtubule-based process	8	Pp4-19C, alphaTub67C, alphaTub84D, awd, betaTub60D, betaTub85D, gammaTub23C, gammaTub37C
GO:0007494	midgut development	4	Gp93, Hakai, Ubx, srp
GO:0006515	misfolded or incompletely synthesized protein catabolic process	1	Der-1
GO:0042775	mitochondrial ATP synthesis coupled electron transport	1	dj-1beta
GO:0006264	mitochondrial DNA replication	2	TFAM, tam
GO:0006123	mitochondrial electron transport, cytochrome c to oxygen	4	CG9603, CoVa, cype, levy
GO:0006120	mitochondrial electron transport, NADH to ubiquinone	24	CG10320, CG12400, CG12859, CG18624, CG1970, CG3192, CG3214, CG32230, CG3446, CG3621, CG5548, CG5703, CG6020, CG6463, CG7712, CG9140, CG9172, CG9306, ND23, ND42, Pdsw, l(235Di, l(3neo18, mtacp1
GO:0006121	mitochondrial electron transport, succinate to ubiquinone	2	SdhB, SdhC
GO:0006122	mitochondrial electron transport, ubiquinol to cytochrome c	10	CG14482, CG32649, CG3560, CG3731, CG4169, CG4769, CG7580, RFeSP, Ucrh, ox
GO:0000266	mitochondrial fission	1	Pink1
GO:0008053	mitochondrial fusion	1	rho-7
GO:0000002	mitochondrial genome maintenance	1	mtSSB
GO:0007006	mitochondrial membrane organization	1	CLS
GO:0000066	mitochondrial ornithine transport	1	CG1628
GO:0033615	mitochondrial proton-transporting ATP synthase complex assembly	1	CG7506
GO:0032981	mitochondrial respiratory chain complex I assembly	2	CG11722, CG9172
GO:0034551	mitochondrial respiratory chain complex III assembly	1	CG4908
GO:0070158	mitochondrial seryl-tRNA aminoacylation	1	Aats-ser
GO:0032543	mitochondrial translation	14	mRpL18, mRpL21, mRpL27, mRpL28, mRpL34, mRpL35, mRpL36, mRpL44, mRpL46, mRpL48, mRpL49, mRpL50, mRpL54, mRpS23
GO:0006839	mitochondrial transport	18	Bmcp, CG1628, CG18324, CG1907, CG3156, CG32250, CG3476, CG4743, CG5254, CG5805, CG7943, CG8026, CG9393, Dic1, Mpcp, Tpc1, Ucp4A, colt
GO:0000422	mitochondrion degradation	3	Pink1, Sesn, Ubc6
GO:0000001	mitochondrion inheritance	1	EndoG
GO:0051646	mitochondrion localization	1	Drp1
GO:0070584	mitochondrion morphogenesis	2	Slimp, prel
GO:0007005	mitochondrion organization	9	Drp1, Fis1, Gs1, Hsp60, Pink1, SelD, mRpL12, ref(2P, ttm50
GO:0007067	mitosis	34	APC10, APC7, CG8636, Cks85A, Dim1, Dlc90F, Dmn, Grip128, MED22, Nup43, Pdp1, Rab5, RfC4, RpII15, RpS3, SH3PX1, SkpA, SmD2, Syx13, Tcp-1zeta, U2A, Zwilch, awd, borr, eIF-4E, endos, fbl, gammaTub23C, jub, noi, pelo, peo, ttm50, vls
GO:0000278	mitotic cell cycle	12	CG3530, Cdk5, Cdk8, Cdk9, Cks85A, CycE, EfTuM, Pp4-19C, PpV, Rae1, mtm, rux
GO:0007093	mitotic cell cycle checkpoint	2	Bub3, mus304
GO:0045448	mitotic cell cycle, embryonic	1	borr
GO:0007076	mitotic chromosome condensation	4	Orc5, RfC4, aurB, eIF-4E
GO:0000281	mitotic cytokinesis	20	Act42A, Act5C, CG10068, Caf1, Drp1, Rop, Sec5, Synd, Syx13, Syx5, alphaTub84D, aurB, borr, chic, gammaCOP, pbl, pnut, sqh, tsr, zip
GO:0033314	mitotic DNA replication checkpoint	1	mus304
GO:0031571	mitotic G1 DNA damage checkpoint	1	p53
GO:0007095	mitotic G2 DNA damage checkpoint	31	CDC45L, CSN3, CSN4, CSN5, CSN6, CSN7, CSN8, Cdk8, CycC, Kap-alpha3, MED4, Mcm3, Mcm7, Myt1, Pop2, RpA-70, RpII15, RpII18, RpII215, Rpb5, Rpb8, SkpA, Tctp, alien, dgt1, lwr, mre11, mus304, pic, pont, rept
GO:0000070	mitotic sister chromatid segregation	2	aurB, mst
GO:0051306	mitotic sister chromatid separation	1	gammaTub23C
GO:0007094	mitotic spindle assembly checkpoint	4	Bub3, Zwilch, alphaTub84B, alphaTub85E
GO:0071174	mitotic spindle checkpoint	1	mats
GO:0000022	mitotic spindle elongation	52	CG8636, Pomp, Prosbeta5, Prosbeta7, Rbm13, RpL10, RpL10Ab, RpL11, RpL12, RpL13, RpL14, RpL17, RpL18, RpL18A, RpL19, RpL21, RpL23, RpL24, RpL26, RpL27, RpL27A, RpL30, RpL31, RpL32, RpL35, RpL36A, RpL37A, RpL39, RpL6, RpL7, RpL7A, RpL8, RpL9, RpS11, RpS13, RpS15, RpS15Aa, RpS15Ab, RpS16, RpS18, RpS30, RpS3A, RpS4, RpS5a, RpS9, Rpn1, Rpn12, eIF-2alpha, eIF-2beta, eIF-4E, eIF3-S10, sta
GO:0007052	mitotic spindle organization	93	Bub3, CG10754, CG10932, CG11985, CG12018, CG13298, CG5525, CG8258, CG8636, Cct5, Cctgamma, Dim1, Dmn, Grip128, Hel25E, Orc5, Pomp, Pp2A-29B, Prosbeta5, Prosbeta7, RpA-70, RpL10, RpL10Ab, RpL11, RpL13, RpL14, RpL17, RpL18, RpL18A, RpL21, RpL23, RpL24, RpL26, RpL27, RpL27A, RpL30, RpL31, RpL32, RpL35, RpL36A, RpL37A, RpL39, RpL6, RpL7, RpL7A, RpL8, RpL9, RpS11, RpS13, RpS15, RpS15Aa, RpS15Ab, RpS16…
GO:0007591	molting cycle, chitin-based cuticle	2	crc, ecd
GO:0043545	molybdopterin cofactor metabolic process	1	mal
GO:0006777	Mo-molybdopterin cofactor biosynthetic process	3	CG13090, CG1749, mal
GO:0035522	monoubiquitinated histone H2A deubiquitination	1	calypso
GO:0001763	morphogenesis of a branching structure	1	stumps
GO:0002011	morphogenesis of an epithelial sheet	2	hpo, yki
GO:0002009	morphogenesis of an epithelium	6	tal, tal-1A, tal-2A, tal-3A, tal-AA, wal
GO:0016333	morphogenesis of follicular epithelium	2	Grasp65, brn
GO:0008045	motor neuron axon guidance	4	Cdk5, EndoGI, Lsp2, spz
GO:0031124	mRNA 3'-end processing	1	cbc
GO:0006402	mRNA catabolic process	1	Pop2
GO:0045292	mRNA cis splicing, via spliceosome	2	Cbp20, Rbp1
GO:0006379	mRNA cleavage	6	CG3689, CG8038, Clp, Cpsf100, Cpsf73, CstF-50
GO:0006406	mRNA export from nucleus	11	Hel25E, Hpr1, Nup107, Nup133, Nup75, Nxt1, Rae1, mago, thoc6, thoc7, tsu
GO:0031990	mRNA export from nucleus in response to heat stress	1	Hpr1
GO:0016071	mRNA metabolic process	1	pix
GO:0006378	mRNA polyadenylation	4	CG3689, Clp, Cpsf100, Cpsf73
GO:0006397	mRNA processing	8	Csl4, Rbp4, Rrp4, Rrp42, Rrp45, Rrp46, thoc7, tra2
GO:0006376	mRNA splice site selection	2	Rbp1, SC35
GO:0000398	mRNA splicing, via spliceosome	79	Bug22, Bx42, CG10333, CG10418, CG10754, CG11107, CG11808, CG11985, CG13298, CG14641, CG15440, CG1622, CG16865, CG17187, CG17266, CG2021, CG2063, CG2931, CG32533, CG3294, CG4291, CG4849, CG4935, CG5641, CG6015, CG6610, CG6841, CG7288, CG7747, CG9344, CG9548, CG9667, Cbp20, Cypl, Dim1, Hel25E, Hsc70-4, Imp, LSm1, LSm7, Mfap1, Neos, PQBP1, Prp18, Prp31, Prp38, REG, Rack1, Rbp1, SC35, SmB, SmD1, SmD2…
GO:0051028	mRNA transport	1	Dmn
GO:0002385	mucosal immune response	2	Mekk1, norpA
GO:0035264	multicellular organism growth	3	Rheb, Syx7, chico
GO:0032504	multicellular organism reproduction	22	Aph-4, CG10433, CG18067, CG2852, CG33462, CG3662, CG4847, CG5162, CG9471, Cys, Egm, Hexo2, NLaz, Npc2b, Phm, RNaseX25, Spn100A, Sry-delta, eIF-5A, mfas, regucalcin, ssp7
GO:0010259	multicellular organismal aging	2	Jra, Sesn
GO:0007275	multicellular organismal development	7	CSN5, Dcp-1, Diap1, MBD-like, Sce, l(2k10201, mats
GO:0060586	multicellular organismal iron ion homeostasis	1	Mvl
GO:0036258	multivesicular body assembly	2	TSG101, lsn
GO:0016203	muscle attachment	9	Abi, Ced-12, Dg, Ilk, Sec23, WASp, betaTub56D, tx, zip
GO:0046716	muscle cell cellular homeostasis	4	Dg, Pgk, Rack1, capt
GO:0042692	muscle cell differentiation	1	Mhc
GO:0007521	muscle cell fate determination	1	CG9849
GO:0042694	muscle cell fate specification	1	Ubx
GO:0006936	muscle contraction	2	Mhc, zip
GO:0007517	muscle organ development	14	Bap60, Bug22, Caf1, Dr, MED11, MED4, Mhc, Pop2, Snr1, Tango10, asf1, bigmax, nau, sv
GO:0003012	muscle system process	3	Arc1, Neurochondrin, Sclp
GO:0060415	muscle tissue morphogenesis	1	hoip
GO:0016319	mushroom body development	9	Act5C, CG17221, PrBP, ecd, robl, sgl, tsr, twf, vap
GO:0007520	myoblast fusion	11	Ced-12, Gapdh1, Hem, ImpL3, Pfk, Pgk, Pglym78, PyK, Tpi, WASp, blow
GO:0030239	myofibril assembly	2	Mhc, zip
GO:0031033	myosin filament organization	1	Mhc
GO:0031036	myosin II filament assembly	1	zip
GO:0008583	mystery cell differentiation	1	faf
GO:0006044	N-acetylglucosamine metabolic process	5	CG17065, CG18278, CG30059, Oscillin, beta4GalNAcTB
GO:0009435	NAD biosynthetic process	2	CG3714, Nmnat
GO:0006116	NADH oxidation	1	Gdh
GO:0048060	negative gravitaxis	2	pain, pyx
GO:0046957	negative phototaxis	1	Ptth
GO:0030837	negative regulation of actin filament polymerization	4	RhoGAP92B, cpa, spoon, twf
GO:0008348	negative regulation of antimicrobial humoral response	1	Jra
GO:0043066	negative regulation of apoptotic process	18	Ack, Buffy, CG14812, CIAPIN1, Debcl, Diap1, Diap2, Hdac3, Nf-YB, PSR, Prx3, Psn, Ras85D, SkpA, Ubc6, alpha4GT1, vito, yki
GO:2001234	negative regulation of apoptotic signaling pathway	1	Ras85D
GO:0010507	negative regulation of autophagy	5	FK506-bp1, Ras85D, Rheb, Sec61beta, Sec61gamma
GO:0030514	negative regulation of BMP signaling pathway	2	MAN1, spict
GO:0090090	negative regulation of canonical Wnt signaling pathway	1	pbl
GO:0030308	negative regulation of cell growth	1	Sesn
GO:0008285	negative regulation of cell proliferation	11	Csk, DOR, Dronc, Mer, Rab5, Snr1, Syx7, dpp, hpo, sav, sds22
GO:0045792	negative regulation of cell size	1	pbl
GO:1900408	negative regulation of cellular response to oxidative stress	1	Egm
GO:0031936	negative regulation of chromatin silencing	1	e(y2
GO:0046673	negative regulation of compound eye retinal cell programmed cell death	4	Diap1, Ras85D, ninaE, norpA
GO:0042690	negative regulation of crystal cell differentiation	1	srp
GO:0043154	negative regulation of cysteine-type endopeptidase activity involved in apoptotic process	3	CG14812, Diap1, Diap2
GO:0090099	negative regulation of decapentaplegic signaling pathway	1	Irk2
GO:0050774	negative regulation of dendrite morphogenesis	1	CadN
GO:0048640	negative regulation of developmental growth	1	dj-1beta
GO:0008156	negative regulation of DNA replication	1	geminin
GO:0045963	negative regulation of dopamine metabolic process	1	Dysb
GO:0010951	negative regulation of endopeptidase activity	5	Spn100A, Spn27A, Spn31A, Spn42De, Spn43Aa
GO:0060702	negative regulation of endoribonuclease activity	1	EndoGI
GO:0042059	negative regulation of epidermal growth factor receptor signaling pathway	9	Hrs, Stam, Vps2, Vps20, Vps25, Vps28, geminin, lsn, shrb
GO:0050680	negative regulation of epithelial cell proliferation	3	Vps20, Vps25, Vps60
GO:2000252	negative regulation of feeding behavior	2	Lk, Lkr
GO:0051490	negative regulation of filopodium assembly	2	cpa, cpb
GO:0010972	negative regulation of G2/M transition of mitotic cell cycle	2	Aven, Xpd
GO:0010629	negative regulation of gene expression	8	CG11160, CG12119, Dr, Sec13, Sec5, dl, dpp, rept
GO:0060969	negative regulation of gene silencing	1	Ubx
GO:0060967	negative regulation of gene silencing by RNA	2	HPS1, p
GO:0060253	negative regulation of glial cell proliferation	2	Mer, hpo
GO:0045926	negative regulation of growth	2	Csk, TSG101
GO:0044130	negative regulation of growth of symbiont in host	6	Hexo2, Rab7, TSG101, Vps28, Vps4, shrb
GO:0035207	negative regulation of hemocyte proliferation	3	CSN5, lwr, mfas
GO:0031452	negative regulation of heterochromatin assembly	1	Mekk1
GO:0002921	negative regulation of humoral immune response	1	Dark
GO:0045571	negative regulation of imaginal disc growth	1	TSG101
GO:0045824	negative regulation of innate immune response	4	Atg6, Nxt1, faf, wun
GO:0046627	negative regulation of insulin receptor signaling pathway	1	SkpA
GO:0046426	negative regulation of JAK-STAT cascade	2	Socs44A, Vps60
GO:0046329	negative regulation of JNK cascade	7	PSR, Sac1, SkpA, cpa, cpb, ics, stck
GO:0043508	negative regulation of JUN kinase activity	1	ics
GO:0035204	negative regulation of lamellocyte differentiation	3	CSN5, He, lwr
GO:0010888	negative regulation of lipid storage	1	mdy
GO:0016242	negative regulation of macroautophagy	2	FK506-bp1, Ras85D
GO:0048022	negative regulation of melanin biosynthetic process	1	e
GO:0035009	negative regulation of melanization defense response	2	Spn27A, Spn77Ba
GO:0007026	negative regulation of microtubule depolymerization	1	Vhl
GO:0010637	negative regulation of mitochondrial fusion	1	Pink1
GO:0045839	negative regulation of mitosis	1	trbl
GO:0060564	negative regulation of mitotic anaphase-promoting complex activity	2	CycE, Rca1
GO:0045930	negative regulation of mitotic cell cycle	2	Myt1, Syx5
GO:0040015	negative regulation of multicellular organism growth	1	Rabex-5
GO:0007406	negative regulation of neuroblast proliferation	1	MAGE
GO:1900074	negative regulation of neuromuscular synaptic transmission	3	Dcp-1, egr, wgn
GO:0043524	negative regulation of neuron apoptotic process	8	Debcl, MAGE, Pink1, RpL14, RpS3, Tip60, hpo, pix
GO:0045746	negative regulation of Notch signaling pathway	9	Vps16A, Vps2, Vps4, asf1, car, dor, fng, insb, shrb
GO:0045980	negative regulation of nucleotide metabolic process	1	CG13551
GO:0046621	negative regulation of organ growth	3	Mer, hpo, sav
GO:0014067	negative regulation of phosphatidylinositol 3-kinase signaling	1	Atg2
GO:0046533	negative regulation of photoreceptor cell differentiation	1	p53
GO:0043069	negative regulation of programmed cell death	2	Dredd, Pink1
GO:0032435	negative regulation of proteasomal ubiquitin-dependent protein catabolic process	2	CSN4, CSN5
GO:0035308	negative regulation of protein dephosphorylation	3	I-2, NiPp1, endos
GO:0046826	negative regulation of protein export from nucleus	1	mbo
GO:0034048	negative regulation of protein phosphatase type 2A activity	1	endos
GO:0001933	negative regulation of protein phosphorylation	1	Hrs
GO:0045861	negative regulation of proteolysis	5	Spn27A, Spn42De, Spn43Aa, Spn77Ba, faf
GO:0046580	negative regulation of Ras protein signal transduction	2	MESR6, vap
GO:2000378	negative regulation of reactive oxygen species metabolic process	1	SelD
GO:2001229	negative regulation of response to gamma radiation	1	Su(var3-9
GO:0017055	negative regulation of RNA polymerase II transcriptional preinitiation complex assembly	2	NC2alpha, NC2beta
GO:0045705	negative regulation of salivary gland boundary specification	1	dpp
GO:0010891	negative regulation of sequestering of triglyceride	1	adp
GO:2000647	negative regulation of stem cell proliferation	2	Rel, key
GO:0051497	negative regulation of stress fiber assembly	1	RhoGAP68F
GO:0045886	negative regulation of synaptic growth at neuromuscular junction	7	Fsn, Mob4, Rab11, Rae1, SkpA, WASp, spict
GO:0045751	negative regulation of Toll signaling pathway	1	lwr
GO:0000122	negative regulation of transcription from RNA polymerase II promoter	16	B-H2, CREG, Caf1, NC2alpha, NC2beta, Ubx, abo, asf1, cbt, cyc, dl, dpn, lz, mip40, p53, pnr
GO:0016480	negative regulation of transcription from RNA polymerase III promoter	1	gcl
GO:0045892	negative regulation of transcription, DNA-templated	11	DMAP1, MBD-like, Ssb-c31a, alien, dl, dpn, gcl, hpo, ph-d, ph-p, pnr
GO:0017148	negative regulation of translation	4	Pop2, UK114, bcd, smg
GO:0045900	negative regulation of translational elongation	1	Srp9
GO:0045947	negative regulation of translational initiation	1	eIF2B-delta
GO:0045071	negative regulation of viral genome replication	2	AGO2, Cbp20
GO:0030178	negative regulation of Wnt signaling pathway	3	RanBP3, Roc1a, nmo
GO:0036059	nephrocyte diaphragm assembly	1	pyd
GO:0007399	nervous system development	13	Aph-4, CG12935, Chi, Hsc70-4, Imp, Phax, Tip60, Tsp86D, abs, hoip, imd, pbl, repo
GO:0014016	neuroblast differentiation	1	p53
GO:0007400	neuroblast fate determination	2	CycE, Dr
GO:0007405	neuroblast proliferation	5	Sgt1, Zif, crn, p53, wcd
GO:0022008	neurogenesis	223	AP-2alpha, AP-2sigma, APC10, Aats-asp, Aats-thr, Aats-trp, Aats-val, Adam, Adk2, Aos1, Bet1, CDC45L, CG10126, CG10222, CG10333, CG10418, CG10754, CG10903, CG11107, CG11306, CG11417, CG11583, CG11837, CG12007, CG12042, CG13298, CG14057, CG14174, CG14210, CG14543, CG15100, CG1532, CG15445, CG1671, CG16903, CG1785, CG2063, CG2100, CG2260, CG2656, CG2875, CG2931, CG2972, CG31111, CG31223, CG31344, CG…
GO:0050877	neurological system process	1	Tpi
GO:0007528	neuromuscular junction development	6	Abi, Hem, Smn, Syx18, Vap-33A, gbb
GO:0050905	neuromuscular process	1	CG3740
GO:0007274	neuromuscular synaptic transmission	13	Blos1, Cha, Fsn, Nsf2, Pink1, RhoGAP92B, Sgt, Syx18, Tbce, be, gbb, nonC, twf
GO:0070050	neuron cellular homeostasis	7	Dark, Debcl, Manf, Syx17, alc, egr, wgn
GO:0048666	neuron development	7	Bap60, Bug22, Caf1, Pop2, RpS29, hep, sv
GO:0048663	neuron fate commitment	1	crn
GO:0048665	neuron fate specification	2	CycE, Ppt1
GO:0001764	neuron migration	1	Hem
GO:0031175	neuron projection development	1	Manf
GO:0048812	neuron projection morphogenesis	37	Bka, CDC45L, CG12082, CG13298, CG1463, CG14883, CG1970, CG2656, CG31126, CG4829, CG5484, CG5642, CG8891, Caf1, Eip71CD, Exo84, Int6, Irk2, Klp64D, Lamp1, MAGE, Mob4, Nedd8, Psn, Ran, RpA-70, Sec23, Sec61beta, Tango7, Vinc, alphaCOP, gammaCOP, htt, pyd, scramb1, shark, shrb
GO:0016322	neuron remodeling	7	Dcp-1, Drice, Dronc, Roc1a, SkpA, Sox14, ced-6
GO:0007218	neuropeptide signaling pathway	2	AstA, Lk
GO:0045213	neurotransmitter receptor metabolic process	2	Got2, Gs2
GO:0007269	neurotransmitter secretion	39	AP-1sigma, AP-2alpha, AP-2sigma, Arf102F, CanA1, CanB2, Cdk5, Clc, Csp, Exo70, Exo84, Gdi, Hrs, Hsc70-4, Nsf2, Rab3-GAP, Rep, Rop, Rph, Sec10, Sec5, Sec6, Snap24, Stam, Syb, Synd, Synj, Syx13, Syx16, Syx17, Syx18, Syx5, Syx6, Syx7, Syx8, Vap-33A, Vps45, nSyb, or
GO:0006836	neurotransmitter transport	2	CG1732, DAT
GO:0006491	N-glycan processing	1	beta4GalT7
GO:0019358	nicotinate nucleotide salvage	1	CG3714
GO:0006807	nitrogen compound metabolic process	1	CG8132
GO:0006607	NLS-bearing protein import into nucleus	4	Nup54, Nup75, Pen, Sec13
GO:0016582	non-covalent chromatin modification	1	spt4
GO:0035058	nonmotile primary cilium assembly	1	Klp64D
GO:0035316	non-sensory hair organization	1	in
GO:0007220	Notch receptor processing	5	Psn, Rab5, amx, car, dor
GO:0007219	Notch signaling pathway	7	Gmd, Nle, Psn, RpL13A, aph-1, dpn, fng
GO:0006499	N-terminal protein myristoylation	1	Nmt
GO:0035191	nuclear axial expansion	1	sqh
GO:0033260	nuclear cell cycle DNA replication	1	hd
GO:0000280	nuclear division	1	alphaTub67C
GO:0031468	nuclear envelope reassembly	1	p47
GO:0051168	nuclear export	2	RanBP3, U2af50
GO:0007097	nuclear migration	2	faf, nudC
GO:0006999	nuclear pore organization	1	CG6540
GO:0035063	nuclear speck organization	1	Hsromega
GO:0000956	nuclear-transcribed mRNA catabolic process	1	DCP1
GO:0070966	nuclear-transcribed mRNA catabolic process, no-go decay	1	pelo
GO:0000184	nuclear-transcribed mRNA catabolic process, nonsense-mediated decay	4	CG6729, DCP1, Upf3, nonC
GO:0070481	nuclear-transcribed mRNA catabolic process, non-stop decay	1	pelo
GO:0000289	nuclear-transcribed mRNA poly(A tail shortening	2	Pop2, smg
GO:0006139	nucleobase-containing compound metabolic process	5	CG32549, CG7818, Dhfr, ND42, NitFhit
GO:0006913	nucleocytoplasmic transport	3	Nup54, Ran, RanGAP
GO:0007000	nucleolus organization	1	vito
GO:0006165	nucleoside diphosphate phosphorylation	4	awd, dnk, nmdyn-D6, nmdyn-D7
GO:0009116	nucleoside metabolic process	3	Aprt, CG12065, CG17224
GO:0015858	nucleoside transport	1	Ent1
GO:0009143	nucleoside triphosphate catabolic process	1	CG8891
GO:0006334	nucleosome assembly	4	Caf1, Nap1, Set, asf1
GO:0042766	nucleosome mobilization	3	Caf1, NC2beta, Nurf-38
GO:0016584	nucleosome positioning	2	Caf1, Nlp
GO:0009165	nucleotide biosynthetic process	2	CG2246, Dhfr
GO:0009166	nucleotide catabolic process	1	CG17224
GO:0046939	nucleotide phosphorylation	2	Dak1, dnk
GO:0006289	nucleotide-excision repair	11	CG11403, Ogg1, Rad23, Ssl1, Tfb1, Tfb4, Xpac, Xpd, mre11, mrn, pic
GO:0045476	nurse cell apoptotic process	8	DNaseII, Dcp-1, Drice, Dronc, Strica, cathD, dpp, lola
GO:0046334	octopamine catabolic process	1	Dat
GO:0007438	oenocyte development	1	crn
GO:0016266	O-glycan processing	1	O-fut2
GO:0042048	olfactory behavior	8	CG9664, Crc, Mer, Obp99b, Pino, Tsf1, pain, sgl
GO:0008355	olfactory learning	4	Gclm, PQBP1, chico, pst
GO:0006857	oligopeptide transport	1	yin
GO:0009312	oligosaccharide biosynthetic process	1	Pgant35A
GO:0009311	oligosaccharide metabolic process	1	CG1597
GO:0016318	ommatidial rotation	2	CadN, nmo
GO:0006727	ommochrome biosynthetic process	7	car, dor, mal, or, p, v, z
GO:0006730	one-carbon metabolic process	6	Ahcy13, CAH1, CAH2, CAHbeta, CG3940, Nmdmc
GO:0007314	oocyte anterior/posterior axis specification	4	CSN5, Dg, cni, tsu
GO:0007309	oocyte axis specification	4	Dg, Ras85D, mago, spn-F
GO:0007308	oocyte construction	1	Scox
GO:0048599	oocyte development	2	Rab11, Sec5
GO:0009994	oocyte differentiation	1	spn-A
GO:0007310	oocyte dorsal/ventral axis specification	5	CSN5, cni, sll, spz, tsu
GO:0001555	oocyte growth	2	Hem, jagn
GO:0016325	oocyte microtubule cytoskeleton organization	3	lkb1, mago, spn-F
GO:0008103	oocyte microtubule cytoskeleton polarization	8	Rab11, Rab6, Rbsn-5, TER94, capt, mago, poly, sktl
GO:0051663	oocyte nucleus localization involved in oocyte dorsal/ventral axis specification	1	gammaTub37C
GO:0007312	oocyte nucleus migration involved in oocyte dorsal/ventral axis specification	1	tsu
GO:0048477	oogenesis	49	Atg7, CG32022, CSN5, CSN8, CycE, Dcp-1, Gmd, Hsromega, JhI-1, Mcm6, Nacalpha, Nup44A, Rab11, Rab5, Rack1, RpS3A, Scox, Sry-delta, Su(var3-9, Zfrp8, abo, bcd, boca, brn, capt, capu, dpp, ecd, endos, fbl, fng, gatA, jagn, l(301239, lz, mago, mdy, mip40, nudC, okr, p53, phm, ppan, ras, snf, spn-A, stumps, wash, wuho
GO:0007424	open tracheal system development	19	Hr78, Mrtf, Pgant35A, Spp, Ubx, Vhl, aft, awd, bs, dpp, gammaCOP, mbf1, mbo, mmy, pyd, stumps, tal, wal, wun
GO:0001744	optic lobe placode formation	1	brn
GO:0071632	optomotor response	1	ninaE
GO:0035265	organ growth	1	hpo
GO:0015695	organic cation transport	1	Orct
GO:0006591	ornithine metabolic process	1	Oat
GO:0030707	ovarian follicle cell development	8	CIAPIN1, Pxt, Ras85D, brn, dpp, gbb, hep, sqh
GO:0007297	ovarian follicle cell migration	2	Ppat-Dpck, zip
GO:0030713	ovarian follicle cell stalk formation	8	R, Sce, Vps20, Vps25, Vps28, Vps60, ph-p, r2d2
GO:0007299	ovarian follicle cell-cell adhesion	1	brn
GO:0030723	ovarian fusome organization	1	Rab11
GO:0007300	ovarian nurse cell to oocyte transport	4	Catsup, Dcp-1, chic, sqh
GO:0018991	oviposition	3	Rack1, Sk2, loj
GO:0019532	oxalate transport	1	Prestin
GO:0015729	oxaloacetate transport	1	Dic1
GO:0055114	oxidation-reduction process	137	AOX1, AOX3, AOX4, Aldh, Aldh-III, AlkB, Alr, Arc42, CG10463, CG10495, CG10512, CG10561, CG10638, CG10639, CG10721, CG10863, CG12338, CG1236, CG12539, CG12766, CG13667, CG1434, CG14630, CG14882, CG14997, CG15717, CG16935, CG17221, CG17807, CG17896, CG18547, CG1998, CG2604, CG31075, CG31673, CG31674, CG32068, CG32557, CG3609, CG3626, CG3645, CG3803, CG3835, CG4036, CG4199, CG4670, CG5167, CG5346, C…
GO:0006119	oxidative phosphorylation	5	CG4769, CG7598, CG7834, Cyt-c-p, wal
GO:0015671	oxygen transport	1	glob1
GO:0038001	paracrine signaling	3	Cat, Sod2, p38b
GO:0007389	pattern specification process	2	Dr, pnr
GO:0006098	pentose-phosphate shunt	6	CG15093, CG17333, CG30499, Pgd, Tal, Zw
GO:0009052	pentose-phosphate shunt, non-oxidative branch	1	Tal
GO:0001519	peptide amidation	1	Phm
GO:0006518	peptide metabolic process	1	Phm
GO:0009253	peptidoglycan catabolic process	4	GNBP1, PGRP-LA, PGRP-LE, PGRP-SA
GO:0061057	peptidoglycan recognition protein signaling pathway	6	Diap2, Dredd, Npc2a, PGRP-LE, Rel, imd
GO:0019919	peptidyl-arginine methylation, to asymmetrical-dimethyl arginine	2	Art1, Art7
GO:0017183	peptidyl-diphthamide biosynthetic process from peptidyl-histidine	3	CG14701, CG7265, Dph5
GO:0018394	peptidyl-lysine acetylation	1	Elp3
GO:0008612	peptidyl-lysine modification to hypusine	3	CG8005, eIF-5A, nero
GO:0018206	peptidyl-methionine modification	1	SelR
GO:0019511	peptidyl-proline hydroxylation	1	Hph
GO:0018401	peptidyl-proline hydroxylation to 4-hydroxy-L-proline	2	Hph, PH4alphaPV
GO:0018208	peptidyl-proline modification	5	CG14715, CG5482, FK506-bp1, FK506-bp2, FKBP59
GO:0017186	peptidyl-pyroglutamic acid biosynthetic process, using glutaminyl-peptide cyclotransferase	1	QC
GO:0018160	peptidyl-pyrromethane cofactor linkage	1	l(302640
GO:0018105	peptidyl-serine phosphorylation	2	awd, ird5
GO:0035970	peptidyl-threonine dephosphorylation	1	Pgam5
GO:0018107	peptidyl-threonine phosphorylation	1	ball
GO:0018108	peptidyl-tyrosine phosphorylation	2	Ack, Csk
GO:0061320	pericardial nephrocyte differentiation	2	dpp, pnr
GO:0042066	perineurial glial growth	1	Ras85D
GO:0007366	periodic partitioning by pair rule gene	1	prd
GO:0007422	peripheral nervous system development	14	Crc, CycE, FKBP59, Ras85D, RpL30, aay, alphaTub67C, crn, hoip, hth, pbl, repo, sktl, veg
GO:0048935	peripheral nervous system neuron development	3	Dredd, Rel, dl
GO:0016559	peroxisome fission	1	CG13827
GO:0007031	peroxisome organization	4	Pex10, Pex12, Pex13, Pex16
GO:0006909	phagocytosis	62	ATPsyn-b, ATPsyn-gamma, Abi, Act42A, Act5C, Act88F, CG10068, CG10194, CG10778, CG17652, CG4552, CG5745, CG5844, CG5861, CG7149, CG7275, CG7593, CG9527, CalpA, Ced-12, Chi, DMAP1, Gs1, HLH106, HPS1, Hem, Int6, Jra, Membrin, NimA, NimC3, Ns2, Pp2A-29B, Prx3, Pxd, Sec22, Slh, Syx5, T-cp1, Tig, Tsp3A, Ubi-p63E, Vinc, Vps24, Vps4, alien, alphaCOP, betaCOP, blw, colt, cpa, crq, deltaCOP, fand, flr, gam…
GO:0006911	phagocytosis, engulfment	1	crq
GO:0001845	phagolysosome assembly	1	Rab14
GO:0090383	phagosome acidification	1	Rab14
GO:0090382	phagosome maturation	2	Vps16B, crq
GO:0090385	phagosome-lysosome fusion	1	Vps16B
GO:0090389	phagosome-lysosome fusion involved in apoptotic cell clearance	1	SH3PX1
GO:0006432	phenylalanyl-tRNA aminoacylation	3	Aats-phe, CG2263, CG5706
GO:0042810	pheromone metabolic process	1	ecd
GO:0035435	phosphate ion transmembrane transport	2	Dic1, NaPi-T
GO:0006817	phosphate ion transport	2	CG3036, Mpcp
GO:0006796	phosphate-containing compound metabolic process	1	Nurf-38
GO:0046473	phosphatidic acid metabolic process	1	Seipin
GO:0046856	phosphatidylinositol dephosphorylation	7	5PtaseI, CG10426, CG42271, CG6805, CG9784, Sac1, Synj
GO:0046488	phosphatidylinositol metabolic process	4	Sac1, Vap-33A, norpA, sktl
GO:0046854	phosphatidylinositol phosphorylation	6	CG15743, CG17026, CG7789, CG9391, Ipp, Pi4KIIalpha
GO:0030265	phospholipase C-activating rhodopsin mediated signaling pathway	1	ninaE
GO:0008654	phospholipid biosynthetic process	9	CG4585, CG5991, CG7149, CG7718, CLS, Inos, Pis, fu12, norpA
GO:0006644	phospholipid metabolic process	2	GXIVsPLA2, norpA
GO:0017121	phospholipid scrambling	1	scramb1
GO:0015914	phospholipid transport	1	ScpX
GO:0016310	phosphorylation	8	Argk, CG5110, PyK, Sk1, Sk2, dnk, nonC, sktl
GO:0072499	photoreceptor cell axon guidance	2	capt, wgn
GO:0045494	photoreceptor cell maintenance	3	Nmnat, Sec6, norpA
GO:0008594	photoreceptor cell morphogenesis	3	Ras85D, Sec6, ninaE
GO:0042331	phototaxis	3	Rheb, Surf1, ninaE
GO:0007602	phototransduction	8	CG11426, Cerk, Pis, ninaB, ninaE, norpA, pinta, santa-maria
GO:0007604	phototransduction, UV	1	ninaB
GO:0007603	phototransduction, visible light	1	ninaB
GO:0042440	pigment metabolic process	2	e, pnr
GO:0015679	plasma membrane copper ion transport	1	Ctr1A
GO:0007009	plasma membrane organization	3	Sec6, nes, wol
GO:0048227	plasma membrane to endosome transport	4	Rab5, Rbsn-5, Syx7, Vps45
GO:0042387	plasmatocyte differentiation	1	dl
GO:0009949	polarity specification of anterior/posterior axis	1	spn-A
GO:0009951	polarity specification of dorsal/ventral axis	2	sel, spn-A
GO:0007277	pole cell development	2	CycE, wun2
GO:0007278	pole cell fate determination	1	gcl
GO:0007279	pole cell formation	4	AGO2, TER94, gcl, grau
GO:0007280	pole cell migration	4	Cerk, Tre1, wun, wun2
GO:0007315	pole plasm assembly	4	capu, gcl, mago, vls
GO:0019094	pole plasm mRNA localization	1	Mer
GO:0045451	pole plasm oskar mRNA localization	11	DCP1, Ets97D, Rab6, Rbsn-5, TER94, capu, chic, cni, lkb1, mago, tsu
GO:0007318	pole plasm protein localization	1	mago
GO:0007316	pole plasm RNA localization	1	capu
GO:0016973	poly(A+ mRNA export from nucleus	3	CG14749, Nxt1, e(y2
GO:0035079	polytene chromosome puffing	1	Ada2b
GO:0006779	porphyrin-containing compound biosynthetic process	1	Updo
GO:0030838	positive regulation of actin filament polymerization	1	sals
GO:0006963	positive regulation of antibacterial peptide biosynthetic process	5	Dredd, Rel, imd, ird5, key
GO:0006967	positive regulation of antifungal peptide biosynthetic process	2	Rel, spz
GO:0002804	positive regulation of antifungal peptide production	1	Myd88
GO:2000427	positive regulation of apoptotic cell clearance	2	CaBP1, prtp
GO:0043065	positive regulation of apoptotic process	7	CycE, Dark, Hsromega, PDCD-5, lkb1, pnut, sav
GO:2001235	positive regulation of apoptotic signaling pathway	1	hpo
GO:0010508	positive regulation of autophagy	4	Atg9, Dcp-1, hep, nero
GO:0006964	positive regulation of biosynthetic process of antibacterial peptides active against Gram-negative bacteria	6	Diap2, Dredd, Rel, dl, imd, key
GO:0006965	positive regulation of biosynthetic process of antibacterial peptides active against Gram-positive bacteria	3	Myd88, PGRP-SA, spz
GO:1900144	positive regulation of BMP secretion	1	RhoGAP92B
GO:0090263	positive regulation of canonical Wnt signaling pathway	4	CHOp24, Diap1, Ubpy, eca
GO:0043085	positive regulation of catalytic activity	1	aph-1
GO:0043089	positive regulation of Cdc42 GTPase activity	1	RhoGAP92B
GO:0045787	positive regulation of cell cycle	3	CSN5, CoVa, p53
GO:0030307	positive regulation of cell growth	8	Hph, JhI-1, Ns3, Ras85D, Rheb, chico, eIF-4E, vito
GO:0008284	positive regulation of cell proliferation	4	Caf1, Ras85D, SelD, vito
GO:0045793	positive regulation of cell size	8	CG1227, Mekk1, Myt1, Ras85D, Rheb, Tctp, chico, p38b
GO:0022409	positive regulation of cell-cell adhesion	2	R, Sec23
GO:0032270	positive regulation of cellular protein metabolic process	1	Hsromega
GO:2000685	positive regulation of cellular response to X-ray	1	p53
GO:0031937	positive regulation of chromatin silencing	1	z
GO:1901694	positive regulation of compound eye retinal cell apoptotic process	1	morgue
GO:0046672	positive regulation of compound eye retinal cell programmed cell death	5	Dark, Drice, Dronc, Strica, lz
GO:0048081	positive regulation of cuticle pigmentation	1	Sec23
GO:2000600	positive regulation of cyclin catabolic process	1	CSN5
GO:2001272	positive regulation of cysteine-type endopeptidase activity involved in execution phase of apoptosis	1	Tango7
GO:0007204	positive regulation of cytosolic calcium ion concentration	2	Lk, Lkr
GO:0051482	positive regulation of cytosolic calcium ion concentration involved in phospholipase C-activating G-protein coupled signaling pathway	1	norpA
GO:0090098	positive regulation of decapentaplegic signaling pathway	1	cbt
GO:1900426	positive regulation of defense response to bacterium	1	GILT2
GO:0002230	positive regulation of defense response to virus by host	6	Dredd, Mt2, Rel, imd, ird5, key
GO:0050775	positive regulation of dendrite morphogenesis	3	GM130, Rab1, Sec23
GO:0032786	positive regulation of DNA-templated transcription, elongation	1	spt4
GO:0045807	positive regulation of endocytosis	3	AP-2alpha, Syx7, Vps60
GO:0045742	positive regulation of epidermal growth factor receptor signaling pathway	1	Socs44A
GO:0070374	positive regulation of ERK1 and ERK2 cascade	9	CG10754, CG4849, Dsor1, Fgop2, Fnta, Mob4, ave, betaggt-I, mago
GO:0031536	positive regulation of exit from mitosis	1	rap
GO:0045921	positive regulation of exocytosis	1	Sec6
GO:0003331	positive regulation of extracellular matrix constituent secretion	1	Sec23
GO:0045743	positive regulation of fibroblast growth factor receptor signaling pathway	2	Hrs, Stam
GO:0051491	positive regulation of filopodium assembly	2	HSPC300, chic
GO:1900087	positive regulation of G1/S transition of mitotic cell cycle	3	CDC45L, Psf1, Psf2
GO:0010628	positive regulation of gene expression	5	Bap60, Rel, pont, repo, z
GO:2000637	positive regulation of gene silencing by miRNA	1	DCP1
GO:0034352	positive regulation of glial cell apoptotic process	1	Dark
GO:0060252	positive regulation of glial cell proliferation	1	yki
GO:0035229	positive regulation of glutamate-cysteine ligase activity	1	Gclm
GO:0045725	positive regulation of glycogen biosynthetic process	1	Rack1
GO:0042998	positive regulation of Golgi to plasma membrane protein transport	1	Rab11
GO:0048215	positive regulation of Golgi vesicle fusion to target membrane	1	Sec5
GO:0045745	positive regulation of G-protein coupled receptor protein signaling pathway	1	sun
GO:0045927	positive regulation of growth	1	yki
GO:0043547	positive regulation of GTPase activity	1	RtGEF
GO:0045823	positive regulation of heart contraction	2	Jra, fh
GO:0035208	positive regulation of hemocyte proliferation	1	CG1572
GO:0031453	positive regulation of heterochromatin assembly	1	Bap60
GO:0035066	positive regulation of histone acetylation	2	Ada2b, dik
GO:2000620	positive regulation of histone H4-K16 acetylation	1	Atac2
GO:0033129	positive regulation of histone phosphorylation	1	Tctp
GO:0045572	positive regulation of imaginal disc growth	2	jub, vito
GO:0050778	positive regulation of immune response	1	chico
GO:0045089	positive regulation of innate immune response	15	CG13994, CG17680, CG2051, Dredd, Etl1, HBS1, Hr78, Mt2, PDCD-5, PGRP-LE, Rel, Ubc7, betaCOP, imd, key
GO:0032024	positive regulation of insulin secretion	1	Rab1
GO:0034761	positive regulation of iron ion transmembrane transport	1	Mvl
GO:0046427	positive regulation of JAK-STAT cascade	4	CG10960, CG31694, CG3281, Ipk2
GO:0046330	positive regulation of JNK cascade	6	ALiX, Alg-2, Atg9, Hsromega, Mekk1, hep
GO:0043507	positive regulation of JUN kinase activity	1	hep
GO:0010592	positive regulation of lamellipodium assembly	1	HSPC300
GO:0010884	positive regulation of lipid storage	1	Seipin
GO:0051349	positive regulation of lyase activity	1	rev7
GO:0016239	positive regulation of macroautophagy	5	Atg7, Buffy, Dcp-1, Debcl, p53
GO:0043410	positive regulation of MAPK cascade	2	Nf-YB, Ras85D
GO:0035008	positive regulation of melanization defense response	1	Sp7
GO:0090141	positive regulation of mitochondrial fission	4	Drp1, Fis1, Pgam5, Pink1
GO:0045840	positive regulation of mitosis	1	dpn
GO:0045931	positive regulation of mitotic cell cycle	1	SkpA
GO:0045842	positive regulation of mitotic metaphase/anaphase transition	1	APC7
GO:0040018	positive regulation of multicellular organism growth	4	Ns3, Tctp, chico, p38b
GO:0048636	positive regulation of muscle organ development	3	Ubx, dpp, gbb
GO:0002052	positive regulation of neuroblast proliferation	1	dpn
GO:0043525	positive regulation of neuron apoptotic process	1	TER94
GO:1901216	positive regulation of neuron death	1	v
GO:0045666	positive regulation of neuron differentiation	1	pbl
GO:0051533	positive regulation of NFAT protein import into nucleus	2	Kap-alpha3, noi
GO:0051092	positive regulation of NF-kappaB transcription factor activity	1	Aos1
GO:0045429	positive regulation of nitric oxide biosynthetic process	1	Rel
GO:0045747	positive regulation of Notch signaling pathway	9	CG9769, EndoGI, Nurf-38, Tsp3A, Tsp86D, alpha4GT1, amx, eIF-3p40, fng
GO:0060213	positive regulation of nuclear-transcribed mRNA poly(A tail shortening	1	AGO3
GO:0046622	positive regulation of organ growth	2	chico, jub
GO:0042327	positive regulation of phosphorylation	1	Mer
GO:0046534	positive regulation of photoreceptor cell differentiation	1	Ras85D
GO:0043068	positive regulation of programmed cell death	3	Buffy, Csk, Mdh2
GO:0032436	positive regulation of proteasomal ubiquitin-dependent protein catabolic process	4	Pomp, Rpn11, TER94, Ufd1-like
GO:0045732	positive regulation of protein catabolic process	1	Fsn
GO:0031334	positive regulation of protein complex assembly	1	spz
GO:0070863	positive regulation of protein exit from endoplasmic reticulum	2	CHOp24, eca
GO:0033160	positive regulation of protein import into nucleus, translocation	1	Diap2
GO:0045860	positive regulation of protein kinase activity	1	Abi
GO:0001934	positive regulation of protein phosphorylation	3	Mekk1, Mer, p38b
GO:0031398	positive regulation of protein ubiquitination	3	Diap1, Hrs, Rabex-5
GO:2000060	positive regulation of protein ubiquitination involved in ubiquitin-dependent protein catabolic process	1	trbl
GO:0045678	positive regulation of R7 cell differentiation	1	Nf-YB
GO:0032855	positive regulation of Rac GTPase activity	1	RhoGAP5A
GO:0032853	positive regulation of Ran GTPase activity	1	RanGAP
GO:0032320	positive regulation of Ras GTPase activity	3	RhoGAP15B, Sec23, vap
GO:0046579	positive regulation of Ras protein signal transduction	10	CG10754, CG4849, Dsor1, Fgop2, Fnta, MESK2, Mob4, ave, betaggt-I, mago
GO:0048260	positive regulation of receptor-mediated endocytosis	1	Cortactin
GO:2001019	positive regulation of retrograde axon cargo transport	3	Dlc90F, Dmn, dyn-p25
GO:0035025	positive regulation of Rho protein signal transduction	1	CG15611
GO:0090070	positive regulation of ribosome biogenesis	1	Rheb
GO:0046833	positive regulation of RNA export from nucleus	1	U2af50
GO:0045880	positive regulation of smoothened signaling pathway	1	Ubpy
GO:0035540	positive regulation of SNARE complex disassembly	1	Nsf2
GO:0032874	positive regulation of stress-activated MAPK cascade	1	slim
GO:0045887	positive regulation of synaptic growth at neuromuscular junction	7	RhoGAP68F, RhoGAP92B, Snx16, Synd, cpb, gbb, nmo
GO:0051968	positive regulation of synaptic transmission, glutamatergic	1	Dysb
GO:1900244	positive regulation of synaptic vesicle endocytosis	1	Ppt1
GO:0045752	positive regulation of Toll signaling pathway	1	Hrs
GO:0032008	positive regulation of TOR signaling	3	CG14812, CG14977, Rheb
GO:0045943	positive regulation of transcription from RNA polymerase I promoter	1	CG3071
GO:0045944	positive regulation of transcription from RNA polymerase II promoter	28	B, DOR, Jra, Mrtf, NC2alpha, NC2beta, Rel, Sry-delta, Tbp, TfIIA-L, TfIIA-S, TfIIEalpha, TfIIEbeta, bcd, bs, crc, cyc, dl, e(y2, grau, hth, lz, mbf1, p53, pnr, prd, sv, yki
GO:0006990	positive regulation of transcription from RNA polymerase II promoter involved in unfolded protein response	1	Xbp1
GO:1901838	positive regulation of transcription of nuclear large rRNA transcript from RNA polymerase I promoter	1	Rpt4
GO:0045893	positive regulation of transcription, DNA-templated	22	Bap60, CG5641, Chi, HLH106, Mrtf, Nf-YB, Pdp1, Snr1, TFAM, atms, cbt, cyc, dl, e(y2, hep, lola, p53, pnr, scf, srp, yki, z
GO:0045727	positive regulation of translation	2	JhI-1, Rheb
GO:0045901	positive regulation of translational elongation	1	eIF-5A
GO:0045905	positive regulation of translational termination	1	eIF-5A
GO:0010898	positive regulation of triglyceride catabolic process	1	Lsd-1
GO:0046598	positive regulation of viral entry into host cell	1	TER94
GO:0061357	positive regulation of Wnt protein secretion	3	CHOp24, Snx6, eca
GO:0030177	positive regulation of Wnt signaling pathway	1	ebd1
GO:0007023	post-chaperonin tubulin folding pathway	1	CG31961
GO:0009791	post-embryonic development	1	Fer1HCH
GO:0006892	post-Golgi vesicle-mediated transport	1	Gga
GO:0035194	posttranscriptional gene silencing by RNA	2	AGO3, Hen1
GO:0010608	posttranscriptional regulation of gene expression	1	hoip
GO:0031204	posttranslational protein targeting to membrane, translocation	1	Sec63
GO:0071805	potassium ion transmembrane transport	2	Nha2, slo
GO:0006813	potassium ion transport	2	Irk2, slo
GO:0035210	prepupal development	1	wash
GO:0006267	pre-replicative complex assembly involved in nuclear cell cycle DNA replication	5	Mcm2, Mcm3, Mcm5, Mcm6, Mcm7
GO:0007428	primary branching, open tracheal system	3	Ras85D, sgl, stumps
GO:0007539	primary sex determination, soma	1	snf
GO:0007285	primary spermatocyte growth	2	Pex10, chico
GO:0048728	proboscis development	2	boca, pb
GO:0007637	proboscis extension reflex	1	Ggamma1
GO:0030422	production of siRNA involved in RNA interference	3	AGO2, Cbp20, r2d2
GO:0070918	production of small RNA involved in gene silencing by RNA	1	r2d2
GO:0012501	programmed cell death	6	Buffy, Dark, Dcp-1, Drice, Dronc, Strica
GO:0007458	progression of morphogenetic furrow involved in compound eye morphogenesis	2	dpp, ecd
GO:0006561	proline biosynthetic process	1	P5cr
GO:0015824	proline transport	1	CG9104
GO:0006433	prolyl-tRNA aminoacylation	1	Aats-pro
GO:0001111	promoter clearance from RNA polymerase II promoter	5	Ssl1, Tfb1, Tfb4, Xpd, mrn
GO:0035046	pronuclear migration	1	alphaTub67C
GO:0001516	prostaglandin biosynthetic process	1	Pxt
GO:0043248	proteasome assembly	1	Elp2
GO:0043161	proteasome-mediated ubiquitin-dependent protein catabolic process	22	Prosalpha5, Prosalpha7, Prosbeta1, Prosbeta2, Prosbeta3, Prosbeta5, Prosbeta7, Rad23, Rpn1, Rpn11, Rpn12, Rpn2, Rpn3, Rpn5, Rpn7, Rpn9, Rpt1, Rpt3, Rpt4, Ubc6, Uch-L5, morgue
GO:0006471	protein ADP-ribosylation	1	Arf102F
GO:0046777	protein autophosphorylation	2	awd, pll
GO:0016540	protein autoprocessing	3	CalpA, CalpB, Dronc
GO:0051865	protein autoubiquitination	4	CG11982, CG12099, CG32850, Diap1
GO:0030163	protein catabolic process	9	CG7280, Cp1, Rpt1, Rpt3, Rpt4, Rpt6R, ird5, key, rap
GO:0006461	protein complex assembly	1	CG4908
GO:0006476	protein deacetylation	1	Sirt2
GO:0006482	protein demethylation	1	CG5068
GO:0000338	protein deneddylation	1	CSN4
GO:0002084	protein depalmitoylation	2	Ppt1, Ppt2
GO:0006470	protein dephosphorylation	15	CG10376, CG17746, CG31469, CG3530, CG7115, CG7378, CanA1, CanB2, Pdp, Plip, Pp2A-29B, Pp4-19C, PpV, mRNA-cap, mtm
GO:0016579	protein deubiquitination	14	CG12082, CG2224, CG3016, CG3781, CG4603, CG5384, CG7288, CG7857, CG9769, Rpn11, Ubpy, Uch, Uch-L5, faf
GO:0006611	protein export from nucleus	5	Hph, Nxt1, RanBP3, RanGAP, Vhl
GO:0018343	protein farnesylation	1	CG17565
GO:0006457	protein folding	45	CG10565, CG10635, CG11777, CG12279, CG13993, CG14715, CG17266, CG1847, CG2852, CG4164, CG5001, CG5482, CG5525, CG6000, CG7048, CG7747, CG7770, CG7945, CG8258, CG8336, Cct5, Cctgamma, Crc, Csp, Cyp1, Cypl, DnaJ-H, ERp60, FK506-bp1, FK506-bp2, FKBP59, Gp93, Hsc70-2, Hsc70-4, Hsp60, Pdi, Roe1, T-cp1, Tcp-1eta, Tcp-1zeta, Trap1, UK114, l(235Cc, l(2tid, l(301239
GO:0018344	protein geranylgeranylation	4	CG12007, Rep, betaggt-II, temp
GO:0006486	protein glycosylation	8	CG10166, CG1518, CG18012, CG33145, CG3792, OstStt3, beta3GalTII, brn
GO:0051291	protein heterooligomerization	3	Dark, Dronc, Or43a
GO:0051290	protein heterotetramerization	1	pyx
GO:0051260	protein homooligomerization	5	CG14647, CG9467, Dark, TppII, mri
GO:0030150	protein import into mitochondrial matrix	3	CG7382, Tom7, blp
GO:0006606	protein import into nucleus	9	Kap-alpha1, Kap-alpha3, Karybeta3, Nup54, Pen, Ras85D, lwr, mbo, pll
GO:0000059	protein import into nucleus, docking	1	Pen
GO:0016558	protein import into peroxisome matrix	1	Pex10
GO:0016560	protein import into peroxisome matrix, docking	1	Pex13
GO:0045046	protein import into peroxisome membrane	1	Pex10
GO:0051205	protein insertion into membrane	2	CG4942, CG6404
GO:0071108	protein K48-linked deubiquitination	1	CG4968
GO:0070936	protein K48-linked ubiquitination	2	Diap1, Diap2
GO:0070534	protein K63-linked ubiquitination	1	Diap2
GO:0007205	protein kinase C-activating G-protein coupled receptor signaling pathway	3	Cerk, Sk1, Sk2
GO:0006497	protein lipidation	3	Atg7, CG14207, l(2efl
GO:0008104	protein localization	8	AP-2alpha, Hph, Hsromega, TER94, borr, mago, pkaap, spoon
GO:0090251	protein localization involved in establishment of planar polarity	1	VhaM8.9
GO:0071896	protein localization to adherens junction	1	Sec5
GO:0072697	protein localization to cell cortex	2	Sec5, Sec6
GO:0034394	protein localization to cell surface	1	Sec23
GO:0071539	protein localization to centrosome	1	jub
GO:1990044	protein localization to lipid particle	1	Lsd-1
GO:0034504	protein localization to nucleus	1	hth
GO:0033365	protein localization to organelle	1	Pi4KIIalpha
GO:0072659	protein localization to plasma membrane	4	Exo84, Mer, Sec5, Sec6
GO:0006479	protein methylation	2	Art3, CG9531
GO:0032446	protein modification by small protein conjugation	1	Atg7
GO:0006513	protein monoubiquitination	1	Fancl
GO:0045116	protein neddylation	1	Nedd8
GO:0006487	protein N-linked glycosylation	4	Alg10, CG31849, Ost48, wol
GO:0018279	protein N-linked glycosylation via asparagine	1	Ost48
GO:0051259	protein oligomerization	2	HSPC300, zip
GO:0036066	protein O-linked fucosylation	1	Efr
GO:0006493	protein O-linked glycosylation	2	fng, wol
GO:0018345	protein palmitoylation	4	CG10344, CG5196, CG8314, Dnz1
GO:0000413	protein peptidyl-prolyl isomerization	7	CG11777, CG17266, CG2852, CG7747, CG8336, Cyp1, Cypl
GO:0018215	protein phosphopantetheinylation	1	eap
GO:0006468	protein phosphorylation	36	Ack, CG1227, CG3008, CG3608, CG4041, CG4629, CG8726, CG8866, CG9886, Cdk5, Cdk8, Cdk9, Csk, Dsor1, GckIII, Ilk, Madm, Mekk1, Myt1, Pink1, Pka-C3, Strn-Mlck, Wsck, aurB, awd, ball, cdc2rk, hep, hpo, ird5, lkb1, nmo, p38b, pll, shark, trbl
GO:0018094	protein polyglycylation	1	Bug22
GO:0051258	protein polymerization	10	alphaTub67C, alphaTub84B, alphaTub84D, alphaTub85E, betaTub56D, betaTub60D, betaTub85D, betaTub97EF, gammaTub23C, gammaTub37C
GO:0000209	protein polyubiquitination	7	CG40045, CG7656, CG7747, Diap1, Ubc7, Uev1A, elgi
GO:0018342	protein prenylation	1	Fnta
GO:0016485	protein processing	6	CG3731, CG7791, CG8728, Dredd, aph-1, rho-7
GO:0006627	protein processing involved in protein targeting to mitochondrion	2	CG11110, CG9240
GO:0042026	protein refolding	1	Hsp60
GO:0030091	protein repair	3	Eip71CD, Pcmt, SelR
GO:0006621	protein retention in ER lumen	3	KdelR, SsRbeta, Tapdelta
GO:0009306	protein secretion	18	Atg6, CG5484, CG9175, Madm, Nha2, Rab1, Syx5, Tango10, Tango11, Tango14, Tango2, Tango4, Tango7, Tango9, Use1, deltaCOP, gammaCOP, pst
GO:0050821	protein stabilization	11	CSN3, CSN4, CSN5, CSN6, CSN7, CSN8, Ccs, Mhc, Sgt1, alien, ric8a
GO:0016925	protein sumoylation	2	Aos1, lwr
GO:0006605	protein targeting	5	Nup54, Slh, Vps26, Vps45, eRF1
GO:0000042	protein targeting to Golgi	2	KrT95D, cbs
GO:0006622	protein targeting to lysosome	3	car, dor, p
GO:0006612	protein targeting to membrane	1	boca
GO:0006626	protein targeting to mitochondrion	11	CG11779, CG31229, CG8004, CG9393, Hsp60, Roe1, Tim8, Tim9a, Tom20, Tom7, Tom70
GO:0006625	protein targeting to peroxisome	1	Pex12
GO:0015031	protein transport	22	Arf102F, CG11779, CG8860, CG9393, Gdi, Rab10, Rab14, Rab2, Rab21, Rab30, Rab39, Rab5, Rab6, Rab7, Rab9, Sec6, Sec61gamma, TSG101, Tim8, Tim9a, ldlCp, ttm50
GO:0016567	protein ubiquitination	23	CG10916, CG11070, CG16947, CG32581, CG4813, CG5384, CG5555, CG5823, CG8974, CG9941, CHIP, Diap2, Hakai, Pex10, Roc1a, Roc1b, Roc2, RpL40, Ubc10, Ubi-p5E, Ubi-p63E, Vhl, cbx
GO:0042787	protein ubiquitination involved in ubiquitin-dependent protein catabolic process	9	CG32850, CG3356, Diap1, Diap2, Fbw5, Pink1, SkpA, SkpB, pic
GO:0071569	protein ufmylation	1	CG1749
GO:0065004	protein-DNA complex assembly	1	Pbp45
GO:0018293	protein-FAD linkage	1	CG12895
GO:0030166	proteoglycan biosynthetic process	3	GlcAT-I, GlcAT-S, beta4GalT7
GO:0006508	proteolysis	100	26-29-p, Ance, ApepP, CG10405, CG10663, CG11110, CG11670, CG11771, CG11836, CG12163, CG1299, CG13630, CG14516, CG14526, CG14527, CG15046, CG17337, CG2200, CG2493, CG2658, CG2915, CG31728, CG32147, CG32454, CG32808, CG33276, CG33462, CG3499, CG3505, CG3589, CG3731, CG40160, CG4406, CG4408, CG4572, CG4721, CG4847, CG5045, CG5188, CG5355, CG5390, CG6512, CG6865, CG7791, CG8728, CG8952, CG9240, CG958…
GO:0051603	proteolysis involved in cellular protein catabolic process	5	Prosbeta1, Prosbeta2, Prosbeta3, Prosbeta5, Prosbeta7
GO:0015992	proton transport	18	ATPsyn-Cf6, ATPsyn-b, ATPsyn-beta, ATPsyn-d, ATPsyn-gamma, CG3321, CG4692, Oscp, Ucp4A, Vha13, Vha14-1, Vha36-1, Vha55, VhaAC39-1, blw, l(1G0230, l(206225, sun
GO:0043461	proton-transporting ATP synthase complex assembly	1	l(2k14505
GO:0009954	proximal/distal pattern formation	1	hth
GO:0001522	pseudouridine synthesis	3	CG4159, CG7637, CG7849
GO:0006728	pteridine biosynthetic process	2	dor, pr
GO:0019889	pteridine metabolic process	1	pn
GO:0008364	pupal chitin-based cuticle development	1	Gld
GO:0035209	pupal development	2	Mdh2, bs
GO:0007594	puparial adhesion	4	Sgs5, Sgs7, Sgs8, ng3
GO:0035073	pupariation	4	RpL7, Syx7, crc, hfw
GO:0035074	pupation	1	crc
GO:0009113	purine nucleobase biosynthetic process	1	ade3
GO:0006164	purine nucleotide biosynthetic process	1	ras
GO:0006163	purine nucleotide metabolic process	1	CG11811
GO:0006166	purine ribonucleoside salvage	1	Aprt
GO:0009443	pyridoxal 5'-phosphate salvage	1	Pdxk
GO:0008615	pyridoxine biosynthetic process	1	CG11899
GO:0015955	pyrimidine deoxyribonucleotide interconversion	1	Dhfr
GO:0006208	pyrimidine nucleobase catabolic process	1	pyd3
GO:0006206	pyrimidine nucleobase metabolic process	1	CG17896
GO:0006220	pyrimidine nucleotide metabolic process	1	CG6951
GO:0006090	pyruvate metabolic process	6	Aldh, CG10932, CG11876, CG1516, CG31075, Pdp
GO:0008616	queuosine biosynthetic process	2	CG3434, Tgt
GO:0007464	R3/R4 cell fate commitment	2	Jra, lola
GO:0045467	R7 cell development	4	CadN, Rab6, lola, lz
GO:0007465	R7 cell fate commitment	1	Jra
GO:0045463	R8 cell development	1	CadN
GO:0045464	R8 cell fate specification	2	hpo, sav
GO:0032482	Rab protein signal transduction	13	Rab1, Rab10, Rab11, Rab14, Rab2, Rab21, Rab30, Rab39, Rab5, Rab6, Rab7, Rab9, RabX6
GO:0032486	Rap protein signal transduction	2	R, Rap2l
GO:0007265	Ras protein signal transduction	3	Lrr47, Ras64B, betaggt-I
GO:0072593	reactive oxygen species metabolic process	3	Cat, Sod2, p38b
GO:0001881	receptor recycling	1	Snx16
GO:0007131	reciprocal meiotic recombination	3	mus304, okr, p53
GO:0032956	regulation of actin cytoskeleton organization	1	sqh
GO:0032231	regulation of actin filament bundle assembly	1	tal
GO:0030832	regulation of actin filament length	1	cpb
GO:0030833	regulation of actin filament polymerization	1	WASp
GO:0032925	regulation of activin receptor signaling pathway	1	chico
GO:0048082	regulation of adult chitin-containing cuticle pigmentation	4	Ddc, e, p38b, ple
GO:0000381	regulation of alternative mRNA splicing, via spliceosome	16	CG10418, CG14641, CG6841, Dbp45A, Hel25E, SC35, U2af38, U2af50, crn, dl, fand, l(1G0007, pps, snRNP-U1-C, snf, tra2
GO:0002805	regulation of antimicrobial peptide biosynthetic process	1	pnr
GO:0042981	regulation of apoptotic process	7	Buffy, Mer, Ras85D, Vps25, Vps36, lsn, lz
GO:2001233	regulation of apoptotic signaling pathway	2	Tango7, hpo
GO:0032312	regulation of ARF GTPase activity	3	CG8243, Git, RhoGAP15B
GO:0016243	regulation of autophagic vacuole size	1	Rack1
GO:0010506	regulation of autophagy	8	Atg2, Atg7, CG14207, DOR, Dronc, Rae1, Rheb, l(2efl
GO:0048841	regulation of axon extension involved in axon guidance	1	CadN
GO:1902667	regulation of axon guidance	1	Ppt1
GO:0050770	regulation of axonogenesis	1	pbl
GO:0030510	regulation of BMP signaling pathway	2	Snx16, p38b
GO:0051924	regulation of calcium ion transport	1	FKBP59
GO:0050790	regulation of catalytic activity	1	Ptpa
GO:0042069	regulation of catecholamine metabolic process	1	Catsup
GO:0030155	regulation of cell adhesion	1	pyd
GO:0033628	regulation of cell adhesion mediated by integrin	1	Tig
GO:0051726	regulation of cell cycle	24	Alr, CG17059, CG8128, CG8636, CG9312, CG9426, CSN3, CSN7, CSN8, Hrs, Int6, MED8, Rae1, Sgf11, Stam, alien, gammaTub23C, geminin, noi, p115, rev7, rux, trbl, zip
GO:0010941	regulation of cell death	2	Dronc, Men
GO:0060305	regulation of cell diameter	2	SMSr, Syx5
GO:0045595	regulation of cell differentiation	2	Mer, dpp
GO:0051302	regulation of cell division	1	Mrtf
GO:0042659	regulation of cell fate specification	3	Dr, Ubx, hth
GO:0001558	regulation of cell growth	4	JhI-1, Mer, Ras85D, eIF-4E
GO:0030334	regulation of cell migration	1	Rab1
GO:0042127	regulation of cell proliferation	9	CG17565, CycE, Madm, Mer, RpS21, dpp, hpo, p53, sav
GO:0008360	regulation of cell shape	18	Abi, AnxB11, CG12007, CG4629, CG7115, Cdk9, Cortactin, CycE, Ggamma1, HSPC300, Hem, His3.3A, R, Rab1, Ran, Sec23, capt, pbl
GO:0008361	regulation of cell size	4	Madm, Ras85D, RpL8, chico
GO:1900037	regulation of cellular response to hypoxia	1	Vhl
GO:1900407	regulation of cellular response to oxidative stress	1	p38b
GO:0010824	regulation of centrosome duplication	2	SkpA, skap
GO:2000303	regulation of ceramide biosynthetic process	1	SMSr
GO:0001672	regulation of chromatin assembly or disassembly	1	Ssrp
GO:0031935	regulation of chromatin silencing	2	CG8036, vig2
GO:0051983	regulation of chromosome segregation	1	Xpd
GO:0042752	regulation of circadian rhythm	1	CG5273
GO:0045187	regulation of circadian sleep/wake cycle, sleep	2	Dat, cyc
GO:0042682	regulation of compound eye cone cell fate specification	1	sv
GO:0046669	regulation of compound eye retinal cell programmed cell death	1	Mer
GO:0003400	regulation of COPII vesicle coating	1	Sec23
GO:0000079	regulation of cyclin-dependent protein serine/threonine kinase activity	8	CG16903, CG30291, CG40191, CG6345, CycC, CycH, CycK, koko
GO:0043281	regulation of cysteine-type endopeptidase activity involved in apoptotic process	2	Diap2, viaf
GO:0010603	regulation of cytoplasmic mRNA processing body assembly	1	DCP1
GO:0051493	regulation of cytoskeleton organization	1	spn-F
GO:0050688	regulation of defense response to virus	1	Atg7
GO:0048814	regulation of dendrite morphogenesis	2	CadN, sav
GO:0051101	regulation of DNA binding	1	Ssrp
GO:0006282	regulation of DNA repair	1	p53
GO:0006275	regulation of DNA replication	2	CG10262, CycE
GO:0042053	regulation of dopamine metabolic process	1	ple
GO:0010569	regulation of double-strand break repair via homologous recombination	1	spn-A
GO:0007563	regulation of eclosion	2	CG3267, Chi
GO:0016476	regulation of embryonic cell shape	3	R, WASp, pyd
GO:0044060	regulation of endocrine process	1	Ptth
GO:0030100	regulation of endocytosis	3	AP-2alpha, Rab5, Rbsn-5
GO:0051036	regulation of endosome size	1	Rabex-5
GO:0045604	regulation of epidermal cell differentiation	1	tal
GO:2000274	regulation of epithelial cell migration, open tracheal system	4	Catsup, Hrs, Stam, ple
GO:0050678	regulation of epithelial cell proliferation	1	Syx7
GO:0090175	regulation of establishment of planar polarity	1	CG10068
GO:0070201	regulation of establishment of protein localization	1	bic
GO:0014853	regulation of excitatory postsynaptic membrane potential involved in skeletal muscle contraction	1	Eaat1
GO:0007096	regulation of exit from mitosis	3	CycE, Rpn9, rux
GO:0042304	regulation of fatty acid biosynthetic process	1	HLH106
GO:0045924	regulation of female receptivity	1	pain
GO:0051489	regulation of filopodium assembly	1	cpa
GO:2000045	regulation of G1/S transition of mitotic cell cycle	2	REG, Rae1
GO:0010389	regulation of G2/M transition of mitotic cell cycle	2	Mfap1, Prp38
GO:0010468	regulation of gene expression	8	Chi, Csl4, Mtr3, Rrp4, Rrp40, Rrp46, Ski6, Tip60
GO:0070873	regulation of glycogen metabolic process	1	Hr96
GO:0006110	regulation of glycolysis	1	Dg
GO:0008277	regulation of G-protein coupled receptor protein signaling pathway	1	loco
GO:0040008	regulation of growth	5	Neb-cGP, Ras85D, bonsai, vap, yki
GO:0043087	regulation of GTPase activity	1	Rab3-GAP
GO:0008016	regulation of heart contraction	1	pain
GO:0002027	regulation of heart rate	1	Ctr1A
GO:0045610	regulation of hemocyte differentiation	2	Ras85D, hep
GO:0035206	regulation of hemocyte proliferation	6	Atu, Cat, Nurf-38, Sod2, dl, l(206496
GO:0061085	regulation of histone H3-K27 methylation	1	Caf1
GO:0031060	regulation of histone methylation	1	LKR
GO:0045570	regulation of imaginal disc growth	3	Ubx, dpp, sav
GO:0044719	regulation of imaginal disc-derived wing size	2	CycE, lola
GO:0045088	regulation of innate immune response	2	ird5, p38b
GO:0046626	regulation of insulin receptor signaling pathway	1	dj-1beta
GO:0046425	regulation of JAK-STAT cascade	3	Stam, TSG101, asrij
GO:0046328	regulation of JNK cascade	3	R, lkb1, pyd
GO:0010591	regulation of lamellipodium assembly	4	cpa, cpb, tsr, twf
GO:0046890	regulation of lipid biosynthetic process	1	Seipin
GO:0043550	regulation of lipid kinase activity	1	CG5608
GO:0019216	regulation of lipid metabolic process	2	Pdp1, bwa
GO:0010883	regulation of lipid storage	9	Lsd-1, Seipin, adp, alphaCOP, beta'COP, betaCOP, deltaCOP, gammaCOP, zetaCOP
GO:0043408	regulation of MAPK cascade	1	RhoGAP5A
GO:0040020	regulation of meiosis	1	rux
GO:0051445	regulation of meiotic cell cycle	3	Nup44A, elgi, endos
GO:0042391	regulation of membrane potential	1	Irk2
GO:0019222	regulation of metabolic process	2	Bmcp, Sod2
GO:0046902	regulation of mitochondrial membrane permeability	1	Debcl
GO:0051881	regulation of mitochondrial membrane potential	1	fh
GO:0010821	regulation of mitochondrion organization	3	Ets97D, Pgam5, Pink1
GO:0007088	regulation of mitosis	7	Rca1, Xpd, dgt3, dgt5, endos, rap, rux
GO:0007346	regulation of mitotic cell cycle	4	Aos1, Caf1, Nup44A, Pp4-19C
GO:0090266	regulation of mitotic cell cycle spindle assembly checkpoint	1	CG15237
GO:0030071	regulation of mitotic metaphase/anaphase transition	1	APC10
GO:0048024	regulation of mRNA splicing, via spliceosome	2	asf1, tra2
GO:0043488	regulation of mRNA stability	1	smg
GO:0040014	regulation of multicellular organism growth	3	Ras85D, chico, sav
GO:0010796	regulation of multivesicular body size	1	Vps28
GO:0043523	regulation of neuron apoptotic process	2	TER94, p53
GO:0045664	regulation of neuron differentiation	1	hth
GO:0046928	regulation of neurotransmitter secretion	1	gbb
GO:0080164	regulation of nitric oxide metabolic process	1	Fdh
GO:0008593	regulation of Notch signaling pathway	15	Hrs, Psn, Rab7, VhaAC39-1, Vps2, Vps20, Vps25, Vps28, Vps36, aph-1, car, fng, lsn, shrb, tal
GO:0045477	regulation of nurse cell apoptotic process	1	mdy
GO:0046620	regulation of organ growth	3	chico, dpp, p53
GO:2000169	regulation of peptidyl-cysteine S-nitrosylation	1	Fdh
GO:0050764	regulation of phagocytosis	1	crq
GO:0060099	regulation of phagocytosis, engulfment	1	crq
GO:0043666	regulation of phosphoprotein phosphatase activity	1	I-2
GO:2000289	regulation of photoreceptor cell axon guidance	1	Elp3
GO:0007317	regulation of pole plasm oskar mRNA localization	7	Nacalpha, Rab11, Rop, TER94, bic, mago, tsu
GO:0048042	regulation of post-mating oviposition	5	CHOp24, Cypl, bai, eca, loj
GO:0060078	regulation of postsynaptic membrane potential	1	Rab6
GO:0070920	regulation of production of small RNA involved in gene silencing by RNA	1	r2d2
GO:0043067	regulation of programmed cell death	2	Debcl, Mdh2
GO:0061136	regulation of proteasomal protein catabolic process	1	REG
GO:0042176	regulation of protein catabolic process	3	Rpn1, Rpn2, Rpn3
GO:0045859	regulation of protein kinase activity	1	CG9286
GO:0032880	regulation of protein localization	1	Ran
GO:0001932	regulation of protein phosphorylation	2	CycE, Sin1
GO:0070613	regulation of protein processing	1	sel
GO:0050708	regulation of protein secretion	2	Gtp-bp, sel
GO:0031647	regulation of protein stability	3	Nedd8, SkpA, fsd
GO:0031396	regulation of protein ubiquitination	1	car
GO:0030162	regulation of proteolysis	8	Hsromega, Nedd8, Spn100A, Spn31A, Spn42De, Spn43Aa, pll, tal
GO:0045676	regulation of R7 cell differentiation	1	sv
GO:0032313	regulation of Rab GTPase activity	11	Als2, CG12241, CG4041, CG4552, CG5745, CG5916, CG6182, CG8449, GAPsec, SIDL, wkd
GO:0032483	regulation of Rab protein signal transduction	2	Als2, Rabex-5
GO:0032314	regulation of Rac GTPase activity	2	RhoGAP5A, pbl
GO:0046578	regulation of Ras protein signal transduction	1	dos
GO:2000377	regulation of reactive oxygen species metabolic process	3	Rheb, Sesn, Wwox
GO:2001020	regulation of response to DNA damage stimulus	2	Pino, ball
GO:1901031	regulation of response to reactive oxygen species	1	Sesn
GO:0046668	regulation of retinal cell programmed cell death	4	Dark, Drice, Dronc, morgue
GO:0042673	regulation of retinal cone cell fate specification	1	sv
GO:0035023	regulation of Rho protein signal transduction	1	RtGEF
GO:0007468	regulation of rhodopsin gene expression	1	yki
GO:0060962	regulation of ribosomal protein gene transcription from RNA polymerase II promoter	1	Tbp
GO:0060297	regulation of sarcomere organization	1	sals
GO:0009966	regulation of signal transduction	4	CG4972, I-2, Ilk, Mer
GO:0008589	regulation of smoothened signaling pathway	1	Nedd8
GO:0035542	regulation of SNARE complex assembly	5	Vps16A, Vps16B, Vps33B, car, dor
GO:2000035	regulation of stem cell division	1	Gmd
GO:0016202	regulation of striated muscle tissue development	1	nau
GO:0050807	regulation of synapse organization	2	Rab11, RtGEF
GO:0050803	regulation of synapse structure and activity	2	Rab5, Synj
GO:0060025	regulation of synaptic activity	2	Dg, Rab3-GAP
GO:0008582	regulation of synaptic growth at neuromuscular junction	6	Cdk5, HSPC300, Nsf2, Tbce, WASp, veli
GO:0048167	regulation of synaptic plasticity	2	Dysb, Tip60
GO:0007348	regulation of syncytial blastoderm mitotic cell cycle	2	geminin, mus304
GO:2000331	regulation of terminal button organization	2	Tip60, p38b
GO:0008592	regulation of Toll signaling pathway	3	Dsor1, PGRP-SA, spz
GO:0032006	regulation of TOR signaling	1	CG5110
GO:0006357	regulation of transcription from RNA polymerase II promoter	32	CG6907, CycC, Elp1, Elp3, Ets97D, Jra, MED11, MED18, MED20, MED22, MED28, MED30, MED4, MED7, MED8, Pop2, Sox14, Ssb-c31a, Tbp, TfIIA-L, TfIIA-S, Ubx, bcd, e(y1, grau, hep, hth, ix, lola, p53, pb, repo
GO:1990248	regulation of transcription from RNA polymerase II promoter in response to DNA damage	1	p53
GO:0006359	regulation of transcription from RNA polymerase III promoter	1	Tbp
GO:0006355	regulation of transcription, DNA-templated	61	Ada2b, B-H2, Bug22, CG11710, CG15390, CG15535, CG15696, CG16903, CG17202, CG18619, CG2063, CG2678, CG34367, CG6272, CycH, CycK, Dr, ERR, Eip78C, Ets97D, Gas41, Hdac3, Hira, Hnf4, Hr78, Hr96, MrgBP, Nap1, Sgf11, Snr1, Sox14, Spt3, Sry-delta, TFAM, Taf11, Taf12, Taf7, Tfb4, Tip60, Ubx, Xbp1, bbx, bcd, bigmax, crc, cyc, dl, koko, lola, mTTF, mtTFB2, nau, pnr, pps, prd, repo, srp, sv, tx, wek, z
GO:0006417	regulation of translation	4	CG7414, bcd, mtTFB1, okr
GO:0006446	regulation of translational initiation	7	CG10306, CG9596, Ddx1, eIF-3p66, eIF2B-alpha, eIF2B-beta, eIF2B-delta
GO:0010998	regulation of translational initiation by eIF2 alpha phosphorylation	2	CG14207, l(2efl
GO:0006447	regulation of translational initiation by iron	2	Irp-1A, Irp-1B
GO:2000039	regulation of trichome morphogenesis	1	Rab11
GO:0090207	regulation of triglyceride metabolic process	1	Seipin
GO:0035152	regulation of tube architecture, open tracheal system	1	awd
GO:0035158	regulation of tube diameter, open tracheal system	3	deltaCOP, dpp, gammaCOP
GO:0035159	regulation of tube length, open tracheal system	3	chico, sqh, zip
GO:0035151	regulation of tube size, open tracheal system	2	crok, mmy
GO:0051438	regulation of ubiquitin-protein ligase activity	1	Nedd8
GO:0030111	regulation of Wnt signaling pathway	1	Snx16
GO:0019430	removal of superoxide radicals	3	Ccs, Sod, Sod2
GO:0003096	renal sodium ion transport	1	Nha2
GO:0003014	renal system process	2	CG17664, CG4019
GO:0048478	replication fork protection	1	CG10336
GO:0000003	reproduction	5	CHOp24, bai, eca, loj, tra2
GO:0000712	resolution of meiotic recombination intermediates	1	Mcm5
GO:0008535	respiratory chain complex IV assembly	8	CG31648, CG3803, CG4942, CG5037, CG6404, CG9065, Scox, Surf1
GO:0022904	respiratory electron transport chain	1	NP15.6
GO:0072347	response to anesthetic	1	Pgam5
GO:0034059	response to anoxia	2	Mrp4, chico
GO:0009617	response to bacterium	6	PGRP-LA, PGRP-LE, Rel, Sp212, imd, p38b
GO:0046686	response to cadmium ion	1	Hmt-1
GO:0031000	response to caffeine	2	MAGE, spn-A
GO:0009269	response to desiccation	1	adp
GO:0042493	response to drug	1	slo
GO:0035075	response to ecdysone	2	hfw, ph-p
GO:0034976	response to endoplasmic reticulum stress	5	CG15611, Cbs, Egm, Xbp1, eIF-2beta
GO:0045471	response to ethanol	2	Aldh, Jwa
GO:0009620	response to fungus	6	GNBP3, Myd88, Sp212, pll, spz, tub
GO:0010332	response to gamma radiation	2	Dark, p53
GO:0009408	response to heat	21	CG11035, CG32641, CG4164, CG5001, CG7182, Cdk9, GstE1, Hsc70-2, Hsp60, Hsp70Bb, Hsp70Bbb, Hsromega, Mt2, Pgam5, hep, l(2efl, l(2tid, loco, p38b, pain, pyx
GO:0042542	response to hydrogen peroxide	3	Cat, fh, p38b
GO:0001666	response to hypoxia	6	Hph, Hsp70Bb, Hsp70Bbb, Mrp4, Trxr-1, tko
GO:0017085	response to insecticide	2	Cyp12a4, Cyp6g2
GO:0010212	response to ionizing radiation	5	Debcl, hpo, okr, p53, sav
GO:0009642	response to light intensity	1	ninaE
GO:0009416	response to light stimulus	3	Rop, Vha100-1, betaTub60D
GO:0006982	response to lipid hydroperoxide	1	PHGPx
GO:0009612	response to mechanical stimulus	3	Tpi, pain, tko
GO:0010038	response to metal ion	3	CG11590, MtnA, MtnB
GO:0031427	response to methotrexate	2	CG30344, Mdr65
GO:0035094	response to nicotine	2	CG8745, Ela
GO:0007584	response to nutrient	2	Pdp1, endos
GO:0046683	response to organophosphorus	1	alpha-Est7
GO:0006979	response to oxidative stress	25	Atg6, Cat, Ccs, Eip71CD, GstE1, GstS1, Irc, Jafrac1, Mekk1, Mt2, NLaz, PHGPx, Pink1, Pxd, Pxt, SdhC, SelR, Sod, TFAM, Trap1, Trx-2, dj-1beta, fbl, loco, sun
GO:0032494	response to peptidoglycan	1	PGRP-SA
GO:0019236	response to pheromone	1	Obp99b
GO:0009314	response to radiation	2	mus304, p53
GO:0000302	response to reactive oxygen species	2	CG9172, l(3neo18
GO:0009651	response to salt stress	1	p38b
GO:0042594	response to starvation	11	Dark, Hr96, Jafrac1, Mesh1, Rheb, Seipin, chico, crc, cyc, loco, p38b
GO:0006950	response to stress	2	CG1416, Gp93
GO:0009608	response to symbiont	1	ecd
GO:0009609	response to symbiotic bacterium	1	Ance
GO:0009636	response to toxic substance	1	kraken
GO:0009411	response to UV	5	Kap-alpha3, Tfb1, Tfb4, Xpd, p53
GO:0010224	response to UV-B	1	mrn
GO:0009615	response to virus	1	PebIII
GO:0009611	response to wounding	4	Ddc, Spn27A, mtm, ple
GO:0010165	response to X-ray	3	Drice, Wwox, p53
GO:0046666	retinal cell programmed cell death	2	hpo, sav
GO:0031290	retinal ganglion cell axon guidance	1	CadN
GO:0042574	retinal metabolic process	1	ninaB
GO:0042147	retrograde transport, endosome to Golgi	6	CG4074, Rab9, Snx6, Vps26, scat, wash
GO:0006890	retrograde vesicle-mediated transport, Golgi to ER	11	KdelR, Sec22, Use1, Ykt6, alphaCOP, beta'COP, betaCOP, deltaCOP, epsilonCOP, gammaCOP, zetaCOP
GO:0042052	rhabdomere development	7	Rab11, Sec6, TER94, capt, ninaE, p47, tsr
GO:0045313	rhabdomere membrane biogenesis	1	Sec6
GO:0007266	Rho protein signal transduction	1	RhoGAP68F
GO:0016063	rhodopsin biosynthetic process	3	ninaB, pinta, santa-maria
GO:0016056	rhodopsin mediated signaling pathway	1	norpA
GO:0007622	rhythmic behavior	1	cyc
GO:0009231	riboflavin biosynthetic process	1	CG2846
GO:0022618	ribonucleoprotein complex assembly	1	Smn
GO:0042273	ribosomal large subunit biogenesis	2	CG11583, CG8549
GO:0000055	ribosomal large subunit export from nucleus	1	Nmd3
GO:0000028	ribosomal small subunit assembly	2	RpS17, sta
GO:0042274	ribosomal small subunit biogenesis	2	CG3527, RpS21
GO:0042255	ribosome assembly	2	CG7006, CG7414
GO:0042254	ribosome biogenesis	22	CG10914, CG17141, CG2875, CG4364, CG6724, CG7338, CG7637, CG7728, Ddx1, Ns2, Ns3, Ns4, Rheb, RpL24-like, RpL7A, RpLP0, RpLP0-like, RpS18, Rs1, Rtc1, hoip, mRpL10
GO:0036265	RNA (guanine-N7-methylation	1	wuho
GO:0006401	RNA catabolic process	1	RNaseX25
GO:0006404	RNA import into nucleus	1	CG10320
GO:0016246	RNA interference	5	AGO2, Elp1, Hsc70-4, Upf3, nonC
GO:0006403	RNA localization	1	spoon
GO:0016070	RNA metabolic process	2	SmB, eIF-4E
GO:0001510	RNA methylation	4	CG11447, CG5220, CG7009, Hen1
GO:0009451	RNA modification	2	CG6345, CG6550
GO:0006396	RNA processing	10	CG14100, CG16903, CG2100, CG7849, Fib, LSm1, La, Rtc1, mRpL44, tsu
GO:0008380	RNA splicing	7	Rbp1, U2af38, U2af50, U4-U6-60K, fand, mago, snf
GO:0071025	RNA surveillance	1	pelo
GO:0006407	rRNA export from nucleus	2	RpS28b, sta
GO:0031167	rRNA methylation	1	mtTFB2
GO:0000154	rRNA modification	3	CG11837, CG7009, mtTFB1
GO:0006364	rRNA processing	15	CG1542, CG15916, CG1671, CG3527, CG4038, CG8038, CG8549, CG9799, Fib, NHP2, Rrp40, U3-55K, dbe, nop5, wcd
GO:0031118	rRNA pseudouridine synthesis	2	CG4038, NHP2
GO:0009303	rRNA transcription	1	CG40127
GO:0033353	S-adenosylmethionine cycle	1	Dark
GO:0007432	salivary gland boundary specification	1	hth
GO:0035071	salivary gland cell autophagic cell death	32	AGO2, Atg12, Atg5, Atg6, CG12163, CG5254, CG7860, CG9769, Cerk, Cp1, Cyp1, Dark, Dcp-1, Dronc, Ect3, Ef1gamma, Eip71CD, Hr78, Mdh2, Obp99b, Obp99d, Rab7, bigmax, cathD, cbt, crq, eIF-4E, eIF-5A, eRF1, mri, santa-maria, sktl
GO:0007431	salivary gland development	1	slv
GO:0035070	salivary gland histolysis	5	Dark, Drice, Dronc, Mdh2, Strica
GO:0007435	salivary gland morphogenesis	4	PH4alphaSG2, betaTub85D, srp, zip
GO:0045214	sarcomere organization	5	CanB2, Dg, Mhc, flr, zip
GO:1901053	sarcosine catabolic process	1	Dark
GO:0035314	scab formation	1	lz
GO:0031146	SCF-dependent proteasomal ubiquitin-dependent protein catabolic process	16	CG11658, CG13766, CG30466, CG31633, CG32221, CG5003, CG5961, CG6758, CG7148, Fbw5, Fbxl4, Fsn, Rca1, fsd, jet, morgue
GO:0032940	secretion by cell	1	Rop
GO:0032252	secretory granule localization	1	Pi4KIIalpha
GO:0033363	secretory granule organization	1	Pi4KIIalpha
GO:0007367	segment polarity determination	3	AGO2, bcd, sgl
GO:0007379	segment specification	2	Caf1, wol
GO:0035282	segmentation	2	Hakai, hth
GO:0016260	selenocysteine biosynthetic process	2	SelD, Sps2
GO:0001514	selenocysteine incorporation	2	GAPsec, Sbp2
GO:0097056	selenocysteinyl-tRNA(Sec biosynthetic process	1	CG1427
GO:0008052	sensory organ boundary specification	1	B-H2
GO:0007423	sensory organ development	10	CycE, Dark, Diap1, Diap2, Dronc, WASp, cbt, dpp, nero, temp
GO:0045035	sensory organ precursor cell division	2	CycE, Diap1
GO:0016360	sensory organ precursor cell fate determination	2	Rab11, lz
GO:0007606	sensory perception of chemical stimulus	5	CheB42c, Obp44a, Obp99b, Obp99c, Obp99d
GO:0019233	sensory perception of pain	1	pain
GO:0007608	sensory perception of smell	5	Klp64D, Klp68D, Or43a, Or49b, norpA
GO:0007605	sensory perception of sound	4	Bmcp, CG8086, Klp64D, tko
GO:0050916	sensory perception of sweet taste	1	Mvl
GO:0050975	sensory perception of touch	2	ClC-b, mri
GO:0019991	septate junction assembly	6	GckIII, crok, loco, moody, wol, wun
GO:0030730	sequestering of triglyceride	1	CG9186
GO:0006587	serotonin biosynthetic process from tryptophan	1	Ddc
GO:0042429	serotonin catabolic process	1	Dat
GO:0006434	seryl-tRNA aminoacylation	3	Aats-ser, CG17259, Slimp
GO:0045500	sevenless signaling pathway	3	Dsor1, Ras85D, dos
GO:0045498	sex comb development	3	Cdk8, CycC, Sce
GO:0007530	sex determination	3	dpn, ix, tra2
GO:0007540	sex determination, establishment of X:A ratio	1	dpn
GO:0007548	sex differentiation	1	ix
GO:0007614	short-term memory	3	Dysb, bs, cer
GO:0006465	signal peptide processing	4	Spase22-23, Spase25, Spp, twr
GO:0007165	signal transduction	18	BM-40-SPARC, Csk, Dsor1, ECSIT, Elp1, Hpr1, Liprin-beta, Myd88, PGRP-LE, Rel, alien, ave, cyc, imd, lz, mats, pll, sav
GO:0035087	siRNA loading onto RISC involved in RNA interference	2	AGO2, r2d2
GO:0007062	sister chromatid cohesion	1	Sce
GO:0000819	sister chromatid segregation	1	RfC4
GO:0030241	skeletal muscle myosin thick filament assembly	2	CanB2, Mhc
GO:0030240	skeletal muscle thin filament assembly	1	Smn
GO:0007519	skeletal muscle tissue development	1	blow
GO:0014866	skeletal myofibril assembly	1	Act88F
GO:0030431	sleep	9	CanA1, CanB2, Crc, DAT, Dat, Elp3, Men, Nedd8, bs
GO:0007184	SMAD protein import into nucleus	5	Nup107, Nup133, Nup44A, Nup75, Sec13
GO:0007264	small GTPase mediated signal transduction	8	Arf102F, CG4789, CG7197, CG7787, Ran, Ras85D, Rheb, dnd
GO:0007224	smoothened signaling pathway	5	Roc1a, Vps36, eRF1, l(2tid, sgl
GO:0019950	SMT3-dependent protein catabolic process	1	Aos1
GO:0034472	snRNA 3'-end processing	4	Cdk8, CycC, IntS6, defl
GO:0006408	snRNA export from nucleus	2	Nxt1, Phax
GO:0016180	snRNA processing	2	IntS6, defl
GO:0042795	snRNA transcription from RNA polymerase II promoter	1	Pbp45
GO:0042796	snRNA transcription from RNA polymerase III promoter	2	Pbp45, Tbp
GO:0006814	sodium ion transport	1	CG11655
GO:0016444	somatic cell DNA recombination	1	CG6744
GO:0007525	somatic muscle development	11	Gapdh1, Git, ImpL3, Pfk, Pgk, Pglym78, PyK, Tpi, Ubx, hth, tx
GO:0018993	somatic sex determination	1	ix
GO:0048103	somatic stem cell division	1	Zfrp8
GO:0035019	somatic stem cell maintenance	1	CycE
GO:0010092	specification of organ identity	2	Ubx, hth
GO:0007385	specification of segmental identity, abdomen	2	Ubx, calypso
GO:0007383	specification of segmental identity, antennal segment	1	hth
GO:0007380	specification of segmental identity, head	1	hth
GO:0007381	specification of segmental identity, labial segment	1	pb
GO:0007382	specification of segmental identity, maxillary segment	1	pb
GO:0007384	specification of segmental identity, thorax	1	Ubx
GO:0035044	sperm aster formation	1	alphaTub67C
GO:0007288	sperm axoneme assembly	5	Klp64D, Mst84Da, Mst84Db, Mst84Dc, Mst84Dd
GO:0035041	sperm chromatin decondensation	1	Hira
GO:0007291	sperm individualization	14	Act5C, Ance, Bug22, Dark, Dredd, Dronc, Mer, Osbp, Pen, Tango7, Vps28, cbx, nes, scat
GO:0030382	sperm mitochondrion organization	3	Drp1, Pink1, ref(2P
GO:0030317	sperm motility	1	Roc1b
GO:0046693	sperm storage	2	Gdh, Gld
GO:0035211	spermathecum morphogenesis	1	lz
GO:0007286	spermatid development	15	Ack, Dlc90F, EndoG, Exo84, Mst98Ca, Mst98Cb, Pex10, Pex12, WASp, blw, cbx, nmd, ox, scat, sktl
GO:0048515	spermatid differentiation	2	Drice, Ubi-p63E
GO:0007289	spermatid nucleus differentiation	2	Ance, Diap1
GO:0007290	spermatid nucleus elongation	1	fws
GO:0048137	spermatocyte division	7	Myt1, Pex10, Pex12, Pex13, Pex16, Rab11, pelo
GO:0007283	spermatogenesis	22	Baldspot, Diap1, Imp, Kap-alpha1, Mer, Mst84Da, Mst84Db, Mst84Dc, Mst84Dd, Mst87F, Pex16, Rae1, Syx5, chic, crl, dyn-p25, fbl, ifc, mip40, pelo, tra2, wuho
GO:0007284	spermatogonial cell division	1	Myt1
GO:0008295	spermidine biosynthetic process	2	SamDC, SpdS
GO:0006597	spermine biosynthetic process	1	SamDC
GO:0030148	sphingolipid biosynthetic process	1	ifc
GO:0030149	sphingolipid catabolic process	1	Sply
GO:0006665	sphingolipid metabolic process	4	Sk1, Sk2, bwa, cert
GO:0006686	sphingomyelin biosynthetic process	1	SMSr
GO:0006685	sphingomyelin catabolic process	1	CG3376
GO:0051225	spindle assembly	2	Pp2A-29B, pbl
GO:0007057	spindle assembly involved in female meiosis I	1	gammaTub37C
GO:0007058	spindle assembly involved in female meiosis II	1	Grip128
GO:0007053	spindle assembly involved in male meiosis	2	Synd, ifc
GO:0007054	spindle assembly involved in male meiosis I	1	pelo
GO:0090307	spindle assembly involved in mitosis	20	CG5525, Cct5, Cctgamma, Grip128, Mob4, Non1, Non3, Pp2A-29B, Prosbeta7, T-cp1, Tcp-1eta, Tcp-1zeta, Vhl, Vps33B, aurB, borr, gammaTub23C, mst, pont, ssp7
GO:0007051	spindle organization	1	Dmn
GO:0035277	spiracle morphogenesis, open tracheal system	3	sqh, wash, zip
GO:0000245	spliceosomal complex assembly	5	Ddx1, SmE, SmG, U2af50, tra2
GO:0000390	spliceosomal complex disassembly	1	CG4901
GO:0000387	spliceosomal snRNP assembly	3	Smn, icln, snRNP-U1-C
GO:0000244	spliceosomal tri-snRNP complex assembly	1	Prp31
GO:0032933	SREBP signaling pathway	1	HLH106
GO:0006614	SRP-dependent cotranslational protein targeting to membrane	8	Gtp-bp, Srp14, Srp19, Srp54k, Srp68, Srp72, Srp9, SrpRbeta
GO:0006617	SRP-dependent cotranslational protein targeting to membrane, signal sequence recognition	1	Srp54k
GO:0006616	SRP-dependent cotranslational protein targeting to membrane, translocation	3	CG8860, Sec61beta, Sec61gamma
GO:0001964	startle response	3	Crc, Csp, lola
GO:0048863	stem cell differentiation	2	Ras85D, sav
GO:0017145	stem cell division	1	dpp
GO:0048865	stem cell fate commitment	1	Ras85D
GO:0019827	stem cell maintenance	1	dpp
GO:0072089	stem cell proliferation	4	Ras85D, hpo, sav, yki
GO:0006694	steroid biosynthetic process	1	Cyp4g15
GO:0043401	steroid hormone mediated signaling pathway	5	ERR, Eip78C, Hnf4, Hr78, Hr96
GO:0008202	steroid metabolic process	1	scu
GO:0055092	sterol homeostasis	1	Npc2a
GO:0035103	sterol regulatory element binding protein cleavage	2	Drice, S2P
GO:0015918	sterol transport	2	Npc2a, Npc2b
GO:0015032	storage protein import into fat body	1	Fbp1
GO:0034446	substrate adhesion-dependent cell spreading	1	Tig
GO:0006930	substrate-dependent cell migration, cell extension	1	R
GO:1990255	subsynaptic reticulum organization	1	RhoGAP92B
GO:0006105	succinate metabolic process	1	SdhC
GO:0071422	succinate transmembrane transport	1	Dic1
GO:0000103	sulfate assimilation	1	Papss
GO:0008272	sulfate transport	3	CG5002, Dic1, Prestin
GO:0000096	sulfur amino acid metabolic process	2	Eip55E, Eip71CD
GO:0006790	sulfur compound metabolic process	1	CG7280
GO:0006801	superoxide metabolic process	2	Sod, Sod2
GO:0007416	synapse assembly	3	Got2, Gs2, lbm
GO:0060074	synapse maturation	2	Sac1, Vap-33A
GO:0050808	synapse organization	3	Elp3, nonC, repo
GO:0051124	synaptic growth at neuromuscular junction	7	Elp3, Imp, Jra, Liprin-beta, Rheb, Sin1, repo
GO:0016201	synaptic target inhibition	1	Lsp2
GO:0008039	synaptic target recognition	3	Mtp, Npc2a, galectin
GO:0007268	synaptic transmission	5	Eaat1, Ipp, Pgk, Rop, scramb1
GO:0016185	synaptic vesicle budding from presynaptic membrane	1	Drp1
GO:0016183	synaptic vesicle coating	5	AP-1sigma, AP-2alpha, AP-2sigma, Clc, or
GO:0016081	synaptic vesicle docking involved in exocytosis	15	Exo70, Exo84, Sec10, Sec3, Sec5, Sec6, Syb, Syx13, Syx16, Syx17, Syx5, Syx6, Syx7, Syx8, nSyb
GO:0048488	synaptic vesicle endocytosis	7	Arf102F, Rab5, Rph, Stam, Synd, Synj, twf
GO:0016079	synaptic vesicle exocytosis	3	Csp, Hrs, Rph
GO:0016082	synaptic vesicle priming	5	Hrs, Nsf2, Rop, Vap-33A, Vps45
GO:0016080	synaptic vesicle targeting	6	Exo70, Exo84, Sec10, Sec3, Sec5, Sec6
GO:0016189	synaptic vesicle to endosome fusion	1	Rab5
GO:0048489	synaptic vesicle transport	5	AP-2alpha, Rop, Syb, htt, nonC
GO:0016191	synaptic vesicle uncoating	1	Csp
GO:0035186	syncytial blastoderm mitotic cell cycle	2	ph-d, ph-p
GO:0035190	syncytial nuclear migration	1	AGO2
GO:0071816	tail-anchored membrane protein insertion into ER membrane	1	CG32022
GO:0030423	targeting of mRNA for destruction involved in RNA interference	1	AGO2
GO:0016233	telomere capping	2	mre11, ver
GO:0000723	telomere maintenance	6	EndoGI, Irbp, Mt2, mre11, mus304, ver
GO:0007430	terminal branching, open tracheal system	9	Cctgamma, GckIII, Hph, Membrin, Nsf2, TSG101, Zpr1, bs, wkd
GO:0035154	terminal cell fate specification, open tracheal system	2	Smn, bs
GO:0007362	terminal region determination	1	Dsor1
GO:0038032	termination of G-protein coupled receptor signaling pathway	2	loco, pkaap
GO:0006393	termination of mitochondrial transcription	1	mTTF
GO:0006729	tetrahydrobiopterin biosynthetic process	3	Pcd, Sptr, pr
GO:0033014	tetrapyrrole biosynthetic process	3	CG1885, Pbgs, l(302640
GO:0040040	thermosensory behavior	4	Cyp6a17, Ddc, ple, spoon
GO:0043052	thermotaxis	6	Ddc, ninaE, norpA, pain, ple, santa-maria
GO:0009229	thiamine diphosphate biosynthetic process	1	CG14721
GO:0006772	thiamine metabolic process	1	CG14721
GO:0030974	thiamine pyrophosphate transport	1	Tpc1
GO:0015709	thiosulfate transport	1	Dic1
[truncated: 114 more rows]
