# Supplementary material for: Comparison of Larval and Adult Drosophila Astrocytes Reveals Stage-Specific Gene Expression Profiles
Source: G3 (Bethesda). 2015 Feb 4;5(4):551–8. doi: 10.1534/g3.114.016162 (PMC4390571; doi:10.1534/g3.114.016162)
Supplement: Supporting Information [file supp_g3.114.016162_TableS3.xlsx]

## Sheet: adult_tophat_cuffdiff_perCondi_
gene	Total value	TRAP value	log2 fold change	p_value
CG34367	15.231	301.761	4.30832	5e-05
alrm	68.0516	1140.16	4.06647	5e-05
wun2	7.83654	97.8749	3.64265	5e-05
GstD3	18.4069	214.939	3.54561	5e-05
Obp44a	772.297	8895.07	3.52578	5e-05
CG1537	13.9684	159.504	3.51335	5e-05
CG34445	4.1279	45.4468	3.4607	0.00575
CG1552	125.492	1340.75	3.41737	5e-05
CG14141	28.0949	287.597	3.35567	5e-05
CG33958	0.349851	3.52282	3.33192	0.01145
CG12926	21.4862	192.004	3.15966	5e-05
CG9394	47.8264	404.365	3.07978	5e-05
CG1545	34.7032	278.391	3.00397	5e-05
CG15209	126.192	1009.89	3.0005	5e-05
CG7607	25.2095	187.873	2.89772	5e-05
CG8745	15.699	115.236	2.87584	5e-05
CG15203	73.7057	528.695	2.84259	5e-05
CG18731	26.063	186.603	2.8399	5e-05
CG13707	20.389	145.152	2.83171	5e-05
e	49.5986	323.341	2.70469	5e-05
CG31235	5.8844	36.835	2.64611	5e-05
GstE2	32.4864	183.98	2.50164	5e-05
CG4409	35.8604	198.09	2.46569	5e-05
Ssadh	76.4426	411.433	2.42821	5e-05
CG42489	35.1154	184.788	2.39569	5e-05
CG9486	14.1914	74.4556	2.39136	5e-05
CG15107	11.259	58.595	2.3797	5e-05
CG8369	407.581	2009.96	2.30201	5e-05
CG13822	9.60319	46.6007	2.27877	0.0001
DAT	2.92122	14.0742	2.26841	5e-05
nemy	21.6593	102.708	2.24549	5e-05
CG14968	8.4803	38.9747	2.20035	5e-05
CG7433	99.8425	428.932	2.10302	5e-05
CG10654	16.3968	70.0453	2.09487	0.0002
l(2)35Be	7.09057	30.1733	2.0893	0.00025
Gs2	607.336	2524.63	2.0555	5e-05
CG31706	73.7753	298.512	2.01658	5e-05
nimB4	10.2516	41.4276	2.01474	5e-05
Rh50	16.5951	66.3052	1.99836	5e-05
Treh	111.125	443.906	1.99807	5e-05
CG12730	33.0897	132.07	1.99685	5e-05
l(1)G0144	25.999	101.475	1.96459	5e-05
MED30	8.45015	32.7253	1.95336	5e-05
MED4	6.66236	25.6783	1.94645	0.00025
CG11808	12.5804	48.3922	1.9436	5e-05
Arc2	7.15416	27.1884	1.92613	0.00025
Tsp5D	26.8998	101.718	1.91891	5e-05
wkd	86.2122	324.06	1.9103	5e-05
GstE1	77.4019	290.236	1.90679	5e-05
CG1732	14.5602	54.3669	1.9007	5e-05
COQ7	73.0981	271.701	1.89411	5e-05
Ssb-c31a	56.719	209.873	1.88761	5e-05
CG14341	45.7891	168.034	1.87567	5e-05
MtnA	2450.16	8944.13	1.86807	5e-05
CG40228	17.2738	62.343	1.85165	5e-05
CG1041	18.0922	64.7425	1.83935	5e-05
CG32368	25.7544	91.9395	1.83586	0.0003
Sodh-2	13.8054	48.8263	1.82242	5e-05
CAH1	366.855	1287.85	1.81168	5e-05
DMAP1	23.5674	79.8386	1.76029	5e-05
Dat	177.922	591.36	1.73279	5e-05
CG4288	12.9961	42.7652	1.71836	5e-05
SmG	75.4069	246.369	1.70805	5e-05
Roc2	54.2494	177.093	1.70683	0.00135
repo	22.9707	74.2997	1.69356	5e-05
CG7888	36.8821	118.572	1.68477	5e-05
CG17556	14.7708	47.3516	1.68066	5e-05
CG2680	23.7024	75.9261	1.67956	5e-05
CG12935	6.04631	19.3575	1.67876	0.00065
mRpS25	55.6292	177.768	1.67608	5e-05
CG11985	62.0008	197.556	1.6719	5e-05
CG13484	15.7799	50.247	1.67095	0.0003
vps2	32.2758	102.774	1.67094	5e-05
CG9471	41.6943	132.668	1.6699	5e-05
Rpb10	132.243	417.866	1.65985	5e-05
CG16790	16.6569	52.0836	1.64471	5e-05
icln	10.886	34.0049	1.64327	0.0002
stumps	20.5288	62.789	1.61286	5e-05
Dim1	37.0996	113.461	1.61272	5e-05
CG6617	38.2278	115.788	1.59879	5e-05
ave	18.657	56.4033	1.59607	0.01235
Sgf29	11.0014	33.1636	1.59191	5e-05
CG2931	16.5395	49.8316	1.59114	5e-05
CG32187	4.53383	13.644	1.58947	0.0018
CG13631	59.2267	178.035	1.58784	5e-05
CG12177	25.9808	77.5039	1.57682	5e-05
mRpL34	60.8942	181.382	1.57465	0.00315
CG17059	256.1	762.564	1.57415	5e-05
CG15432	28.9981	86.1678	1.57119	0.0005
CG10333	10.3127	30.3603	1.55776	5e-05
CG32485	51.133	150.508	1.55752	5e-05
CG10126	44.3124	130.204	1.55499	5e-05
Pglym78	311.717	910.667	1.54669	5e-05
baf	75.8384	219.962	1.53625	5e-05
CG1750	5.43226	15.7425	1.53504	0.00575
CG31344	47.4553	136.893	1.52841	5e-05
Taf11	17.1482	49.4408	1.52765	0.00715
AP-2sigma	112.504	323.575	1.52413	5e-05
CG3077	4.05376	11.6584	1.52404	0.0035
RpII18	91.5518	263.014	1.52248	5e-05
CG9467	42.8724	123.092	1.52161	5e-05
CG11523	31.666	90.5519	1.51581	5e-05
CG15440	13.8266	38.9861	1.49551	5e-05
robl	132.495	372.11	1.48979	5e-05
CG14688	164.25	456.769	1.47557	5e-05
CG10581	24.4845	67.6645	1.46653	0.0003
CG32032	18.609	51.4023	1.46583	5e-05
CG4101	76.8719	212.045	1.46384	5e-05
Snr1	28.4655	78.3738	1.46116	5e-05
CG12768	14.5689	39.9464	1.45517	5e-05
CG14483	255.678	700.705	1.45448	5e-05
CG9107	9.77204	26.6884	1.44948	0.00015
Irk2	74.6665	203.666	1.44767	5e-05
dod	57.949	157.811	1.44534	5e-05
snf	50.9966	138.754	1.44405	5e-05
CG4646	26.5706	71.0357	1.41871	5e-05
CG6259	54.4983	145.458	1.41632	5e-05
CG15536	34.8032	92.5997	1.41179	0.00015
CG9948	11.899	31.4223	1.40095	0.0004
Ptpa	14.8948	39.2466	1.39776	5e-05
CG3163	17.9363	47.1385	1.39403	5e-05
mRpL54	17.6051	46.2279	1.39277	0.0004
CG7949	51.5993	135.258	1.39029	5e-05
Xpac	10.671	27.9391	1.38859	0.0003
CG15084	9.80934	25.579	1.38273	0.0002
ECSIT	17.0892	44.4252	1.37829	5e-05
Dmn	48.3766	125.713	1.37775	5e-05
CG8613	25.7522	66.8824	1.37693	5e-05
l(3)87Df	75.6169	196.177	1.37538	5e-05
CG3940	37.8548	97.9041	1.37089	5e-05
CG6833	8.18646	21.1519	1.36948	0.00075
CG40127	84.7099	218.178	1.3649	5e-05
Roc1a	250.662	644.259	1.3619	5e-05
CG9018	25.0064	64.1118	1.35829	5e-05
CG8607	5.7886	14.821	1.35636	0.01045
CG9804	13.9099	35.578	1.35487	0.0001
veli	21.3639	54.5123	1.35141	5e-05
CG16787	13.455	34.3153	1.35071	0.0004
Mat1	17.2341	43.9225	1.34969	5e-05
CG30094	10.017	25.4885	1.34739	0.0117
CG10418	40.4497	102.525	1.34178	0.00015
Nxt1	49.0791	124.275	1.34035	5e-05
mRpL11	22.0663	55.8644	1.34009	0.0001
l(1)G0136	105.351	265.07	1.33118	5e-05
Gapdh2	684.081	1718.86	1.32921	5e-05
mRpL41	27.5391	68.9447	1.32396	0.0002
Got1	96.2246	240.029	1.31873	5e-05
CG17776	245.399	610.679	1.31528	5e-05
Sce	14.9509	37.0072	1.30757	5e-05
mRpL32	20.6196	51.019	1.30702	0.0006
CG3192	169.964	418.986	1.30167	0.0003
blos1	27.1259	66.8657	1.3016	0.00025
CG8281	24.9415	61.469	1.30131	5e-05
CG14482	1881.48	4624.5	1.29743	5e-05
trus	34.3036	84.1487	1.29458	5e-05
Vps28	38.8102	94.8378	1.28903	5e-05
CG10646	7.89873	19.2917	1.28829	0.00115
CG17019	17.6353	42.9962	1.28575	5e-05
Vha13	573.551	1397.45	1.2848	5e-05
e(y)2	29.8644	72.7408	1.28434	0.00305
CG9836	398.434	966.415	1.2783	5e-05
CG5254	49.1526	119.16	1.27757	5e-05
wuho	16.8023	40.7237	1.27721	0.00745
CG15922	75.5714	183.024	1.27612	0.00195
Bet5	50.8214	122.724	1.27191	5e-05
TfIIEbeta	16.1672	39.0065	1.27064	5e-05
CG31715	59.274	142.922	1.26976	5e-05
CG9205	65.4678	157.657	1.26793	0.0128
CG5532	36.5384	87.9688	1.26758	5e-05
RfC4	14.8554	35.7582	1.26729	5e-05
CG17680	124.381	299.286	1.26675	5e-05
CG10268	10.949	26.3433	1.26664	0.00025
CG14977	75.9688	182.59	1.26513	5e-05
CG9065	260.093	622.718	1.25955	5e-05
MrgBP	81.3396	194.432	1.25723	0.0002
TfIIA-S	183.324	436.939	1.25303	5e-05
Rpn12	28.1165	66.9516	1.2517	5e-05
CG17180	17.8507	42.3657	1.24692	5e-05
CG42382	19.8451	46.8687	1.23984	5e-05
CG33107	10.7773	25.4485	1.23958	0.00095
CG13390	10.9816	25.9121	1.23854	0.00155
CSN6	14.2014	33.5083	1.23849	0.0053
mRpL24	31.1288	73.4143	1.23781	5e-05
CG1458	231.772	545.533	1.23496	5e-05
mRpS23	24.4355	57.4533	1.23341	0.001
CG12237	62.7758	146.432	1.22195	5e-05
l(2)06496	14.3812	33.4641	1.21844	0.0002
mtSSB	36.8852	85.7273	1.21671	5e-05
mRpS14	52.6914	122.39	1.21585	5e-05
mRpL9	48.37	112.347	1.21578	0.00015
CG13751	255.998	594.408	1.21532	5e-05
CG10635	43.3568	100.67	1.2153	0.0002
MED7	36.6884	85.1227	1.21422	5e-05
CG5543	4.11591	9.52698	1.21081	0.00745
Dpy-30L1	51.6236	119.324	1.20878	0.00015
CG13339	32.6071	75.2949	1.20737	5e-05
CG10365	64.6331	148.56	1.2007	5e-05
asf1	7.81257	17.9545	1.20048	0.0004
CG10949	14.8038	33.9906	1.19917	5e-05
CG11753	73.2328	167.739	1.19565	0.0002
CG13993	38.9021	88.9723	1.19351	0.00025
mRpL48	54.4028	124.244	1.19143	0.0002
CG13365	114.594	261.365	1.18953	5e-05
CG14229	33.9735	77.4533	1.18892	5e-05
CG10320	1019.38	2320.58	1.18679	5e-05
tsu	31.3859	71.4082	1.18597	0.0006
alc	143.331	325.883	1.18501	5e-05
CG11699	106.318	241.13	1.18142	5e-05
CG17249	5.90041	13.3731	1.18045	0.0053
mRpL30	64.4243	145.858	1.17889	5e-05
CG6812	16.9713	38.4217	1.17882	5e-05
CG7770	88.154	198.564	1.1715	5e-05
mRpL36	32.0363	72.097	1.17023	0.0018
CG18004	25.5799	57.4484	1.16726	5e-05
CG6878	86.8437	194.832	1.16574	0.00035
CG9643	9.15183	20.5164	1.16465	0.0073
lsn	15.1575	33.9675	1.16412	0.00075
CG16753	12.3716	27.644	1.15993	0.00495
Upf3	8.75083	19.5463	1.15941	0.00015
CG4603	27.2911	60.8717	1.15734	5e-05
HPS1	12.064	26.9068	1.15727	5e-05
mre11	10.4974	23.3921	1.15599	5e-05
CG10527	86.4123	192.35	1.15442	5e-05
mRpL15	29.5406	65.5891	1.15076	0.0003
Syx17	32.712	72.5595	1.14934	0.00025
CG10053	12.963	28.7025	1.14678	0.00255
CG9306	319.955	708.09	1.14607	5e-05
mRpL14	48.9189	108.26	1.14603	5e-05
Vha14-1	240.483	531.773	1.14488	5e-05
mRpL2	34.5688	76.4274	1.14462	5e-05
Nedd8	74.4309	164.215	1.14161	5e-05
CG17904	30.2286	66.5824	1.13923	5e-05
Hexo2	18.7813	41.364	1.13908	0.00015
CG12123	12.6314	27.8064	1.1384	0.00075
mRpL3	19.0771	41.789	1.13128	5e-05
l(1)10Bb	33.7853	73.9417	1.12999	5e-05
ecd	14.0075	30.6036	1.1275	5e-05
Trap1	24.273	53.0179	1.12713	5e-05
CG14898	70.078	152.986	1.12637	0.00075
CG10904	13.8848	30.2659	1.12418	0.0013
CG8336	17.3508	37.7953	1.12321	5e-05
Gmd	10.5871	23.0523	1.12261	0.0003
aay	117.395	255.479	1.12183	0.0001
Pgk	298.527	649.522	1.12152	5e-05
Ubi-p5E	243.479	529.572	1.12103	5e-05
CG32856	29.6171	64.4175	1.12102	0.00325
PQBP1	24.3108	52.8234	1.11958	0.00305
Syx16	35.4561	77.0144	1.11909	5e-05
CG1968	15.6971	34.0896	1.11883	0.00035
PCID2	5.51762	11.9622	1.11637	0.01255
NC2beta	20.535	44.5147	1.11619	0.00295
Socs44A	17.5118	37.9456	1.1156	0.001
CG30197	963.537	2086.79	1.11488	5e-05
CG31229	67.6878	146.524	1.11416	5e-05
blos3	52.7883	114.136	1.11246	0.01345
CG15912	11.7109	25.315	1.11215	0.00335
CG7706	4.82311	10.4193	1.11122	0.0015
Clp	5.61175	12.1142	1.11017	0.0121
Eno	706.545	1524.93	1.10989	5e-05
mRpS18A	37.5133	80.8546	1.10793	0.00025
P5cr	21.4738	46.2831	1.10791	0.00055
CG3793	4.77641	10.2835	1.10633	0.0091
CG17327	141.322	304.172	1.10591	5e-05
CG9581	13.9596	30.0267	1.10499	0.00115
CG6308	22.1663	47.6218	1.10325	0.00105
CG14817	120.054	257.691	1.10197	5e-05
CG7747	6.66141	14.2925	1.10136	0.006
mRpS26	21.6501	46.4116	1.10011	0.0004
Ced-12	7.26511	15.5666	1.0994	0.0007
gammaTub23C	13.9656	29.8986	1.0982	0.00065
CG12848	93.1613	199.173	1.09622	5e-05
Tom7	338.889	721.635	1.09045	5e-05
vps24	91.0178	193.808	1.0904	5e-05
CG12173	37.6872	80.2451	1.09034	5e-05
mRpL51	16.7003	35.4837	1.08729	0.00915
CG18619	103.298	219.377	1.0866	5e-05
mRpL40	42.3015	89.7586	1.08534	5e-05
CG11927	9.07243	19.2461	1.085	0.0011
CG9034	280.871	595.726	1.08474	5e-05
egr	6.95061	14.7411	1.08463	0.0005
blos2	23.0525	48.8448	1.08328	0.0088
Neos	10.3193	21.8579	1.08281	0.0039
Vha36-1	97.4191	206.084	1.08095	5e-05
CG13901	24.0683	50.8792	1.07994	0.00015
CG6353	13.2108	27.9158	1.07936	0.00045
CG3925	21.834	46.1037	1.0783	5e-05
CG2076	48.7233	102.849	1.07785	5e-05
mRpL44	29.4744	62.2148	1.07779	0.0066
Dip2	14.0388	29.6199	1.07715	0.0035
PrBP	28.1644	59.3577	1.07556	5e-05
SmE	101.216	212.978	1.07327	0.0001
CG41378	22.5637	47.4623	1.07278	0.00085
Sps2	74.8503	157.38	1.07218	5e-05
CG16865	10.5821	22.2311	1.07095	0.00675
mRpL52	88.3613	185.495	1.06989	5e-05
CG14450	9.46179	19.8518	1.06908	0.0027
CG11035	31.9453	67.0013	1.06858	0.0007
abs	4.86342	10.1933	1.06758	0.0048
CG31278	9.15127	19.1777	1.06739	0.01165
Pcd	147.418	308.424	1.065	5e-05
CG10874	33.7084	70.5195	1.06492	5e-05
bonsai	33.8632	70.8392	1.06483	0.00095
CG6724	9.91835	20.7074	1.06197	0.0006
CG8675	35.8915	74.829	1.05996	5e-05
MED28	32.1827	67.0824	1.05965	0.00025
LSm1	32.3195	67.3017	1.05824	0.00875
Bet1	41.4112	86.18	1.05733	0.00015
CG31705	52.4965	109.032	1.05446	5e-05
CG7598	40.2801	83.6595	1.05446	5e-05
Smn	15.7894	32.789	1.05426	0.0017
CG12400	619.471	1286.09	1.05389	5e-05
mRpS18C	38.6042	80.1406	1.05378	0.01315
CG5068	17.441	36.1769	1.05258	5e-05
CG9249	13.4483	27.863	1.05093	0.0033
CG7967	52.6455	109.058	1.05072	5e-05
CG11802	26.5541	54.9788	1.04994	5e-05
CG8680	141.303	292.382	1.04906	5e-05
CG31126	49.9383	103.285	1.04841	0.00095
Atac2	3.04165	6.28077	1.04609	0.01065
cype	2409.53	4974.21	1.04572	5e-05
Fis1	127.897	263.506	1.04285	5e-05
Rca1	9.71072	19.9507	1.03879	0.00115
CG11396	20.8655	42.7234	1.03391	0.0001
CG9154	20.3943	41.7522	1.03369	0.0062
CG34015	39.9061	81.6042	1.03204	0.00025
Tom20	173.368	354.255	1.03095	5e-05
CG7407	20.4337	41.7225	1.02988	0.0001
Csl4	11.5504	23.5619	1.02851	0.00725
CG9067	52.8619	107.806	1.02814	0.00085
CG17141	9.45354	19.2747	1.02778	0.00825
CG14881	19.1692	39.077	1.02753	0.00155
CG14543	40.8391	83.1997	1.02663	0.00145
CG6276	25.3763	51.6696	1.02584	5e-05
l(2)k14505	32.1039	65.3465	1.02536	5e-05
CG11752	261.846	532.595	1.02432	5e-05
CG3353	9.32911	18.9748	1.02427	0.00185
vito	11.9781	24.3558	1.02387	0.0052
CG15443	11.6992	23.7759	1.02308	0.0013
sds22	13.7046	27.8481	1.02292	0.0004
l(3)neo18	407.422	827.263	1.02182	5e-05
CG9657	24.0886	48.9111	1.02181	5e-05
CG3165	12.4511	25.2726	1.02131	0.00085
Dcp1	12.7019	25.7691	1.0206	0.00045
CG4743	27.223	55.0745	1.01656	0.0002
Yippee	70.2217	142.043	1.01634	5e-05
CG3732	37.6487	76.0426	1.01421	0.00035
Acyp2	44.7782	90.4324	1.01404	0.00205
Bub3	13.9336	28.1237	1.01321	0.001
ninaB	55.9718	112.913	1.01244	0.00215
mRpL12	63.5282	128.155	1.01242	5e-05
CG17385	104.29	210.287	1.01176	5e-05
Bka	21.169	42.681	1.01164	0.0014
CG1665	20.8926	42.0191	1.00806	0.0132
CalpB	12.156	24.4265	1.00678	5e-05
eIF2B-beta	34.0625	68.3941	1.00569	0.0005
Sod	1042.6	2093.06	1.00543	5e-05
Vhl	21.3307	42.7903	1.00435	0.0018
mRpS17	42.2388	84.7128	1.00401	0.00015
CG31441	8.44045	16.9269	1.00392	0.00595
SmB	22.4547	44.9777	1.00219	0.0013
Tpi	443.799	888.361	1.00124	5e-05
wun	25.3065	50.6379	1.00071	5e-05
CG6195	18.6564	37.2931	0.999234	0.0001
Sod2	305.329	610.261	0.999064	5e-05
dgt1	11.231	22.4452	0.998914	0.00565
CG3262	87.1477	174.054	0.998002	5e-05
CG6852	121.161	241.944	0.997748	0.0009
morgue	14.7199	29.3704	0.996597	0.00045
zetaCOP	49.7845	99.3321	0.996563	5e-05
CG11781	47.9241	95.6054	0.996342	0.0021
CG10098	21.8619	43.613	0.996339	0.0016
SmD2	43.9134	87.5864	0.996047	0.00375
CG9987	25.8449	51.5408	0.995835	5e-05
mRpL50	38.225	76.1038	0.993454	0.00055
CG14696	6.10867	12.1528	0.992363	0.0064
CG1635	16.7671	33.3534	0.992195	0.0002
CG8818	94.0929	186.821	0.9895	5e-05
CG11447	18.3532	36.4205	0.988716	0.0058
CG3214	219.288	435.042	0.988325	5e-05
Cdk9	19.9591	39.5893	0.988061	5e-05
CG5895	32.1041	63.6225	0.986779	5e-05
mRpS33	65.706	130.133	0.985892	0.00135
CG8042	16.8831	33.4351	0.985786	0.00015
mRpL17	31.2481	61.8638	0.985326	0.0004
Rpb5	11.6203	23	0.98499	0.0123
CG12042	22.1907	43.8535	0.982737	0.0001
Zpr1	9.71466	19.1862	0.981831	0.0006
CG16935	40.1315	79.1112	0.979149	0.00015
CG17202	81.8395	161.235	0.9783	5e-05
CG9667	12.0043	23.6498	0.978281	0.0099
CG5961	66.0109	130.036	0.97813	0.00015
snRNP-U1-C	21.0007	41.3669	0.978038	0.0032
Alg-2	16.3075	32.1206	0.977967	0.0006
Taf12	121.826	239.94	0.977847	5e-05
Arf102F	78.9819	155.372	0.97613	5e-05
EndoGI	20.9061	41.0738	0.974299	0.0002
CG10638	26.907	52.8349	0.97351	5e-05
CG3803	13.3621	26.2078	0.971844	0.001
CG14270	26.9055	52.7679	0.971761	0.0005
CG14043	10.2709	20.141	0.971575	0.0003
CG16857	52.1912	102.316	0.97116	5e-05
SelD	11.775	23.0805	0.970949	0.0006
or	34.3219	67.2623	0.970671	0.0003
thoc7	41.1696	80.5546	0.968388	0.00355
Gos28	26.809	52.4471	0.968144	0.0002
CG4686	30.6587	59.9475	0.967403	5e-05
CG33506	14.8625	29.0442	0.966572	0.00755
alphaTub84D	132.43	258.359	0.964141	5e-05
CG7789	22.5999	44.0897	0.964126	0.0002
CG10802	28.0459	54.7047	0.963875	5e-05
Rpt4	32.7479	63.8592	0.96349	0.00565
CG5703	134.528	261.459	0.958677	5e-05
CG4042	21.2632	41.303	0.957887	0.00065
Rop	26.5595	51.5868	0.957775	0.0053
GckIII	16.3518	31.7244	0.956144	5e-05
CG7630	1808.73	3507.04	0.955278	5e-05
CG31357	24.5206	47.5348	0.954987	5e-05
CG3587	10.2591	19.8647	0.953306	0.0053
CG5181	7.82755	15.1543	0.953095	0.0121
CG1814	103.504	200.335	0.952728	0.00815
Hakai	16.806	32.4609	0.949728	0.0001
CG13295	23.0073	44.3662	0.947368	5e-05
CG10628	33.0646	63.7321	0.946733	5e-05
CG30291	19.5625	37.6947	0.946269	5e-05
CG9350	444.882	856.725	0.945409	5e-05
metl	22.4952	43.2979	0.944681	0.00025
CG9853	24.5938	47.3304	0.944472	0.006
exo70	7.03533	13.5338	0.943881	0.0021
mRpL27	60.8031	116.882	0.942842	0.00035
mRpL1	33.2461	63.7875	0.940088	0.00015
CG17294	15.1447	29.044	0.939433	0.003
CG6340	76.6407	146.976	0.939394	5e-05
CG6723	13.7412	26.3418	0.938847	0.0001
Prp38	19.6275	37.5914	0.937525	0.00045
CG13220	94.9639	181.848	0.937285	5e-05
CG7903	13.7259	26.2821	0.937182	0.00095
JhI-26	36.84	70.5376	0.937118	5e-05
CG34117	151.677	290.336	0.936718	5e-05
CG8435	12.2925	23.4968	0.934688	0.0033
CG31549	22.841	43.6571	0.934591	0.0003
Prosbeta5	58.4158	111.507	0.9327	5e-05
Su(P)	23.4026	44.6474	0.931906	5e-05
Aats-pro	6.56255	12.4996	0.929551	0.0106
CG16717	10.1657	19.3139	0.925929	0.0038
RpS15Ab	63.6205	120.864	0.925819	0.00105
MED22	41.7969	79.3645	0.9251	0.0015
Dlc90F	127.536	242.002	0.924115	5e-05
CG34200	318.358	603.734	0.923262	0.0014
CG3568	6.61284	12.5323	0.92231	0.00715
Ubi-p63E	68.2525	129.327	0.922071	5e-05
CG12868	17.2366	32.5969	0.91926	0.00885
mRpS24	30.5869	57.7047	0.915773	0.0087
CG14894	34.383	64.8039	0.914387	0.00015
Fibp	32.6745	61.5083	0.912616	0.00015
Uch	26.528	49.8975	0.911452	0.0004
mRpL37	11.5916	21.7998	0.91123	0.0026
Prp31	16.4607	30.9531	0.911053	0.00445
HBS1	15.9482	29.9891	0.911043	5e-05
Sirt2	30.9739	58.2286	0.910674	5e-05
CG17691	76.7659	144.211	0.909647	5e-05
mRpS6	28.9393	54.3489	0.90922	0.0086
fws	17.7496	33.3276	0.908929	0.00195
CG31098	15.7291	29.5103	0.907781	0.0009
spt4	16.8668	31.6198	0.906641	0.006
mRpL16	33.8895	63.4985	0.905884	0.0004
CG2789	177.631	332.798	0.905762	5e-05
sec6	7.66693	14.3577	0.905108	0.00105
Nup107	6.72351	12.5828	0.904171	0.0055
PyK	596.826	1116.28	0.903316	5e-05
CG12895	29.4179	54.9472	0.901354	0.0058
FKBP59	55.0615	102.75	0.900029	5e-05
Neb-cGP	1718.95	3203.71	0.898219	0.00015
dgt2	19.5642	36.4452	0.897512	0.0036
CG5516	31.9157	59.4082	0.896395	0.0031
CG6950	88.9353	165.453	0.895595	5e-05
Aats-phe	32.1878	59.7584	0.892626	5e-05
CG1847	12.1796	22.609	0.892429	0.0005
CG10721	19.0523	35.3463	0.891598	0.00185
Arpc3A	20.5004	38.0327	0.891587	0.00325
Sry-beta	14.7095	27.2793	0.891058	0.00205
Cyp28a5	44.657	82.8093	0.890906	5e-05
CG3570	22.4986	41.7118	0.890621	0.0025
CG18624	1095.98	2031.72	0.890474	5e-05
CG10265	11.0244	20.4152	0.888946	0.00295
Ho	25.6852	47.5626	0.888888	0.0012
ubl	58.4245	108.113	0.887889	0.00755
geminin	13.137	24.3041	0.887565	0.008
CG8993	92.2336	170.53	0.886663	0.00205
Prosalpha5	72.3737	133.548	0.883821	5e-05
CG4968	33.798	62.3135	0.882608	0.00025
DnaJ-H	129.56	238.816	0.882277	0.00015
mRpL42	61.6491	113.491	0.88043	0.0065
CG40045	204.001	375.043	0.878478	5e-05
mRpL20	57.5529	105.8	0.878377	0.00055
CG5056	17.0308	31.2992	0.877981	0.0009
CG5941	32.8518	60.3369	0.877068	0.0006
CG6015	22.3614	41.0637	0.876856	5e-05
CG13364	606.173	1112.15	0.875551	0.00215
Vti1	12.0596	22.1223	0.875316	0.00635
CG12056	20.0252	36.6962	0.873811	0.00205
CG34455	24.9799	45.7094	0.871721	0.00015
ATPsyn-Cf6	1178.01	2154.93	0.871289	5e-05
CG31676	64.573	118.107	0.871093	0.0001
Tim9a	52.1183	95.2254	0.869556	0.0017
CG15514	28.443	51.9016	0.867708	5e-05
CG4679	9.12217	16.6394	0.867156	0.00125
CG33051	26.4646	48.2694	0.867044	0.00305
dj-1beta	73.8748	134.586	0.865377	0.0003
Sirt4	31.2578	56.9312	0.865004	0.0001
CG18476	14.152	25.7385	0.862919	0.00065
CG10375	82.3268	149.567	0.861353	0.00025
Eip71CD	81.6716	148.341	0.861011	5e-05
Scox	26.1115	47.3561	0.858864	0.0006
Srp19	54.5628	98.8595	0.857462	0.00045
CG6607	36.7066	66.4857	0.857005	0.00035
CG4692	1316.61	2382.75	0.855805	5e-05
mRpS35	32.5949	58.8355	0.852042	0.00015
pont	11.4306	20.614	0.850728	0.00185
CG10435	29.9955	54.0516	0.849592	0.00015
CG7265	17.2666	31.0927	0.848593	0.00065
CG2921	22.2736	40.1032	0.848382	0.00025
l(2)06225	1162.29	2087.21	0.844609	5e-05
CG6020	292.655	524.489	0.841713	5e-05
CG9590	19.5513	34.9911	0.839722	0.0002
CG7275	9.86266	17.647	0.839375	0.00565
SH3PX1	17.4288	31.1603	0.838233	0.0003
mRpL49	75.1528	134.308	0.837644	0.0003
CG2889	19.3345	34.5461	0.837349	0.0037
CG6418	9.90507	17.6936	0.836989	0.00045
CG12096	9.77743	17.445	0.835286	0.0021
Cbp20	51.1545	91.2652	0.835202	0.00115
CG14721	23.2524	41.4208	0.832978	0.00175
Bap60	24.6794	43.9048	0.831072	0.0001
ATPsyn-d	885.176	1573.08	0.829556	0.0002
CG9231	30.3184	53.8726	0.829359	0.0006
CG6834	10.6574	18.933	0.829043	0.0002
CG6180	110.924	196.836	0.827422	0.0001
Dpit47	28.0324	49.725	0.826876	0.00025
asrij	15.4934	27.4589	0.825625	0.0077
mRpL21	21.4018	37.9263	0.825466	0.00875
CG4849	4.4772	7.92811	0.824379	0.0052
CG5548	300.296	531.662	0.824126	0.00015
elm	82.345	145.761	0.823851	0.0001
rept	6.56766	11.6169	0.822769	0.0129
CG9951	24.5047	43.257	0.819872	0.00015
ns4	12.8473	22.6744	0.8196	0.00835
noi	14.7593	26.0331	0.818723	0.0014
CG5721	18.0431	31.7977	0.817474	0.0013
beg	14.0008	24.6614	0.816743	0.00525
CG5384	27.713	48.7886	0.815982	0.0001
CG7849	14.6673	25.8208	0.815937	0.00775
crn	11.8264	20.8005	0.814609	0.00075
CG5835	27.2308	47.8857	0.814355	0.0005
Vps45	7.14898	12.5691	0.814069	0.00625
ade3	24.7163	43.4522	0.813969	0.0004
Iap2	71.5767	125.831	0.813928	0.0001
pfk	12.2764	21.5666	0.812915	0.0018
CG8187	17.0435	29.9388	0.812795	0.0064
HdacX	16.4843	28.9295	0.81145	0.0028
scramb1	30.4682	53.4304	0.81036	0.0002
Sptr	13.9951	24.5367	0.810019	0.00405
alien	29.0418	50.8721	0.80874	0.00035
sun	397.307	695.714	0.808239	5e-05
CG18766	35.3357	61.8428	0.80748	0.00015
pnut	33.8644	59.2617	0.807329	5e-05
CG3678	12.1808	21.3147	0.807242	0.01205
CG18048	10.119	17.7007	0.806742	0.00855
CG7148	20.0433	35.0321	0.805556	0.0005
Ykt6	44.7515	78.1476	0.804266	0.0001
128up	22.9489	40.0502	0.803385	0.0008
Trs23	37.6512	65.6181	0.801398	0.00145
CG5220	21.2718	37.0694	0.801284	0.00265
CG5439	17.2741	30.0855	0.800452	0.0003
Ucrh	232.253	404.333	0.799848	0.00055
sec13	35.2841	61.3878	0.798936	0.00025
CG17765	68.8716	119.817	0.798851	0.0002
CG3184	15.7349	27.374	0.798841	0.0043
KLHL18	11.1417	19.3605	0.79715	0.0017
fidipidine	9.85849	17.1272	0.796853	0.00315
lwr	59.1947	102.811	0.796461	0.0002
Syx6	58.1509	100.925	0.795406	0.0002
Cyp12e1	10.7329	18.6189	0.794737	0.00475
CG12859	278.791	483.102	0.793145	0.00035
tsr	200.444	347.324	0.793083	0.0006
skpA	170.225	294.804	0.792314	5e-05
Vps20	67.5333	116.86	0.791114	0.0003
CG5934	40.5363	70.1346	0.790914	0.0014
CG4365	70.4413	121.872	0.790878	5e-05
CG3071	7.48977	12.9562	0.790649	0.00825
CG14407	123.7	213.897	0.790066	0.0001
Cog7	7.27743	12.5774	0.789333	0.0041
CG3560	946.502	1634.82	0.788456	0.00015
SdhC	329.416	568.218	0.786534	0.00015
CG32250	54.0982	93.2457	0.785457	0.00015
CG31109	31.955	55.0229	0.783988	0.00215
betaTub56D	413.389	711.16	0.782675	0.00025
CG5021	25.3565	43.5998	0.781968	0.00115
CG8617	35.1712	60.4679	0.781775	0.0004
CG9099	47.8364	82.1887	0.78083	0.00495
CG14232	28.2051	48.4336	0.780052	0.00035
CG5676	55.4995	95.3016	0.780027	0.0048
CG7382	48.2901	82.7971	0.777853	0.0011
CG18262	8.18843	14.024	0.77624	0.01275
Ravus	11.297	19.3292	0.77484	0.01175
Rabex-5	6.82468	11.6765	0.77477	0.0049
CG7712	286.452	490.077	0.774718	0.00015
UbcD10	108.957	186.386	0.774541	0.0009
CG3621	292.783	500.357	0.773128	0.00015
EfTuM	57.7389	98.6478	0.772743	0.0003
Oscp	741.917	1264.9	0.769698	5e-05
levy	1314.98	2241.2	0.769226	0.00045
La	36.4749	62.166	0.76922	0.00015
Prosbeta2	57.3721	97.7711	0.769059	0.0005
Spase25	34.4369	58.6715	0.768705	0.00235
cl	123.86	210.885	0.767743	0.00255
CG5844	18.8126	32.0281	0.767642	0.00225
CG7420	12.4089	21.0784	0.764388	0.00515
CG11590	32.2701	54.7034	0.761431	0.0059
CG9603	1647.51	2790.51	0.760243	0.0002
CG5793	99.5892	168.615	0.759675	0.0004
CG2701	34.8283	58.9397	0.758981	0.0004
CG3781	27.4651	46.44	0.757767	0.0068
CG3446	379.624	641.244	0.756301	0.00025
Las	32.5205	54.8806	0.754946	0.00075
CG14945	20.9342	35.3057	0.754036	0.00295
rux	13.3354	22.481	0.753446	0.0072
grau	19.5655	32.9813	0.753336	0.0009
CG14818	258.647	435.732	0.752454	0.0018
CG9147	22.2149	37.4173	0.752175	0.00195
CG30373	61.0892	102.85	0.751552	0.0019
Cyp9f2	49.5692	83.4311	0.751142	0.0003
Sucb	13.5322	22.7731	0.750937	0.0054
CG14806	77.193	129.712	0.74877	0.00345
CG3065	29.8167	50.0928	0.748483	0.0004
elgi	9.79304	16.4495	0.748216	0.00955
mbo	5.41341	9.08085	0.746289	0.0123
angel	17.5873	29.4858	0.745482	0.0089
Snx16	11.0588	18.5369	0.745201	0.00875
mRpL28	76.9463	128.93	0.74466	0.0002
CG1358	36.7518	61.522	0.743287	0.0006
CG4829	13.2095	22.1046	0.742769	0.0013
Mfap1	13.2811	22.2197	0.742466	0.00565
CG32230	1005.8	1680.37	0.740441	0.0004
CG5446	77.9999	130.198	0.739164	0.00035
Rpn5	31.0751	51.8491	0.738562	0.0005
CG7394	61.4295	102.477	0.738297	0.0027
CG30392	17.4636	29.1026	0.736792	0.00615
Chi	31.3538	52.2438	0.736618	0.0005
CG5515	26.2433	43.6957	0.735542	0.01115
rho-7	40.8147	67.9291	0.73494	0.0007
Gapdh1	835.563	1389.94	0.734204	0.0008
CG1648	264.888	439.966	0.73201	0.00025
CG5734	46.3317	76.9103	0.731175	0.0002
CG7048	83.6895	138.917	0.731105	0.00075
CoVa	1279.25	2123.34	0.731038	0.002
Vps36	14.3719	23.8507	0.73078	0.007
CG1983	35.8994	59.5452	0.730026	0.00135
Sry-delta	13.3303	22.1068	0.729783	0.00585
CG10157	42.9086	70.9884	0.726317	0.00275
Gfat2	23.2046	38.383	0.726058	0.0005
CG12082	10.9543	18.112	0.725452	0.0018
Cyp12a4	40.9999	67.7604	0.724822	0.0006
CG14641	15.2598	25.2072	0.724095	0.0032
CG7277	33.6968	55.6241	0.723101	0.00775
CG3420	41.5456	68.5425	0.722304	0.00415
FK506-bp2	427.636	705.46	0.72218	0.0002
CG5903	463.807	764.845	0.721642	0.00055
CSN7	56.6216	93.3613	0.721473	0.0005
mRpL19	17.2524	28.4468	0.72147	0.01095
CG9140	166.603	274.056	0.718056	0.00065
CG17712	14.053	23.0886	0.716303	0.00595
CG30415	1281.47	2103.99	0.715325	0.00075
Adk1	78.6869	129.001	0.713188	0.0007
CG6512	34.1217	55.9076	0.712356	0.00035
CG13601	20.0311	32.817	0.712198	0.0114
CG7943	37.7911	61.9068	0.71205	0.00115
mRpS29	27.2301	44.5391	0.709867	0.00155
CG9921	47.1166	76.9991	0.708604	0.002
CG12162	58.1131	94.9388	0.708135	0.0027
pic	12.924	21.1134	0.708106	0.001
mtm	15.5345	25.3422	0.706071	0.0024
Noa36	29.2868	47.7595	0.705536	0.0029
CG17746	20.6922	33.732	0.705033	0.00305
CG13319	46.2087	75.3009	0.704501	0.0038
Set	26.2821	42.8158	0.70406	0.00205
MBD-like	31.372	51.0596	0.702704	0.0046
ERR	28.3909	46.1857	0.702018	0.004
mRpL4	29.6184	48.1645	0.701477	0.0092
CG12239	40.9347	66.5091	0.700225	0.00105
Rpn1	18.1017	29.3948	0.699437	0.00095
CG30152	65.4764	106.255	0.69849	0.001
CG5989	34.0512	55.2251	0.697617	0.0009
CG10075	36.32	58.9015	0.697541	0.008
l(2)37Bb	23.5069	38.0509	0.694846	0.0043
CG5555	21.4518	34.7095	0.694233	0.0017
CG13890	20.0698	32.4721	0.694175	0.0059
Sbp2	37.2994	60.3439	0.694056	0.00195
Pdp	36.6679	59.2317	0.691851	0.0004
CG5641	32.2433	52.0695	0.691439	0.00175
Opbp	15.0913	24.3467	0.690008	0.0039
PGRP-LE	20.7006	33.3725	0.688989	0.00405
CG5412	37.4919	60.3966	0.687891	0.0104
mRpS28	61.2789	98.6945	0.687579	0.00405
CG1970	105.465	169.856	0.687546	0.0007
ND42	187.31	301.425	0.686367	0.00065
CG12203	177.071	284.495	0.684071	0.00265
Hsp60	156.847	251.86	0.683268	0.0008
CG3294	17.2737	27.7309	0.682916	0.0047
Klp64D	11.3166	18.1444	0.681088	0.0073
Aats-thr	26.4107	42.3446	0.681057	0.00105
CG12170	43.8384	70.1904	0.679078	0.00095
Vps25	117.826	188.642	0.678994	0.0011
key	37.6635	60.2605	0.678045	0.0066
CSN5	22.0979	35.3144	0.676349	0.0063
sec3	10.3523	16.5404	0.676049	0.00335
CG2371	19.8697	31.7374	0.675612	0.0083
CG5355	16.4928	26.3019	0.673336	0.00215
Rpn3	24.877	39.6639	0.673015	0.00195
ebd1	20.9344	33.3608	0.672279	0.0014
Ciao1	24.7974	39.5083	0.671969	0.00585
mRpL38	29.2798	46.6355	0.671523	0.00265
CG3040	22.2586	35.4387	0.670964	0.00895
CG18292	21.7415	34.6114	0.670795	0.0021
RFeSP	563.847	897.403	0.670452	0.0008
Egm	13.7979	21.9527	0.669955	0.0047
CG2063	22.2592	35.3607	0.667746	0.00605
Sgt	64.206	101.716	0.663765	0.00615
CG40042	141.308	223.754	0.663077	0.0012
CG7580	928.09	1469.13	0.66263	0.0012
Pdsw	210.205	332.579	0.661901	0.00115
CG12512	8.54135	13.5116	0.661666	0.01255
I-2	43.8676	69.3913	0.661598	0.00105
Pcmt	108.38	171.161	0.659252	0.00125
CG8417	64.0652	100.984	0.656509	0.00145
l(2)35Di	263.255	414.921	0.656377	0.0016
ATPsyn-gamma	544.88	858.232	0.65543	0.0014
A16	38.1862	60.1307	0.655048	0.0024
Sgt1	47.1366	74.1408	0.65342	0.00185
Rs1	8.10662	12.7454	0.6528	0.0105
pex13	36.1474	56.5908	0.646674	0.00145
Phax	18.8007	29.4291	0.646459	0.00535
Gs1l	122.576	191.86	0.646379	0.00165
CG15602	23.735	37.1197	0.645172	0.00875
CHIP	22.3521	34.9414	0.644529	0.0054
CG9215	12.981	20.2372	0.640607	0.00835
tbce	15.2196	23.7034	0.639166	0.0041
Mob4	60.8976	94.7482	0.637713	0.0074
CG17337	27.7488	43.1637	0.637391	0.0035
mRpS21	96.4181	149.908	0.636699	0.0113
ref(2)P	91.5617	141.735	0.630385	0.00115
CG2862	250.947	387.828	0.628037	0.00275
His3.3A	245.62	379.506	0.627693	0.00135
CG17896	121.643	187.831	0.626782	0.00185
shrb	86.3868	133.355	0.626395	0.0018
CG7484	50.9394	78.5524	0.624872	0.0097
twf	21.0882	32.5048	0.624219	0.0121
CG3530	37.4878	57.7245	0.622764	0.0057
debcl	43.1159	66.3868	0.622675	0.00205
Updo	40.8261	62.8444	0.622294	0.00685
Rpt3	29.057	44.7017	0.621445	0.00355
CG12304	45.0462	69.0967	0.617212	0.00385
Ipk2	24.4113	37.432	0.616721	0.0084
alphaTub84B	1104.29	1690.5	0.614337	0.00695
CG31751	36.5609	55.9224	0.613124	0.00325
Pfk	73.9267	112.922	0.611162	0.00255
CG6463	180.867	276.242	0.611005	0.0024
CG34159	55.7023	85.0558	0.610674	0.0045
Srp9	71.7419	109.504	0.610096	0.005
CG16721	69.3745	105.846	0.60949	0.0024
CG1882	69.1153	105.293	0.607336	0.00315
CG15611	14.9903	22.7766	0.603523	0.01145
CG8931	20.4425	31.0103	0.601177	0.0104
l(3)01239	85.3876	129.389	0.599613	0.0039
ALiX	59.4388	89.9253	0.597323	0.0038
CG10672	64.9687	98.2314	0.596439	0.0092
CG6013	42.6625	64.3557	0.5931	0.0107
CG1707	88.778	133.859	0.592436	0.00445
CG8728	24.5631	36.9688	0.589816	0.0056
fsd	30.9784	46.4918	0.585712	0.01215
Bx42	29.3291	43.9924	0.584921	0.00445
Hdac3	30.4501	45.6619	0.584545	0.0059
Jwa	68.7188	102.971	0.583462	0.0048
Got2	351.305	526.369	0.583351	0.0048
ND23	381.821	571.968	0.583037	0.0031
U2af50	74.3269	111.273	0.582141	0.00385
prel	61.736	92.4011	0.581797	0.00445
CG18324	45.6447	68.2886	0.581198	0.00685
Rad23	66.5126	99.4976	0.581033	0.00455
CG12012	64.4581	96.2317	0.57815	0.00625
CG11208	16.1974	24.1779	0.577926	0.0117
Slh	18.367	27.3969	0.576898	0.00785
CG1427	55.9121	83.3815	0.576568	0.00465
CG13367	24.9301	37.1498	0.575467	0.0091
CG6729	9.19982	13.7075	0.57529	0.01285
Sec61gamma	85.8676	127.793	0.57362	0.00655
mRpS22	45.5717	67.6598	0.570162	0.00745
Tango14	50.3843	74.8039	0.57014	0.0055
CG11695	32.857	48.731	0.568641	0.0058
CG1907	53.2063	78.8883	0.568214	0.0061
CG5174	125.946	186.196	0.564017	0.00605
mtacp1	325.051	480.188	0.562935	0.00505
Srp54k	21.1918	31.2752	0.561514	0.00825
Vps4	50.951	75.1766	0.561174	0.00505
mRpS7	81.1437	119.629	0.560012	0.00805
Idgf3	24.7984	36.5092	0.558012	0.0103
CG11444	58.5596	86.1501	0.556948	0.006
Gadd34	156.216	229.413	0.554406	0.00585
SdhB	369.011	541.536	0.553391	0.0075
CG5500	103.147	151.28	0.552526	0.00735
Aats-val	11.1311	16.3153	0.551625	0.0109
Dsor1	21.4405	31.3771	0.549374	0.0124
CG5037	62.7106	91.615	0.546873	0.0073
CG42813	223.505	326.499	0.546774	0.0056
CG17002	21.1366	30.8496	0.545509	0.01315
Dip-C	28.3365	41.3436	0.545003	0.00875
sec23	59.0475	86.1281	0.544609	0.0066
CG10219	158.13	230.584	0.544182	0.0079
Prosalpha7	89.5571	130.46	0.542728	0.00665
Ras85D	29.9744	43.6201	0.541263	0.0094
CG2017	56.9155	82.8214	0.541181	0.00615
CG3321	1409.41	2049.46	0.540155	0.0093
CG8134	48.1831	70.0355	0.539558	0.009
CG1319	65.3992	95.0482	0.539387	0.01135
CG1275	56.8509	82.3851	0.5352	0.0091
Prosbeta7	70.1	101.512	0.534158	0.0076
CG5537	67.0788	96.7683	0.528678	0.0095
CG6707	38.9512	55.9462	0.522373	0.00935
beta'Cop	19.9647	28.6746	0.522319	0.0086
Aats-asn	38.1626	54.7522	0.520759	0.0096
CG7427	32.2065	46.1464	0.518865	0.0127
CG4287	70.4296	100.868	0.51821	0.00905
CG8258	38.6493	55.2865	0.516483	0.0104
Tim8	119.628	171.036	0.515741	0.01225
CG5168	57.426	81.9243	0.512588	0.01165
CG12384	214.702	304.191	0.502639	0.01305
Gtp-bp	31.6824	44.6944	0.496411	0.01305
