# Supplementary material for: Comparison of Larval and Adult Drosophila Astrocytes Reveals Stage-Specific Gene Expression Profiles
Source: G3 (Bethesda). 2015 Feb 4;5(4):551–8. doi: 10.1534/g3.114.016162 (PMC4390571; doi:10.1534/g3.114.016162)
Supplement: Supporting Information [file supp_g3.114.016162_TableS4.xlsx]

## Sheet: Table2_larva_adult_common_Flyba
GOID	GOTERM	NoOfGene	Genes
GO:0030036	actin cytoskeleton organization	2	Vps28, Vps4
GO:0030042	actin filament depolymerization	2	tsr, twf
GO:0007015	actin filament organization	6	Ced-12, Dcp-1, GckIII, Hakai, chic, tsr
GO:0030041	actin filament polymerization	3	ALiX, chic, tsr
GO:0008154	actin polymerization or depolymerization	1	chic
GO:0006919	activation of cysteine-type endopeptidase activity involved in apoptotic process	1	Roc1b
GO:0032863	activation of Rac GTPase activity	1	Ced-12
GO:0000915	actomyosin contractile ring assembly	3	chic, pnut, tsr
GO:0000916	actomyosin contractile ring contraction	2	Cog7, fws
GO:0008344	adult locomotory behavior	2	dj-1beta, norpA
GO:0007527	adult somatic muscle development	1	ebd1
GO:0001306	age-dependent response to oxidative stress	1	Sod
GO:0007568	aging	1	Sod
GO:0006419	alanyl-tRNA aminoacylation	1	CG10802
GO:0015742	alpha-ketoglutarate transport	1	CG1907
GO:0043042	amino acid adenylylation by nonribosomal peptide synthase	1	e
GO:0003333	amino acid transmembrane transport	1	CG7888
GO:0015696	ammonium transport	1	Rh50
GO:0007378	amnioserosa formation	1	dpp
GO:0009653	anatomical structure morphogenesis	1	abs
GO:0061327	anterior Malpighian tubule development	1	dpp
GO:0009948	anterior/posterior axis specification	1	dpp
GO:0008595	anterior/posterior axis specification, embryo	3	Dsor1, Ras85D, Sry-delta
GO:0009952	anterior/posterior pattern specification	1	fsd
GO:0007448	anterior/posterior pattern specification, imaginal disc	1	dpp
GO:0008089	anterograde axon cargo transport	1	Klp64D
GO:0019730	antimicrobial humoral response	4	alphaTub84B, key, lola, mbo
GO:0045176	apical protein localization	1	egr
GO:0006915	apoptotic process	9	ALiX, Alg-2, Dcp-1, Debcl, abs, egr, mRpS29, morgue, pnut
GO:0060561	apoptotic process involved in morphogenesis	1	Debcl
GO:0019544	arginine catabolic process to glutamate	1	CG8745
GO:0034314	Arp2/3 complex-mediated actin nucleation	1	Arpc3A
GO:0006421	asparaginyl-tRNA aminoacylation	1	Aats-asn
GO:0006531	aspartate metabolic process	2	Got1, Got2
GO:0045167	asymmetric protein localization involved in cell fate determination	1	egr
GO:0015991	ATP hydrolysis coupled proton transport	3	Vha13, Vha14-1, Vha36-1
GO:0046034	ATP metabolic process	1	Adk1
GO:0015986	ATP synthesis coupled proton transport	7	ATPsyn-Cf6, ATPsyn-d, ATPsyn-gamma, CG3321, Oscp, l(206225, sun
GO:0043044	ATP-dependent chromatin remodeling	1	Snr1
GO:0048102	autophagic cell death	4	CG5254, Cp1, Dcp-1, Eip71CD
GO:0000045	autophagic vacuole assembly	1	SH3PX1
GO:0000046	autophagic vacuole fusion	4	Syx17, Vps25, Vps28, Vps4
GO:0006914	autophagy	4	Debcl, Ubi-p63E, Vps28, shrb
GO:0008088	axon cargo transport	1	Mob4
GO:0008366	axon ensheathment	1	crn
GO:0007411	axon guidance	5	Chi, Klp64D, aay, chic, lola
GO:0016199	axon midline choice point recognition	1	lola
GO:0007409	axonogenesis	4	CSN5, Gtp-bp, lola, tsr
GO:0071711	basement membrane organization	1	Sec23
GO:0048149	behavioral response to ethanol	1	aay
GO:0045450	bicoid mRNA localization	1	lsn
GO:0008150	biological_process	73	A16, Arc2, Blos2, Blos3, CG10098, CG10265, CG10628, CG12056, CG12848, CG13364, CG13484, CG13601, CG14229, CG14341, CG14806, CG14818, CG15084, CG1552, CG15536, CG16790, CG17019, CG18731, CG1983, CG30152, CG30197, CG30373, CG3077, CG31357, CG31715, CG32032, CG32368, CG32856, CG33493, CG33506, CG34015, CG34445, CG3568, CG3570, CG3678, CG40228, CG4101, CG42489, CG44303, CG4646, CG4679, CG5021, CG5412…
GO:0009058	biosynthetic process	2	CG1750, CG6950
GO:0007350	blastoderm segmentation	1	Chi
GO:0030509	BMP signaling pathway	1	dpp
GO:0061353	BMP signaling pathway involved in Malpighian tubule cell chemotaxis	1	dpp
GO:0007298	border follicle cell migration	8	CalpB, Ced-12, Dsor1, Ras85D, Sec6, tsr, twf, veli
GO:0007420	brain development	1	chic
GO:0048854	brain morphogenesis	1	lola
GO:0035147	branch fusion, open tracheal system	2	dpp, mbo
GO:0046845	branched duct epithelial cell fate determination, open tracheal system	1	dpp
GO:0019722	calcium-mediated signaling	1	norpA
GO:0016051	carbohydrate biosynthetic process	1	Gfat2
GO:0005975	carbohydrate metabolic process	4	CG8417, ERR, Hexo2, Idgf3
GO:0010002	cardioblast differentiation	1	dpp
GO:0016119	carotene metabolic process	1	ninaB
GO:0006584	catecholamine metabolic process	1	Dat
GO:0006812	cation transport	1	CG6812
GO:0007155	cell adhesion	3	CG16857, Cdk9, His3.3A
GO:0007049	cell cycle	1	Mat1
GO:0030154	cell differentiation	1	Vps25
GO:0001709	cell fate determination	2	Ras85D, dpp
GO:0001708	cell fate specification	2	Ras85D, dpp
GO:0016049	cell growth	3	Hdac3, Ras85D, mRpL12
GO:0016477	cell migration	1	Ced-12
GO:0000902	cell morphogenesis	3	Slh, chic, tsr
GO:0030031	cell projection assembly	1	mtm
GO:0008283	cell proliferation	12	EfTuM, Nedd8, Prosbeta5, Prosbeta7, Ras85D, Roc1a, Rpn1, Rpn12, SelD, Vps25, Vps36, lsn
GO:0045454	cell redox homeostasis	5	CG14407, CG6852, CG7484, CG8993, Su(P
GO:0006884	cell volume homeostasis	1	icln
GO:0006081	cellular aldehyde metabolic process	1	CG10638
GO:0006520	cellular amino acid metabolic process	1	CG7433
GO:0006878	cellular copper ion homeostasis	1	Scox
GO:0044237	cellular metabolic process	1	Acyp2
GO:0006875	cellular metal ion homeostasis	1	MtnB
GO:0009987	cellular process	6	Prosalpha5, Prosbeta7, Rpn12, Ubi-p63E, alphaTub84B, alphaTub84D
GO:0006464	cellular protein modification process	4	CG9804, Pcmt, Ubi-p5E, lwr
GO:0071230	cellular response to amino acid stimulus	1	CG14977
GO:0006974	cellular response to DNA damage stimulus	10	CG12096, CG8993, FK506-bp2, Prosalpha7, Prosbeta2, Prosbeta7, Rpt3, alc, mre11, pic
GO:0034605	cellular response to heat	1	Hsp60
GO:0071486	cellular response to high light intensity	1	Tsp42Ej
GO:0070301	cellular response to hydrogen peroxide	1	dj-1beta
GO:0071456	cellular response to hypoxia	3	CG5844, SH3PX1, eIF2B-beta
GO:0071326	cellular response to monosaccharide stimulus	1	Pdxk
GO:0034599	cellular response to oxidative stress	1	Eip71CD
GO:0009267	cellular response to starvation	4	Dcp-1, Debcl, Ras85D, Syx17
GO:0071560	cellular response to transforming growth factor beta stimulus	1	lwr
GO:0007349	cellularization	2	grau, pnut
GO:0007417	central nervous system development	2	Ced-12, crn
GO:0010457	centriole-centriole cohesion	1	gammaTub23C
GO:0051298	centrosome duplication	4	SkpA, betaTub56D, crn, gammaTub23C
GO:0051642	centrosome localization	1	Dmn
GO:0051297	centrosome organization	5	Prosbeta5, Prosbeta7, Sgt1, Vhl, gammaTub23C
GO:0006182	cGMP biosynthetic process	1	CG33958
GO:0022416	chaeta development	1	Chi
GO:0008407	chaeta morphogenesis	2	Chi, twf
GO:0006032	chitin catabolic process	1	Idgf3
GO:0040003	chitin-based cuticle development	3	Hakai, Lcp65Ad, Sec23
GO:0007593	chitin-based cuticle sclerotization	1	e
GO:0008362	chitin-based embryonic cuticle biosynthetic process	1	ecd
GO:0035293	chitin-based larval cuticle pattern formation	2	Sec13, Sec23
GO:0006821	chloride transport	1	icln
GO:0006695	cholesterol biosynthetic process	1	CG10268
GO:0007304	chorion-containing eggshell formation	2	Cp7Fc, dpp
GO:0030381	chorion-containing eggshell pattern formation	1	Ras85D
GO:0006333	chromatin assembly or disassembly	1	His3.3A
GO:0006325	chromatin organization	1	asf1
GO:0006338	chromatin remodeling	5	Atac2, DMAP1, NC2beta, Sgf29, pfk
GO:0006342	chromatin silencing	3	Hdac3, Sce, rept
GO:0048096	chromatin-mediated maintenance of transcription	1	Bka
GO:0030261	chromosome condensation	1	SkpA
GO:0051276	chromosome organization	1	mre11
GO:0007059	chromosome segregation	1	mtm
GO:0007623	circadian rhythm	2	Pdp1, e
GO:0042745	circadian sleep/wake cycle	1	DAT
GO:0042675	compound eye cone cell differentiation	1	ave
GO:0048749	compound eye development	7	Arf102F, Chi, Ras85D, Vps28, nmo, rux, tsr
GO:0001745	compound eye morphogenesis	3	Egm, dpp, tsr
GO:0001751	compound eye photoreceptor cell differentiation	2	CSN5, ave
GO:0042051	compound eye photoreceptor development	1	pnut
GO:0048072	compound eye pigmentation	1	or
GO:0071951	conversion of methionyl-tRNA to N-formyl-methionyl-tRNA	1	CG1750
GO:0090114	COPII-coated vesicle budding	1	Sec13
GO:0006825	copper ion transport	2	CG9065, Scox
GO:0030866	cortical actin cytoskeleton organization	1	mtm
GO:0010388	cullin deneddylation	4	CSN5, CSN6, CSN7, alien
GO:0048067	cuticle pigmentation	2	e, yellow-e
GO:0017004	cytochrome complex assembly	2	CG7598, Scox
GO:0000910	cytokinesis	1	pnut
GO:0031122	cytoplasmic microtubule organization	3	CG8258, dgt2, gammaTub23C
GO:0033962	cytoplasmic mRNA processing body assembly	1	LSm1
GO:0007303	cytoplasmic transport, nurse cell to oocyte	1	Dcp-1
GO:0007010	cytoskeleton organization	3	Act87E, Act88F, Vhl
GO:0042351	'de novo' GDP-L-fucose biosynthetic process	1	Gmd
GO:0006189	'de novo' IMP biosynthetic process	1	ade3
GO:0006458	'de novo' protein folding	4	CG10635, CG7770, Hsp60, l(301239
GO:0016059	deactivation of rhodopsin mediated signaling	1	norpA
GO:0006952	defense response	2	ECSIT, PGRP-LE
GO:0042742	defense response to bacterium	3	NimB4, PGRP-LE, Pcmt
GO:0050832	defense response to fungus	1	pic
GO:0050829	defense response to Gram-negative bacterium	9	CG13890, CG17680, Diap2, HBS1, Nxt1, PGRP-LE, egr, key, wun
GO:0050830	defense response to Gram-positive bacterium	1	PGRP-LE
GO:0051607	defense response to virus	1	key
GO:0070983	dendrite guidance	2	Chi, Snr1
GO:0048813	dendrite morphogenesis	9	Bap60, MED4, Sirt2, Snr1, asf1, lola, prel, robl, shrb
GO:0016311	dephosphorylation	4	CG3530, mtm, wun, wun2
GO:0001580	detection of chemical stimulus involved in sensory perception of bitter taste	1	norpA
GO:0050911	detection of chemical stimulus involved in sensory perception of smell	1	Or43a
GO:0050908	detection of light stimulus involved in visual perception	1	FKBP59
GO:0008340	determination of adult lifespan	11	Dlc90F, Eip71CD, PGRP-LE, SdhC, Sirt2, Sod, Sod2, Tpi, l(3neo18, levy, sun
GO:0048066	developmental pigmentation	3	Dat, dpp, e
GO:0010623	developmental programmed cell death	2	Dcp-1, Debcl
GO:0006651	diacylglycerol biosynthetic process	1	norpA
GO:0000077	DNA damage checkpoint	1	RfC4
GO:0042023	DNA endoreduplication	2	Pdp1, SkpA
GO:0006310	DNA recombination	1	EndoGI
GO:0006281	DNA repair	5	CG18004, CG42382, CG6812, DMAP1, RfC4
GO:0006260	DNA replication	3	CG18004, RfC4, mtSSB
GO:0000076	DNA replication checkpoint	1	RfC4
GO:0006271	DNA strand elongation involved in DNA replication	1	RfC4
GO:0042420	dopamine catabolic process	1	Dat
GO:0042417	dopamine metabolic process	1	e
GO:0015872	dopamine transport	1	DAT
GO:0046843	dorsal appendage formation	1	dpp
GO:0007391	dorsal closure	5	Hakai, Ras85D, chic, dpp, lwr
GO:0046664	dorsal closure, amnioserosa morphology change	1	Ras85D
GO:0007393	dorsal closure, leading edge cell fate determination	1	dpp
GO:0009950	dorsal/ventral axis specification	1	dpp
GO:0007450	dorsal/ventral pattern formation, imaginal disc	1	dpp
GO:0006302	double-strand break repair	1	mre11
GO:0006303	double-strand break repair via nonhomologous end joining	1	EndoGI
GO:0006697	ecdysone biosynthetic process	1	ecd
GO:0035072	ecdysone-mediated induction of salivary gland cell autophagic cell death	1	rept
GO:0007398	ectoderm development	1	dpp
GO:0001715	ectodermal cell fate specification	1	dpp
GO:0035234	ectopic germ cell programmed cell death	3	Debcl, wun, wun2
GO:0007343	egg activation	1	grau
GO:0007307	eggshell chorion gene amplification	2	geminin, pic
GO:0022900	electron transport chain	1	CG12203
GO:0009790	embryo development	1	dpp
GO:0009792	embryo development ending in birth or egg hatching	1	Vps28
GO:0001700	embryonic development via the syncytial blastoderm	4	Bx42, Snr1, Vha13, err
GO:0035162	embryonic hemopoiesis	1	asrij
GO:0009880	embryonic pattern specification	1	wun
GO:0032456	endocytic recycling	2	Sec6, mtm
GO:0006897	endocytosis	3	AP-2sigma, Tsp42Ej, Vps45
GO:0007113	endomitotic cell cycle	1	geminin
GO:0007029	endoplasmic reticulum organization	1	Sec23
GO:0097111	endoplasmic reticulum-Golgi intermediate compartment organization	1	Syx17
GO:0016197	endosomal transport	3	Arf102F, Vps2, Vps25
GO:0034058	endosomal vesicle fusion	1	Vps45
GO:0032509	endosome transport via multivesicular body sorting pathway	5	CG7967, Vps25, Vps28, Vps60, shrb
GO:0043652	engulfment of apoptotic cell	1	egr
GO:0009649	entrainment of circadian clock	1	norpA
GO:0043153	entrainment of circadian clock by photoperiod	1	norpA
GO:0007173	epidermal growth factor receptor signaling pathway	4	Dsor1, ave, dod, tsu
GO:0008544	epidermis development	1	Snr1
GO:0007425	epithelial cell fate determination, open tracheal system	1	dpp
GO:0007427	epithelial cell migration, open tracheal system	4	Hakai, Vhl, dpp, stumps
GO:0010669	epithelial structure maintenance	1	Vps25
GO:0060429	epithelium development	5	Hakai, Vps20, Vps25, Vps28, Vps60
GO:0006888	ER to Golgi vesicle-mediated transport	9	Bet1, Bet5, CG9067, Gos28, Sec23, Syx17, Trs23, Ykt6, beta'COP
GO:0030010	establishment of cell polarity	1	abs
GO:0001737	establishment of imaginal disc-derived wing hair orientation	1	tsr
GO:0042067	establishment of ommatidial planar polarity	1	tsr
GO:0001736	establishment of planar polarity	2	nmo, tsr
GO:0046595	establishment of pole plasm mRNA localization	1	tsu
GO:0051236	establishment of RNA localization	1	smg
GO:0035088	establishment or maintenance of apical/basal cell polarity	1	Ras85D
GO:0007163	establishment or maintenance of cell polarity	1	veli
GO:0045197	establishment or maintenance of epithelial cell apical/basal polarity	1	Vps4
GO:0030951	establishment or maintenance of microtubule cytoskeleton polarity	1	Klp64D
GO:0016334	establishment or maintenance of polarity of follicular epithelium	2	Vhl, sds22
GO:0016336	establishment or maintenance of polarity of larval imaginal disc epithelium	1	sds22
GO:0097194	execution phase of apoptosis	1	Dcp-1
GO:0006887	exocytosis	2	Exo70, Rop
GO:0097191	extrinsic apoptotic signaling pathway	1	egr
GO:0006726	eye pigment biosynthetic process	2	cl, or
GO:0008057	eye pigment granule organization	1	Blos1
GO:0035214	eye-antennal disc development	4	Bx42, Rabex-5, dpp, vito
GO:0007455	eye-antennal disc morphogenesis	4	Ras85D, Rca1, dpp, rux
GO:0001561	fatty acid alpha-oxidation	2	CG11208, CG14688
GO:0006635	fatty acid beta-oxidation	2	CG1041, Egm
GO:0006633	fatty acid biosynthetic process	3	CG12170, beg, mtacp1
GO:0006631	fatty acid metabolic process	1	CG16935
GO:0046949	fatty-acyl-CoA biosynthetic process	1	CG17691
GO:0019099	female germ-line sex determination	1	snf
GO:0008585	female gonad development	1	tsr
GO:0007143	female meiosis	2	grau, lwr
GO:0016321	female meiosis chromosome segregation	2	RfC4, lwr
GO:0009566	fertilization	1	noi
GO:0008543	fibroblast growth factor receptor signaling pathway	1	stumps
GO:0060361	flight	1	Scox
GO:0007440	foregut morphogenesis	1	dpp
GO:0006002	fructose 6-phosphate metabolic process	1	Pfk
GO:0035156	fusion cell fate specification	1	dpp
GO:0000082	G1/S transition of mitotic cell cycle	2	Ras85D, Rca1
GO:0009450	gamma-aminobutyric acid catabolic process	1	Ssadh
GO:0051939	gamma-aminobutyric acid import	1	CG1732
GO:0009448	gamma-aminobutyric acid metabolic process	1	CG7433
GO:0007369	gastrulation	2	Ras85D, stumps
GO:0042350	GDP-L-fucose biosynthetic process	1	Gmd
GO:0009298	GDP-mannose biosynthetic process	1	CG8417
GO:0019673	GDP-mannose metabolic process	1	Gmd
GO:0035195	gene silencing by miRNA	4	Cbp20, DCP1, Upf3, nonC
GO:0035224	genital disc anterior/posterior pattern formation	1	dpp
GO:0035215	genital disc development	1	dpp
GO:0035263	genital disc sexually dimorphic development	1	dpp
GO:0007281	germ cell development	4	SmB, dpp, ecd, wun2
GO:0008354	germ cell migration	2	wun, wun2
GO:0035233	germ cell repulsion	2	wun, wun2
GO:0030708	germarium-derived female germ-line cyst encapsulation	1	Sce
GO:0030727	germarium-derived female germ-line cyst formation	4	Vps20, Vps25, Vps28, Vps60
GO:0007294	germarium-derived oocyte fate determination	1	tsu
GO:0007390	germ-band shortening	1	ecd
GO:0042078	germ-line stem cell division	1	dpp
GO:0030718	germ-line stem cell maintenance	1	dpp
GO:0021782	glial cell development	1	repo
GO:0010001	glial cell differentiation	1	repo
GO:0008347	glial cell migration	2	CSN5, crn
GO:0006537	glutamate biosynthetic process	2	Got1, Got2
GO:0006538	glutamate catabolic process	1	Gs2
GO:0006542	glutamine biosynthetic process	1	Gs2
GO:0006541	glutamine metabolic process	1	SelD
GO:0006750	glutathione biosynthetic process	1	CG4365
GO:0006749	glutathione metabolic process	3	CG4829, GstE1, GstE2
GO:0006662	glycerol ether metabolic process	1	CG8993
GO:0006650	glycerophospholipid metabolic process	1	CG14945
GO:0046836	glycolipid transport	1	CG30392
GO:0006096	glycolysis	8	Eno, Gapdh1, Gapdh2, Pfk, Pgk, Pglym78, PyK, Tpi
GO:0006426	glycyl-tRNA aminoacylation	1	Aats-pro
GO:0007030	Golgi organization	5	CG10075, Cog7, EfTuM, Sec23, ecd
GO:0043001	Golgi to plasma membrane protein transport	1	Sec6
GO:0048194	Golgi vesicle budding	1	beta'COP
GO:0048193	Golgi vesicle transport	3	Gos28, Syx16, Syx6
GO:0008406	gonad development	2	SmB, lola
GO:0042332	gravitaxis	1	nmo
GO:0040007	growth	1	Pdp1
GO:0006184	GTP catabolic process	7	Gtp-bp, Ras85D, alphaTub84B, alphaTub84D, betaTub56D, gammaTub23C, pnut
GO:0008258	head involution	2	Hakai, ecd
GO:0007507	heart development	3	Ras85D, dpp, stumps
GO:0003007	heart morphogenesis	1	Sod2
GO:0006784	heme a biosynthetic process	1	CG3803
GO:0006783	heme biosynthetic process	2	CG5037, Updo
GO:0042168	heme metabolic process	1	Ho
GO:0048034	heme O biosynthetic process	1	CG5037
GO:0006788	heme oxidation	1	Ho
GO:0007516	hemocyte development	1	dpp
GO:0042386	hemocyte differentiation	1	Dsor1
GO:0035099	hemocyte migration	1	Ras85D
GO:0035172	hemocyte proliferation	1	lwr
GO:0007442	hindgut morphogenesis	1	dpp
GO:0001692	histamine metabolic process	1	e
GO:0007488	histoblast morphogenesis	1	chic
GO:0016573	histone acetylation	3	Atac2, NC2beta, Sgf29
GO:0016575	histone deacetylation	2	Hdac3, HdacX
GO:0016578	histone deubiquitination	1	e(y2
GO:0043968	histone H2A acetylation	2	Atac2, DMAP1
GO:0035518	histone H2A monoubiquitination	1	Sce
GO:0051568	histone H3-K4 methylation	1	Dpy-30L1
GO:0043967	histone H4 acetylation	2	Atac2, DMAP1
GO:0043984	histone H4-K16 acetylation	1	Hdac3
GO:0045143	homologous chromosome segregation	1	grau
GO:0006959	humoral immune response	1	lwr
GO:0007444	imaginal disc development	3	Idgf3, SelD, dpp
GO:0046529	imaginal disc fusion, thorax closure	1	KLHL18
GO:0007446	imaginal disc growth	1	dpp
GO:0007447	imaginal disc pattern formation	1	dpp
GO:0007480	imaginal disc-derived leg morphogenesis	1	rept
GO:0036011	imaginal disc-derived leg segmentation	1	tsr
GO:0048803	imaginal disc-derived male genitalia morphogenesis	1	Vps25
GO:0008587	imaginal disc-derived wing margin morphogenesis	1	Snr1
GO:0007476	imaginal disc-derived wing morphogenesis	7	CG10581, Chi, Got1, Ras85D, dpp, nemy, nmo
GO:0008586	imaginal disc-derived wing vein morphogenesis	4	Ras85D, Snr1, dpp, nmo
GO:0007474	imaginal disc-derived wing vein specification	4	Rabex-5, Snr1, dpp, nmo
GO:0006955	immune response	5	CG5641, PGRP-LE, egr, key, mbo
GO:0045087	innate immune response	2	ECSIT, egr
GO:0032958	inositol phosphate biosynthetic process	1	Ipk2
GO:0002168	instar larval development	5	Ras85D, Scox, Sec6, dpp, ecd
GO:0002165	instar larval or pupal development	2	Snr1, ecd
GO:0002121	inter-male aggressive behavior	1	lola
GO:0036335	intestinal stem cell homeostasis	2	Atac2, Ras85D
GO:0006886	intracellular protein transport	11	AP-2sigma, Cog7, SH3PX1, Sec23, Slh, Syx16, Vps4, Vps45, Vti1, beta'COP, or
GO:0035556	intracellular signal transduction	2	CG33958, norpA
GO:0046907	intracellular transport	1	or
GO:0006891	intra-Golgi vesicle-mediated transport	3	CG1968, Gos28, fws
GO:0070676	intralumenal vesicle formation	1	Vps24
GO:0008630	intrinsic apoptotic signaling pathway in response to DNA damage	1	Debcl
GO:0016226	iron-sulfur cluster assembly	4	CG17904, CG9836, Ciao1, l(1G0136
GO:0008299	isoprenoid biosynthetic process	1	CG10268
GO:0007254	JNK cascade	1	egr
GO:0030717	karyosome formation	2	baf, chic
GO:0035217	labial disc development	1	dpp
GO:0035193	larval central nervous system remodeling	1	chic
GO:0008363	larval chitin-based cuticle development	2	Sec13, Sec23
GO:0035168	larval lymph gland hemocyte differentiation	1	dpp
GO:0035167	larval lymph gland hemopoiesis	1	asrij
GO:0035096	larval midgut cell programmed cell death	1	Ubi-p63E
GO:0007436	larval salivary gland morphogenesis	1	chic
GO:0046331	lateral inhibition	12	ATPsyn-Cf6, CG15443, CG1970, CG4692, CG6308, CG6512, CSN6, CSN7, Dpy-30L1, Rca1, RfC4, sun
GO:0007479	leg disc proximal/distal pattern formation	1	dpp
GO:0008377	light-induced release of internally sequestered calcium ion	1	norpA
GO:0055088	lipid homeostasis	1	Egm
GO:0006629	lipid metabolic process	2	CG5895, CG9394
GO:0019915	lipid storage	2	Roc1a, Roc1b
GO:0009107	lipoate biosynthetic process	2	CG9804, Las
GO:0019509	L-methionine salvage from methylthioadenosine	2	CG12173, eIF2B-beta
GO:0031987	locomotion involved in locomotory behavior	2	Scox, lola
GO:0045475	locomotor rhythm	1	e
GO:0007626	locomotory behavior	1	nemy
GO:0007616	long-term memory	1	be
GO:0006564	L-serine biosynthetic process	1	aay
GO:0035149	lumen formation, open tracheal system	4	Sec23, Vhl, Zpr1, wkd
GO:0048542	lymph gland development	3	asrij, dpp, ecd
GO:0007040	lysosome organization	2	Vps45, or
GO:0035090	maintenance of apical/basal cell polarity	1	alc
GO:0030011	maintenance of cell polarity	1	Sec23
GO:0045199	maintenance of epithelial cell apical/basal polarity	1	Vps25
GO:0045201	maintenance of neuroblast polarity	1	Sgt1
GO:0032507	maintenance of protein location in cell	1	chic
GO:0015743	malate transport	1	CG1907
GO:0045433	male courtship behavior, veined wing generated song production	1	aay
GO:0007140	male meiosis	1	His3.3A
GO:0007112	male meiosis cytokinesis	2	Cog7, fws
GO:0007141	male meiosis I	1	Ubi-p63E
GO:0072002	Malpighian tubule development	1	Ras85D
GO:0007443	Malpighian tubule morphogenesis	3	crn, dpp, ecd
GO:0000165	MAPK cascade	1	Dsor1
GO:0007313	maternal specification of dorsal/ventral axis, oocyte, soma encoded	1	dpp
GO:0000462	maturation of SSU-rRNA from tricistronic rRNA transcript (SSU-rRNA, 5.8S rRNA, LSU-rRNA	1	CG3071
GO:0007110	meiosis I cytokinesis	1	fws
GO:0007111	meiosis II cytokinesis	1	fws
GO:0043147	meiotic spindle stabilization	1	fws
GO:0042438	melanin biosynthetic process	1	yellow-e
GO:0006583	melanin biosynthetic process from tyrosine	1	e
GO:0035006	melanization defense response	1	egr
GO:0006900	membrane budding	1	Sec13
GO:0061024	membrane organization	1	fws
GO:0007613	memory	1	nemy
GO:0007498	mesoderm development	2	dpp, stumps
GO:0007509	mesoderm migration involved in gastrulation	1	stumps
GO:0008078	mesodermal cell migration	1	stumps
GO:0008152	metabolic process	13	CG10672, CG12237, CG12512, CG13890, CG15912, CG31235, CG31549, CG5793, CG5844, CG8607, CG9147, DIP2, Gs1l
GO:0055065	metal ion homeostasis	2	MtnA, MtnB
GO:0007552	metamorphosis	1	Ras85D
GO:0032259	methylation	2	CG3793, CG9154
GO:0000226	microtubule cytoskeleton organization	2	Mob4, tsu
GO:0007020	microtubule nucleation	1	gammaTub23C
GO:0046785	microtubule polymerization	1	Tbce
GO:0007018	microtubule-based movement	6	CG12042, Dlc90F, Dmn, Klp64D, l(206496, robl
GO:0007017	microtubule-based process	2	alphaTub84D, gammaTub23C
GO:0007494	midgut development	1	Hakai
GO:0042775	mitochondrial ATP synthesis coupled electron transport	1	dj-1beta
GO:0006123	mitochondrial electron transport, cytochrome c to oxygen	4	CG9603, CoVa, cype, levy
GO:0006120	mitochondrial electron transport, NADH to ubiquinone	23	CG10320, CG12400, CG12859, CG18624, CG1970, CG3192, CG3214, CG32230, CG3446, CG3621, CG5548, CG5703, CG6020, CG6463, CG7712, CG9140, CG9306, ND23, ND42, Pdsw, l(235Di, l(3neo18, mtacp1
GO:0006121	mitochondrial electron transport, succinate to ubiquinone	2	SdhB, SdhC
GO:0006122	mitochondrial electron transport, ubiquinol to cytochrome c	5	CG14482, CG3560, CG7580, RFeSP, Ucrh
GO:0008053	mitochondrial fusion	1	rho-7
GO:0000002	mitochondrial genome maintenance	1	mtSSB
GO:0032543	mitochondrial translation	11	mRpL21, mRpL27, mRpL28, mRpL34, mRpL36, mRpL44, mRpL48, mRpL49, mRpL50, mRpL54, mRpS23
GO:0006839	mitochondrial transport	6	CG18324, CG1907, CG32250, CG4743, CG5254, CG7943
GO:0070584	mitochondrion morphogenesis	1	prel
GO:0007005	mitochondrion organization	5	Fis1, Hsp60, SelD, mRpL12, ref(2P
GO:0007067	mitosis	11	Dim1, Dlc90F, Dmn, MED22, Pdp1, RfC4, SH3PX1, SkpA, SmD2, gammaTub23C, noi
GO:0000278	mitotic cell cycle	5	CG3530, Cdk9, EfTuM, mtm, rux
GO:0007093	mitotic cell cycle checkpoint	1	Bub3
GO:0007076	mitotic chromosome condensation	1	RfC4
GO:0000281	mitotic cytokinesis	5	Rop, alphaTub84D, chic, pnut, tsr
GO:0007095	mitotic G2 DNA damage checkpoint	15	CSN5, CSN6, CSN7, MED4, RpII18, RpII215, Rpb5, SkpA, alien, dgt1, lwr, mre11, pic, pont, rept
GO:0051306	mitotic sister chromatid separation	1	gammaTub23C
GO:0007094	mitotic spindle assembly checkpoint	2	Bub3, alphaTub84B
GO:0000022	mitotic spindle elongation	5	Prosbeta5, Prosbeta7, RpS15Ab, Rpn1, Rpn12
GO:0007052	mitotic spindle organization	19	Bub3, CG11985, CG8258, Dim1, Dmn, Prosbeta5, Prosbeta7, RpS15Ab, Rpn1, Rpn12, SmB, SmD2, SmG, U2af50, alphaTub84B, dgt2, gammaTub23C, noi, snRNP-U1-C
GO:0007591	molting cycle, chitin-based cuticle	1	ecd
GO:0001763	morphogenesis of a branching structure	1	stumps
GO:0008045	motor neuron axon guidance	1	EndoGI
GO:0045292	mRNA cis splicing, via spliceosome	1	Cbp20
GO:0006379	mRNA cleavage	1	Clp
GO:0006406	mRNA export from nucleus	4	Nup107, Nxt1, thoc7, tsu
GO:0006378	mRNA polyadenylation	1	Clp
GO:0006397	mRNA processing	3	Csl4, Rbp4, thoc7
GO:0000398	mRNA splicing, via spliceosome	38	Bx42, CG10333, CG10418, CG11808, CG11985, CG14641, CG15440, CG16865, CG2063, CG2931, CG3294, CG4849, CG5641, CG6015, CG7747, CG9667, Cbp20, Dim1, Imp, LSm1, Mfap1, Neos, PQBP1, Prp31, Prp38, SmB, SmD2, SmE, SmG, U2af50, abs, crn, ecd, l(110Bb, noi, snRNP-U1-C, snf, tsu
GO:0051028	mRNA transport	1	Dmn
GO:0002385	mucosal immune response	1	norpA
GO:0032504	multicellular organism reproduction	4	CG9471, Egm, Hexo2, Sry-delta
GO:0007275	multicellular organismal development	4	CSN5, Dcp-1, MBD-like, Sce
GO:0036258	multivesicular body assembly	1	lsn
GO:0016203	muscle attachment	3	Ced-12, Sec23, betaTub56D
GO:0046716	muscle cell cellular homeostasis	1	Pgk
GO:0007517	muscle organ development	4	Bap60, MED4, Snr1, asf1
GO:0016319	mushroom body development	5	PrBP, ecd, robl, tsr, twf
GO:0007520	myoblast fusion	7	Ced-12, Gapdh1, Pfk, Pgk, Pglym78, PyK, Tpi
GO:0030837	negative regulation of actin filament polymerization	1	twf
GO:0043066	negative regulation of apoptotic process	6	Debcl, Diap2, Hdac3, Ras85D, SkpA, vito
GO:2001234	negative regulation of apoptotic signaling pathway	1	Ras85D
GO:0010507	negative regulation of autophagy	2	Ras85D, Sec61gamma
GO:0008285	negative regulation of cell proliferation	3	Snr1, dpp, sds22
GO:1900408	negative regulation of cellular response to oxidative stress	1	Egm
GO:0031936	negative regulation of chromatin silencing	1	e(y2
GO:0046673	negative regulation of compound eye retinal cell programmed cell death	2	Ras85D, norpA
GO:0043154	negative regulation of cysteine-type endopeptidase activity involved in apoptotic process	1	Diap2
GO:0090099	negative regulation of decapentaplegic signaling pathway	1	Irk2
GO:0048640	negative regulation of developmental growth	1	dj-1beta
GO:0008156	negative regulation of DNA replication	1	geminin
GO:0060702	negative regulation of endoribonuclease activity	1	EndoGI
GO:0042059	negative regulation of epidermal growth factor receptor signaling pathway	7	Vps2, Vps20, Vps25, Vps28, geminin, lsn, shrb
GO:0050680	negative regulation of epithelial cell proliferation	3	Vps20, Vps25, Vps60
GO:0010629	negative regulation of gene expression	3	Sec13, dpp, rept
GO:0060967	negative regulation of gene silencing by RNA	1	HPS1
GO:0044130	negative regulation of growth of symbiont in host	4	Hexo2, Vps28, Vps4, shrb
GO:0035207	negative regulation of hemocyte proliferation	2	CSN5, lwr
GO:0045824	negative regulation of innate immune response	2	Nxt1, wun
GO:0046627	negative regulation of insulin receptor signaling pathway	1	SkpA
GO:0046426	negative regulation of JAK-STAT cascade	2	Socs44A, Vps60
GO:0046329	negative regulation of JNK cascade	1	SkpA
GO:0035204	negative regulation of lamellocyte differentiation	2	CSN5, lwr
GO:0016242	negative regulation of macroautophagy	1	Ras85D
GO:0048022	negative regulation of melanin biosynthetic process	1	e
GO:0007026	negative regulation of microtubule depolymerization	1	Vhl
GO:0060564	negative regulation of mitotic anaphase-promoting complex activity	1	Rca1
GO:0040015	negative regulation of multicellular organism growth	1	Rabex-5
GO:1900074	negative regulation of neuromuscular synaptic transmission	2	Dcp-1, egr
GO:0043524	negative regulation of neuron apoptotic process	1	Debcl
GO:0045746	negative regulation of Notch signaling pathway	4	Vps2, Vps4, asf1, shrb
GO:0032435	negative regulation of proteasomal ubiquitin-dependent protein catabolic process	1	CSN5
GO:0035308	negative regulation of protein dephosphorylation	1	I-2
GO:0046826	negative regulation of protein export from nucleus	1	mbo
GO:2000378	negative regulation of reactive oxygen species metabolic process	1	SelD
GO:0017055	negative regulation of RNA polymerase II transcriptional preinitiation complex assembly	1	NC2beta
GO:0045705	negative regulation of salivary gland boundary specification	1	dpp
GO:2000647	negative regulation of stem cell proliferation	1	key
GO:0045886	negative regulation of synaptic growth at neuromuscular junction	2	Mob4, SkpA
GO:0045751	negative regulation of Toll signaling pathway	1	lwr
GO:0000122	negative regulation of transcription from RNA polymerase II promoter	2	NC2beta, asf1
GO:0045892	negative regulation of transcription, DNA-templated	4	DMAP1, MBD-like, Ssb-c31a, alien
GO:0017148	negative regulation of translation	1	smg
GO:0045900	negative regulation of translational elongation	1	Srp9
GO:0045071	negative regulation of viral genome replication	1	Cbp20
GO:0030178	negative regulation of Wnt signaling pathway	2	Roc1a, nmo
GO:0007399	nervous system development	6	CG12935, Chi, Imp, Phax, abs, repo
GO:0007405	neuroblast proliferation	2	Sgt1, crn
GO:0022008	neurogenesis	67	AP-2sigma, Aats-thr, Aats-val, Adam, Bet1, CG10126, CG10333, CG10418, CG11837, CG12042, CG14543, CG2063, CG2931, CG31344, CG33051, CG5543, CG6353, CG6724, CG6852, CG7275, CG7394, CG7770, CG8435, CG9987, Cdk9, Ciao1, Clp, Dim1, Dmn, MED28, Mfap1, MrgBP, Nedd8, Pdsw, Prosbeta5, Prosbeta7, Prp31, Rca1, RfC4, Roc1a, Rpn12, Rpt4, Sce, SelD, SkpA, Slh, SmD2, Taf12, Tbce, TfIIA-S, TfIIEbeta, U2af50, Ubc…
GO:0050877	neurological system process	1	Tpi
GO:0007528	neuromuscular junction development	1	Smn
GO:0007274	neuromuscular synaptic transmission	6	Blos1, Sgt, Tbce, be, nonC, twf
GO:0070050	neuron cellular homeostasis	4	Debcl, Syx17, alc, egr
GO:0048666	neuron development	1	Bap60
GO:0048663	neuron fate commitment	1	crn
GO:0048812	neuron projection morphogenesis	13	Bka, CG12082, CG1970, CG31126, CG4829, Eip71CD, Irk2, Klp64D, Mob4, Nedd8, Sec23, scramb1, shrb
GO:0016322	neuron remodeling	3	Dcp-1, Roc1a, SkpA
GO:0045213	neurotransmitter receptor metabolic process	2	Got2, Gs2
GO:0007269	neurotransmitter secretion	10	AP-2sigma, Arf102F, Exo70, Rop, Sec6, Syx16, Syx17, Syx6, Vps45, or
GO:0006836	neurotransmitter transport	2	CG1732, DAT
GO:0006607	NLS-bearing protein import into nucleus	1	Sec13
GO:0016582	non-covalent chromatin modification	1	spt4
GO:0035058	nonmotile primary cilium assembly	1	Klp64D
GO:0007219	Notch signaling pathway	1	Gmd
GO:0051168	nuclear export	1	U2af50
GO:0000956	nuclear-transcribed mRNA catabolic process	1	DCP1
GO:0000184	nuclear-transcribed mRNA catabolic process, nonsense-mediated decay	4	CG6729, DCP1, Upf3, nonC
GO:0000289	nuclear-transcribed mRNA poly(A tail shortening	1	smg
GO:0006139	nucleobase-containing compound metabolic process	1	ND42
GO:0007000	nucleolus organization	1	vito
GO:0006334	nucleosome assembly	2	Set, asf1
GO:0042766	nucleosome mobilization	1	NC2beta
GO:0006289	nucleotide-excision repair	4	Rad23, Xpac, mre11, pic
GO:0045476	nurse cell apoptotic process	3	Dcp-1, dpp, lola
GO:0046334	octopamine catabolic process	1	Dat
GO:0007438	oenocyte development	1	crn
GO:0008355	olfactory learning	1	PQBP1
GO:0016318	ommatidial rotation	1	nmo
GO:0006727	ommochrome biosynthetic process	1	or
GO:0006730	one-carbon metabolic process	2	CAH1, CG3940
GO:0007314	oocyte anterior/posterior axis specification	2	CSN5, tsu
GO:0007309	oocyte axis specification	1	Ras85D
GO:0007308	oocyte construction	1	Scox
GO:0007310	oocyte dorsal/ventral axis specification	2	CSN5, tsu
GO:0007312	oocyte nucleus migration involved in oocyte dorsal/ventral axis specification	1	tsu
GO:0048477	oogenesis	11	CSN5, Dcp-1, Gmd, Scox, Sry-delta, dpp, ecd, l(301239, snf, stumps, wuho
GO:0007424	open tracheal system development	5	Vhl, dpp, mbo, stumps, wun
GO:0030707	ovarian follicle cell development	2	Ras85D, dpp
GO:0030713	ovarian follicle cell stalk formation	5	Sce, Vps20, Vps25, Vps28, Vps60
GO:0007300	ovarian nurse cell to oocyte transport	2	Dcp-1, chic
GO:0055114	oxidation-reduction process	25	CG10638, CG10721, CG16935, CG17896, CG3803, CG7277, CG9467, COQ7, Cyp12a4, Cyp12e1, Cyp28a5, Cyp9f2, Eip71CD, GILT2, GILT3, Gapdh1, Gapdh2, P5cr, Sod, Sod2, Sodh-2, Sptr, Ssadh, l(237Bb, zetaCOP
GO:0006119	oxidative phosphorylation	1	CG7598
GO:0038001	paracrine signaling	1	Sod2
GO:0009253	peptidoglycan catabolic process	1	PGRP-LE
GO:0061057	peptidoglycan recognition protein signaling pathway	2	Diap2, PGRP-LE
GO:0017183	peptidyl-diphthamide biosynthetic process from peptidyl-histidine	1	CG7265
GO:0018208	peptidyl-proline modification	2	FK506-bp2, FKBP59
GO:0061320	pericardial nephrocyte differentiation	1	dpp
GO:0042066	perineurial glial growth	1	Ras85D
GO:0007422	peripheral nervous system development	5	FKBP59, Ras85D, aay, crn, repo
GO:0007031	peroxisome organization	1	Pex13
GO:0006909	phagocytosis	15	ATPsyn-gamma, Act88F, CG5844, CG7275, Ced-12, Chi, DMAP1, HPS1, Slh, Ubi-p63E, Vps24, Vps4, alien, l(301239, zetaCOP
GO:0090389	phagosome-lysosome fusion involved in apoptotic cell clearance	1	SH3PX1
GO:0006432	phenylalanyl-tRNA aminoacylation	1	Aats-phe
GO:0042810	pheromone metabolic process	1	ecd
GO:0046488	phosphatidylinositol metabolic process	1	norpA
GO:0046854	phosphatidylinositol phosphorylation	1	CG7789
GO:0008654	phospholipid biosynthetic process	1	norpA
GO:0006644	phospholipid metabolic process	1	norpA
GO:0017121	phospholipid scrambling	1	scramb1
GO:0016310	phosphorylation	2	PyK, nonC
GO:0045494	photoreceptor cell maintenance	2	Sec6, norpA
GO:0008594	photoreceptor cell morphogenesis	2	Ras85D, Sec6
GO:0007602	phototransduction	2	ninaB, norpA
GO:0007604	phototransduction, UV	1	ninaB
GO:0007603	phototransduction, visible light	1	ninaB
GO:0042440	pigment metabolic process	1	e
GO:0007009	plasma membrane organization	1	Sec6
GO:0048227	plasma membrane to endosome transport	1	Vps45
GO:0007277	pole cell development	1	wun2
GO:0007279	pole cell formation	1	grau
GO:0007280	pole cell migration	2	wun, wun2
GO:0045451	pole plasm oskar mRNA localization	3	DCP1, chic, tsu
GO:0016973	poly(A+ mRNA export from nucleus	2	Nxt1, e(y2
GO:0006779	porphyrin-containing compound biosynthetic process	1	Updo
GO:0006963	positive regulation of antibacterial peptide biosynthetic process	1	key
GO:0043065	positive regulation of apoptotic process	1	pnut
GO:0010508	positive regulation of autophagy	1	Dcp-1
GO:0006964	positive regulation of biosynthetic process of antibacterial peptides active against Gram-negative bacteria	2	Diap2, key
GO:0045787	positive regulation of cell cycle	2	CSN5, CoVa
GO:0030307	positive regulation of cell growth	2	Ras85D, vito
GO:0008284	positive regulation of cell proliferation	3	Ras85D, SelD, vito
GO:0045793	positive regulation of cell size	1	Ras85D
GO:0022409	positive regulation of cell-cell adhesion	1	Sec23
GO:1901694	positive regulation of compound eye retinal cell apoptotic process	1	morgue
GO:0048081	positive regulation of cuticle pigmentation	1	Sec23
GO:2000600	positive regulation of cyclin catabolic process	1	CSN5
GO:0051482	positive regulation of cytosolic calcium ion concentration involved in phospholipase C-activating G-protein coupled signaling pathway	1	norpA
GO:1900426	positive regulation of defense response to bacterium	1	GILT2
GO:0002230	positive regulation of defense response to virus by host	1	key
GO:0050775	positive regulation of dendrite morphogenesis	1	Sec23
GO:0032786	positive regulation of DNA-templated transcription, elongation	1	spt4
GO:0045807	positive regulation of endocytosis	1	Vps60
GO:0045742	positive regulation of epidermal growth factor receptor signaling pathway	1	Socs44A
GO:0070374	positive regulation of ERK1 and ERK2 cascade	4	CG4849, Dsor1, Mob4, ave
GO:0045921	positive regulation of exocytosis	1	Sec6
GO:0003331	positive regulation of extracellular matrix constituent secretion	1	Sec23
GO:0051491	positive regulation of filopodium assembly	1	chic
GO:0010628	positive regulation of gene expression	3	Bap60, pont, repo
GO:2000637	positive regulation of gene silencing by miRNA	1	DCP1
GO:0045745	positive regulation of G-protein coupled receptor protein signaling pathway	1	sun
GO:0031453	positive regulation of heterochromatin assembly	1	Bap60
GO:2000620	positive regulation of histone H4-K16 acetylation	1	Atac2
GO:0045572	positive regulation of imaginal disc growth	1	vito
GO:0045089	positive regulation of innate immune response	4	CG17680, HBS1, PGRP-LE, key
GO:0046427	positive regulation of JAK-STAT cascade	1	Ipk2
GO:0046330	positive regulation of JNK cascade	2	ALiX, Alg-2
GO:0016239	positive regulation of macroautophagy	2	Dcp-1, Debcl
GO:0043410	positive regulation of MAPK cascade	1	Ras85D
GO:0090141	positive regulation of mitochondrial fission	1	Fis1
GO:0045931	positive regulation of mitotic cell cycle	1	SkpA
GO:0048636	positive regulation of muscle organ development	1	dpp
GO:0051533	positive regulation of NFAT protein import into nucleus	1	noi
GO:0045747	positive regulation of Notch signaling pathway	1	EndoGI
GO:0046534	positive regulation of photoreceptor cell differentiation	1	Ras85D
GO:0033160	positive regulation of protein import into nucleus, translocation	1	Diap2
GO:0031398	positive regulation of protein ubiquitination	1	Rabex-5
GO:0032320	positive regulation of Ras GTPase activity	1	Sec23
GO:0046579	positive regulation of Ras protein signal transduction	4	CG4849, Dsor1, Mob4, ave
GO:2001019	positive regulation of retrograde axon cargo transport	2	Dlc90F, Dmn
GO:0035025	positive regulation of Rho protein signal transduction	1	CG15611
GO:0046833	positive regulation of RNA export from nucleus	1	U2af50
GO:0045887	positive regulation of synaptic growth at neuromuscular junction	2	Snx16, nmo
GO:0032008	positive regulation of TOR signaling	1	CG14977
GO:0045943	positive regulation of transcription from RNA polymerase I promoter	1	CG3071
GO:0045944	positive regulation of transcription from RNA polymerase II promoter	6	NC2beta, Sry-delta, TfIIA-S, TfIIEbeta, e(y2, grau
GO:1901838	positive regulation of transcription of nuclear large rRNA transcript from RNA polymerase I promoter	1	Rpt4
GO:0045893	positive regulation of transcription, DNA-templated	7	Bap60, CG5641, Chi, Pdp1, Snr1, e(y2, lola
GO:0030177	positive regulation of Wnt signaling pathway	1	ebd1
GO:0006813	potassium ion transport	1	Irk2
GO:0007428	primary branching, open tracheal system	2	Ras85D, stumps
GO:0007539	primary sex determination, soma	1	snf
GO:0030422	production of siRNA involved in RNA interference	1	Cbp20
GO:0012501	programmed cell death	1	Dcp-1
GO:0007458	progression of morphogenetic furrow involved in compound eye morphogenesis	2	dpp, ecd
GO:0006561	proline biosynthetic process	1	P5cr
GO:0006433	prolyl-tRNA aminoacylation	1	Aats-pro
GO:0043161	proteasome-mediated ubiquitin-dependent protein catabolic process	14	Prosalpha5, Prosalpha7, Prosbeta2, Prosbeta5, Prosbeta7, Rad23, Rpn1, Rpn12, Rpn3, Rpn5, Rpt3, Rpt4, Uch-L5, morgue
GO:0006471	protein ADP-ribosylation	1	Arf102F
GO:0016540	protein autoprocessing	1	CalpB
GO:0030163	protein catabolic process	4	Cp1, Rpt3, Rpt4, key
GO:0006476	protein deacetylation	1	Sirt2
GO:0006482	protein demethylation	1	CG5068
GO:0006470	protein dephosphorylation	4	CG17746, CG3530, Pdp, mtm
GO:0016579	protein deubiquitination	6	CG12082, CG3781, CG4603, CG5384, Uch, Uch-L5
GO:0006611	protein export from nucleus	2	Nxt1, Vhl
GO:0006457	protein folding	14	CG10635, CG13993, CG1847, CG7048, CG7747, CG7770, CG8258, CG8336, DnaJ-H, FK506-bp2, FKBP59, Hsp60, Trap1, l(301239
GO:0018344	protein geranylgeranylation	1	temp
GO:0051291	protein heterooligomerization	1	Or43a
GO:0051260	protein homooligomerization	1	CG9467
GO:0030150	protein import into mitochondrial matrix	2	CG7382, Tom7
GO:0006606	protein import into nucleus	3	Ras85D, lwr, mbo
GO:0016560	protein import into peroxisome matrix, docking	1	Pex13
GO:0071108	protein K48-linked deubiquitination	1	CG4968
GO:0070936	protein K48-linked ubiquitination	1	Diap2
GO:0070534	protein K63-linked ubiquitination	1	Diap2
GO:0072697	protein localization to cell cortex	1	Sec6
GO:0034394	protein localization to cell surface	1	Sec23
GO:0072659	protein localization to plasma membrane	1	Sec6
GO:0045116	protein neddylation	1	Nedd8
GO:0000413	protein peptidyl-prolyl isomerization	2	CG7747, CG8336
GO:0006468	protein phosphorylation	4	Cdk9, Dsor1, GckIII, nmo
GO:0051258	protein polymerization	4	alphaTub84B, alphaTub84D, betaTub56D, gammaTub23C
GO:0000209	protein polyubiquitination	3	CG40045, CG7747, elgi
GO:0016485	protein processing	2	CG8728, rho-7
GO:0042026	protein refolding	1	Hsp60
GO:0030091	protein repair	2	Eip71CD, Pcmt
GO:0009306	protein secretion	1	Tango14
GO:0050821	protein stabilization	5	CSN5, CSN6, CSN7, Sgt1, alien
GO:0016925	protein sumoylation	1	lwr
GO:0006605	protein targeting	2	Slh, Vps45
GO:0006626	protein targeting to mitochondrion	6	CG31229, Hsp60, Tim8, Tim9a, Tom20, Tom7
GO:0015031	protein transport	5	Arf102F, Sec6, Sec61gamma, Tim8, Tim9a
GO:0016567	protein ubiquitination	12	CG5384, CG5555, CHIP, Diap2, Hakai, Roc1a, Roc1b, Roc2, Ubc10, Ubi-p5E, Ubi-p63E, Vhl
GO:0042787	protein ubiquitination involved in ubiquitin-dependent protein catabolic process	3	Diap2, SkpA, pic
GO:0018293	protein-FAD linkage	1	CG12895
GO:0006508	proteolysis	19	CG17337, CG5355, CG6512, CG8728, CG9581, CalpB, Cp1, Dcp-1, Dip-C, Prosalpha5, Prosbeta7, Roc1a, Rpn1, Rpn12, Rpn3, Rpn5, Rpt3, Rpt4, rho-7
GO:0051603	proteolysis involved in cellular protein catabolic process	3	Prosbeta2, Prosbeta5, Prosbeta7
GO:0015992	proton transport	11	ATPsyn-Cf6, ATPsyn-d, ATPsyn-gamma, CG3321, CG4692, Oscp, Vha13, Vha14-1, Vha36-1, l(206225, sun
GO:0043461	proton-transporting ATP synthase complex assembly	1	l(2k14505
GO:0001522	pseudouridine synthesis	1	CG7849
GO:0009113	purine nucleobase biosynthetic process	1	ade3
GO:0009443	pyridoxal 5'-phosphate salvage	1	Pdxk
GO:0006206	pyrimidine nucleobase metabolic process	1	CG17896
GO:0006090	pyruvate metabolic process	1	Pdp
GO:0007464	R3/R4 cell fate commitment	1	lola
GO:0045467	R7 cell development	1	lola
GO:0072593	reactive oxygen species metabolic process	1	Sod2
GO:0001881	receptor recycling	1	Snx16
GO:0048082	regulation of adult chitin-containing cuticle pigmentation	1	e
GO:0000381	regulation of alternative mRNA splicing, via spliceosome	6	CG10418, CG14641, U2af50, crn, snRNP-U1-C, snf
GO:0042981	regulation of apoptotic process	4	Ras85D, Vps25, Vps36, lsn
GO:0030510	regulation of BMP signaling pathway	1	Snx16
GO:0051924	regulation of calcium ion transport	1	FKBP59
GO:0050790	regulation of catalytic activity	1	Ptpa
GO:0051726	regulation of cell cycle	7	CG17059, CSN7, alien, gammaTub23C, geminin, noi, rux
GO:0045595	regulation of cell differentiation	1	dpp
GO:0001558	regulation of cell growth	1	Ras85D
GO:0042127	regulation of cell proliferation	1	dpp
GO:0008360	regulation of cell shape	3	Cdk9, His3.3A, Sec23
GO:0008361	regulation of cell size	1	Ras85D
GO:1900037	regulation of cellular response to hypoxia	1	Vhl
GO:0010824	regulation of centrosome duplication	1	SkpA
GO:0045187	regulation of circadian sleep/wake cycle, sleep	1	Dat
GO:0003400	regulation of COPII vesicle coating	1	Sec23
GO:0000079	regulation of cyclin-dependent protein serine/threonine kinase activity	1	CG30291
GO:0043281	regulation of cysteine-type endopeptidase activity involved in apoptotic process	1	Diap2
GO:0010603	regulation of cytoplasmic mRNA processing body assembly	1	DCP1
GO:0007563	regulation of eclosion	1	Chi
GO:0051036	regulation of endosome size	1	Rabex-5
GO:0007096	regulation of exit from mitosis	1	rux
GO:0010389	regulation of G2/M transition of mitotic cell cycle	2	Mfap1, Prp38
GO:0010468	regulation of gene expression	2	Chi, Csl4
GO:0040008	regulation of growth	3	Neb-cGP, Ras85D, bonsai
GO:0045610	regulation of hemocyte differentiation	1	Ras85D
GO:0035206	regulation of hemocyte proliferation	2	Sod2, l(206496
GO:0045570	regulation of imaginal disc growth	1	dpp
GO:0044719	regulation of imaginal disc-derived wing size	1	lola
GO:0046626	regulation of insulin receptor signaling pathway	1	dj-1beta
GO:0046425	regulation of JAK-STAT cascade	1	asrij
GO:0010591	regulation of lamellipodium assembly	2	tsr, twf
GO:0019216	regulation of lipid metabolic process	1	Pdp1
GO:0010883	regulation of lipid storage	2	beta'COP, zetaCOP
GO:0040020	regulation of meiosis	1	rux
GO:0051445	regulation of meiotic cell cycle	1	elgi
GO:0042391	regulation of membrane potential	1	Irk2
GO:0019222	regulation of metabolic process	1	Sod2
GO:0046902	regulation of mitochondrial membrane permeability	1	Debcl
GO:0007088	regulation of mitosis	2	Rca1, rux
GO:0048024	regulation of mRNA splicing, via spliceosome	1	asf1
GO:0043488	regulation of mRNA stability	1	smg
GO:0040014	regulation of multicellular organism growth	1	Ras85D
GO:0010796	regulation of multivesicular body size	1	Vps28
GO:0008593	regulation of Notch signaling pathway	7	Vps2, Vps20, Vps25, Vps28, Vps36, lsn, shrb
GO:0046620	regulation of organ growth	1	dpp
GO:0043666	regulation of phosphoprotein phosphatase activity	1	I-2
GO:0007317	regulation of pole plasm oskar mRNA localization	2	Rop, tsu
GO:0043067	regulation of programmed cell death	1	Debcl
GO:0042176	regulation of protein catabolic process	2	Rpn1, Rpn3
GO:0050708	regulation of protein secretion	1	Gtp-bp
GO:0031647	regulation of protein stability	3	Nedd8, SkpA, fsd
GO:0030162	regulation of proteolysis	1	Nedd8
GO:0032313	regulation of Rab GTPase activity	1	wkd
GO:0032483	regulation of Rab protein signal transduction	1	Rabex-5
GO:0046668	regulation of retinal cell programmed cell death	1	morgue
GO:0009966	regulation of signal transduction	1	I-2
GO:0008589	regulation of smoothened signaling pathway	1	Nedd8
GO:2000035	regulation of stem cell division	1	Gmd
GO:0008582	regulation of synaptic growth at neuromuscular junction	2	Tbce, veli
GO:0007348	regulation of syncytial blastoderm mitotic cell cycle	1	geminin
GO:0008592	regulation of Toll signaling pathway	1	Dsor1
GO:0006357	regulation of transcription from RNA polymerase II promoter	10	MED22, MED28, MED30, MED4, MED7, Ssb-c31a, TfIIA-S, grau, lola, repo
GO:0006355	regulation of transcription, DNA-templated	14	CG17202, CG18619, CG2063, CG34367, ERR, Hdac3, MrgBP, Snr1, Sry-delta, Taf11, Taf12, Taf7, lola, repo
GO:0006446	regulation of translational initiation	1	eIF2B-beta
GO:0035158	regulation of tube diameter, open tracheal system	1	dpp
GO:0051438	regulation of ubiquitin-protein ligase activity	1	Nedd8
GO:0030111	regulation of Wnt signaling pathway	1	Snx16
GO:0019430	removal of superoxide radicals	2	Sod, Sod2
GO:0008535	respiratory chain complex IV assembly	4	CG3803, CG5037, CG9065, Scox
GO:0009617	response to bacterium	1	PGRP-LE
GO:0034976	response to endoplasmic reticulum stress	2	CG15611, Egm
GO:0045471	response to ethanol	1	Jwa
GO:0009408	response to heat	4	CG11035, Cdk9, GstE1, Hsp60
GO:0017085	response to insecticide	1	Cyp12a4
GO:0010212	response to ionizing radiation	1	Debcl
GO:0009416	response to light stimulus	1	Rop
GO:0009612	response to mechanical stimulus	1	Tpi
GO:0010038	response to metal ion	3	CG11590, MtnA, MtnB
GO:0035094	response to nicotine	1	CG8745
GO:0007584	response to nutrient	1	Pdp1
GO:0006979	response to oxidative stress	7	Eip71CD, GstE1, SdhC, Sod, Trap1, dj-1beta, sun
GO:0000302	response to reactive oxygen species	1	l(3neo18
GO:0009608	response to symbiont	1	ecd
GO:0009611	response to wounding	1	mtm
GO:0042574	retinal metabolic process	1	ninaB
GO:0006890	retrograde vesicle-mediated transport, Golgi to ER	3	Ykt6, beta'COP, zetaCOP
GO:0042052	rhabdomere development	2	Sec6, tsr
GO:0045313	rhabdomere membrane biogenesis	1	Sec6
GO:0016063	rhodopsin biosynthetic process	1	ninaB
GO:0016056	rhodopsin mediated signaling pathway	1	norpA
GO:0022618	ribonucleoprotein complex assembly	1	Smn
GO:0042254	ribosome biogenesis	4	CG17141, CG6724, Ns4, Rs1
GO:0036265	RNA (guanine-N7-methylation	1	wuho
GO:0006404	RNA import into nucleus	1	CG10320
GO:0016246	RNA interference	2	Upf3, nonC
GO:0016070	RNA metabolic process	1	SmB
GO:0001510	RNA methylation	2	CG11447, CG5220
GO:0006396	RNA processing	5	CG7849, LSm1, La, mRpL44, tsu
GO:0008380	RNA splicing	2	U2af50, snf
GO:0000154	rRNA modification	1	CG11837
GO:0009303	rRNA transcription	1	CG40127
GO:0035071	salivary gland cell autophagic cell death	4	CG5254, Cp1, Dcp-1, Eip71CD
GO:0031146	SCF-dependent proteasomal ubiquitin-dependent protein catabolic process	5	CG5961, CG7148, Rca1, fsd, morgue
GO:0032940	secretion by cell	1	Rop
GO:0035282	segmentation	1	Hakai
GO:0016260	selenocysteine biosynthetic process	2	SelD, Sps2
GO:0001514	selenocysteine incorporation	1	Sbp2
GO:0097056	selenocysteinyl-tRNA(Sec biosynthetic process	1	CG1427
GO:0007423	sensory organ development	3	Diap2, dpp, temp
GO:0007606	sensory perception of chemical stimulus	1	Obp44a
GO:0007608	sensory perception of smell	3	Klp64D, Or43a, norpA
GO:0007605	sensory perception of sound	1	Klp64D
GO:0019991	septate junction assembly	2	GckIII, wun
GO:0042429	serotonin catabolic process	1	Dat
GO:0045500	sevenless signaling pathway	2	Dsor1, Ras85D
GO:0045498	sex comb development	1	Sce
GO:0006465	signal peptide processing	1	Spase25
GO:0007165	signal transduction	5	Dsor1, ECSIT, PGRP-LE, alien, ave
GO:0007062	sister chromatid cohesion	1	Sce
GO:0000819	sister chromatid segregation	1	RfC4
GO:0030240	skeletal muscle thin filament assembly	1	Smn
GO:0014866	skeletal myofibril assembly	1	Act88F
GO:0030431	sleep	3	DAT, Dat, Nedd8
GO:0007184	SMAD protein import into nucleus	2	Nup107, Sec13
GO:0007264	small GTPase mediated signal transduction	2	Arf102F, Ras85D
GO:0007224	smoothened signaling pathway	2	Roc1a, Vps36
GO:0006408	snRNA export from nucleus	2	Nxt1, Phax
GO:0007525	somatic muscle development	6	Gapdh1, Pfk, Pgk, Pglym78, PyK, Tpi
GO:0007288	sperm axoneme assembly	1	Klp64D
GO:0007291	sperm individualization	1	Vps28
GO:0030382	sperm mitochondrion organization	1	ref(2P
GO:0030317	sperm motility	1	Roc1b
GO:0007286	spermatid development	1	Dlc90F
GO:0048515	spermatid differentiation	1	Ubi-p63E
GO:0007290	spermatid nucleus elongation	1	fws
GO:0048137	spermatocyte division	1	Pex13
GO:0007283	spermatogenesis	3	Imp, chic, wuho
GO:0090307	spindle assembly involved in mitosis	5	Mob4, Prosbeta7, Vhl, gammaTub23C, pont
GO:0007051	spindle organization	1	Dmn
GO:0000245	spliceosomal complex assembly	3	SmE, SmG, U2af50
GO:0000387	spliceosomal snRNP assembly	3	Smn, icln, snRNP-U1-C
GO:0000244	spliceosomal tri-snRNP complex assembly	1	Prp31
GO:0006614	SRP-dependent cotranslational protein targeting to membrane	4	Gtp-bp, Srp19, Srp54k, Srp9
GO:0006617	SRP-dependent cotranslational protein targeting to membrane, signal sequence recognition	1	Srp54k
GO:0006616	SRP-dependent cotranslational protein targeting to membrane, translocation	1	Sec61gamma
GO:0001964	startle response	1	lola
GO:0048863	stem cell differentiation	1	Ras85D
GO:0017145	stem cell division	1	dpp
GO:0048865	stem cell fate commitment	1	Ras85D
GO:0019827	stem cell maintenance	1	dpp
GO:0072089	stem cell proliferation	1	Ras85D
GO:0043401	steroid hormone mediated signaling pathway	1	ERR
GO:0006105	succinate metabolic process	1	SdhC
GO:0000096	sulfur amino acid metabolic process	1	Eip71CD
GO:0006801	superoxide metabolic process	2	Sod, Sod2
GO:0007416	synapse assembly	2	Got2, Gs2
GO:0050808	synapse organization	2	nonC, repo
GO:0051124	synaptic growth at neuromuscular junction	2	Imp, repo
GO:0007268	synaptic transmission	3	Pgk, Rop, scramb1
GO:0016183	synaptic vesicle coating	2	AP-2sigma, or
GO:0016081	synaptic vesicle docking involved in exocytosis	6	Exo70, Sec3, Sec6, Syx16, Syx17, Syx6
GO:0048488	synaptic vesicle endocytosis	2	Arf102F, twf
GO:0016082	synaptic vesicle priming	2	Rop, Vps45
GO:0016080	synaptic vesicle targeting	3	Exo70, Sec3, Sec6
GO:0048489	synaptic vesicle transport	2	Rop, nonC
GO:0016233	telomere capping	1	mre11
GO:0000723	telomere maintenance	2	EndoGI, mre11
GO:0007430	terminal branching, open tracheal system	3	GckIII, Zpr1, wkd
GO:0035154	terminal cell fate specification, open tracheal system	1	Smn
GO:0007362	terminal region determination	1	Dsor1
GO:0006729	tetrahydrobiopterin biosynthetic process	2	Pcd, Sptr
GO:0043052	thermotaxis	1	norpA
GO:0009229	thiamine diphosphate biosynthetic process	1	CG14721
GO:0006772	thiamine metabolic process	1	CG14721
GO:0006435	threonyl-tRNA aminoacylation	1	Aats-thr
GO:0008063	Toll signaling pathway	2	ECSIT, key
GO:0038202	TORC1 signaling	1	Ras85D
GO:0008293	torso signaling pathway	2	Dsor1, Ras85D
GO:0060438	trachea development	2	Ras85D, Vhl
GO:0060439	trachea morphogenesis	2	GckIII, wkd
GO:0007426	tracheal outgrowth, open tracheal system	2	Ras85D, stumps
GO:0006368	transcription elongation from RNA polymerase II promoter	1	Cdk9
GO:0006360	transcription from RNA polymerase I promoter	1	Zpr1
GO:0006366	transcription from RNA polymerase II promoter	7	CG32856, MED4, MED7, RpII18, RpII215, Rpb10, Rpb5
GO:0006367	transcription initiation from RNA polymerase II promoter	8	MED4, MED7, Mat1, Taf11, Taf12, Taf7, TfIIA-S, TfIIEbeta
GO:0006384	transcription initiation from RNA polymerase III promoter	1	CG32856
GO:0006351	transcription, DNA-templated	4	Cdk9, Chi, Pdp1, Rpb10
GO:0007179	transforming growth factor beta receptor signaling pathway	1	dpp
GO:0006412	translation	46	RpS15Ab, bonsai, mRpL1, mRpL11, mRpL12, mRpL14, mRpL15, mRpL16, mRpL17, mRpL19, mRpL2, mRpL20, mRpL21, mRpL24, mRpL27, mRpL28, mRpL3, mRpL30, mRpL32, mRpL34, mRpL36, mRpL37, mRpL38, mRpL4, mRpL40, mRpL41, mRpL42, mRpL51, mRpL52, mRpL9, mRpS14, mRpS17, mRpS18A, mRpS18C, mRpS21, mRpS22, mRpS23, mRpS24, mRpS25, mRpS26, mRpS28, mRpS29, mRpS33, mRpS35, mRpS6, mRpS7
GO:0006414	translational elongation	2	CG4849, EfTuM
GO:0006413	translational initiation	4	Adam, CG9099, eIF2B-beta, mRpL49
GO:0006415	translational termination	1	HBS1
GO:0055085	transmembrane transport	6	CG1358, CG4288, CG4743, CG6723, CG6812, CG9657
GO:0006810	transport	3	CG12926, CG14232, CG32250
GO:0005991	trehalose metabolic process	1	Treh
GO:0006099	tricarboxylic acid cycle	5	Acon, CG10219, SdhB, SdhC, Sucb
GO:0006409	tRNA export from nucleus	1	Nxt1
GO:0008033	tRNA processing	4	Aats-phe, CG18048, CG3021, CG5220
GO:0006388	tRNA splicing, via endonucleolytic cleavage and ligation	1	CG9987
GO:0007021	tubulin complex assembly	1	Tbce
GO:0034477	U6 snRNA 3'-end processing	1	CG16790
GO:0006744	ubiquinone biosynthetic process	3	CG7277, CG9249, COQ7
GO:0006743	ubiquinone metabolic process	1	CG9249
GO:0010992	ubiquitin homeostasis	1	Ubi-p63E
GO:0070086	ubiquitin-dependent endocytosis	1	Vps25
GO:0006511	ubiquitin-dependent protein catabolic process	8	CG12082, CG5384, Prosalpha5, Prosalpha7, Prosbeta7, Rpn12, Ubi-p5E, Uch
GO:0043162	ubiquitin-dependent protein catabolic process via the multivesicular body sorting pathway	9	ALiX, Vps2, Vps20, Vps25, Vps28, Vps36, Vps4, lsn, shrb
GO:0007034	vacuolar transport	5	Vps2, Vps20, Vps24, Vps60, shrb
GO:0006573	valine metabolic process	1	CG17896
GO:0006438	valyl-tRNA aminoacylation	1	Aats-val
GO:0006901	vesicle coating	2	AP-2sigma, or
GO:0006904	vesicle docking involved in exocytosis	3	Rop, Slh, Vps45
GO:0006906	vesicle fusion	2	Gos28, Vti1
GO:0016192	vesicle-mediated transport	15	Bet1, Bet5, Exo70, Gos28, Rop, Sec6, Slh, Syx16, Syx17, Syx6, Trs23, Vps45, Vti1, Ykt6, or
GO:0019058	viral life cycle	1	ref(2P
GO:0007601	visual perception	1	PrBP
GO:0035238	vitamin A biosynthetic process	1	ninaB
GO:0009110	vitamin biosynthetic process	1	ninaB
GO:0035309	wing and notum subfield formation	1	dpp
GO:0048100	wing disc anterior/posterior pattern formation	1	dpp
GO:0035220	wing disc development	5	CG5446, Cyp9f2, Irk2, Tango14, pic
GO:0048190	wing disc dorsal/ventral pattern formation	2	CG8369, Slh
GO:0007472	wing disc morphogenesis	1	Ras85D
GO:0035222	wing disc pattern formation	1	dpp
GO:0007473	wing disc proximal/distal pattern formation	1	dpp
GO:0042060	wound healing	4	CG3294, CG9249, Gs1l, chic
GO:0007354	zygotic determination of anterior/posterior axis, embryo	1	dpp
GO:0007352	zygotic specification of dorsal/ventral axis	2	dpp, lwr
