# Supplementary material for: Comparison of Larval and Adult Drosophila Astrocytes Reveals Stage-Specific Gene Expression Profiles
Source: G3 (Bethesda). 2015 Feb 4;5(4):551–8. doi: 10.1534/g3.114.016162 (PMC4390571; doi:10.1534/g3.114.016162)
Supplement: Supporting Information [file supp_g3.114.016162_TableS5.xlsx]

## Sheet: larva_cuffdiff_DESeq_common_Wit
Gene	Total value	TRAP value	log2 fold change	p value
26-29-p	51.2308	91.8185	0.841773	5e-05
Aats-ala	59.7957	69.1069	0.208787	0.0042
Aats-asp	112.29	179.006	0.672781	5e-05
Aats-cys	16.8199	22.3892	0.412632	0.0005
Aats-gln	30.5245	50.4153	0.723891	5e-05
Aats-gly	61.4423	81.912	0.414843	5e-05
Aats-his	69.4469	127.523	0.876773	5e-05
Aats-leu	6.35613	9.58024	0.591914	5e-05
Aats-lys	121.337	192.153	0.663233	5e-05
Aats-met	6.00244	8.77021	0.547063	5e-05
Aats-ser	15.5127	31.493	1.02158	5e-05
Aats-trp	39.682	58.5248	0.560562	5e-05
Aats-tyr	76.3058	146.138	0.937462	5e-05
Abi	42.0411	50.5497	0.265902	0.00055
abo	6.43772	9.70045	0.591503	5e-05
AcCoAS	11.5065	15.35	0.415791	5e-05
Ack	13.8242	17.6858	0.355395	5e-05
Acox57D-p	4.48787	7.3826	0.718097	5e-05
Acph-1	14.4688	19.5282	0.432606	5e-05
Act42A	688.48	754.458	0.132026	5e-05
Act5C	3189.37	5815.86	0.866724	5e-05
Act87E	8.88927	10.7961	0.280369	0.0081
Ada	8.64682	11.9972	0.47246	0.0001
Ada2b	33.36	50.2058	0.589734	5e-05
Adam	125.124	196.567	0.651657	5e-05
Adgf-C	0.366657	2.49453	2.76627	5e-05
Adgf-D	1.77346	41.1878	4.53758	5e-05
Adk2	183.153	232.634	0.345018	5e-05
Adk3	45.9022	95.2297	1.05285	5e-05
adp	15.6001	25.9185	0.732428	5e-05
aft	22.5641	28.4954	0.3367	0.0275
Ag5r	13.7674	22.8017	0.727882	5e-05
AGO2	45.5576	65.7964	0.530318	5e-05
AGO3	0.732246	3.28862	2.16708	5e-05
agt	13.71	25.535	0.89725	0.008
Ahcy13	90.1436	219.211	1.28202	5e-05
Aldh	17.0819	25.6219	0.584906	5e-05
Aldh-III	69.8634	147.562	1.07871	5e-05
Alg10	23.1305	27.4558	0.247311	0.0334
AlkB	13.0721	20.3836	0.640924	5e-05
alpha4GT1	16.0719	25.3044	0.654842	5e-05
alphaCop	30.7179	44.0848	0.521199	5e-05
alpha-Est3	8.33623	32.4473	1.96063	5e-05
alpha-Est5	1.06641	2.71728	1.34939	5e-05
alpha-Est7	1.50113	2.46993	0.718418	5e-05
alphaTry	6.96933	9.99177	0.519721	0.00015
Alr	25.2437	47.0044	0.89687	5e-05
Ama	75.0848	92.7165	0.304306	0.0001
amx	4.21971	7.54019	0.837456	5e-05
Ance	226.37	332.615	0.555172	5e-05
Anxb11	55.9928	83.0634	0.568971	5e-05
Aos1	189.571	229.155	0.273587	5e-05
AP-1sigma	71.0272	126.033	0.827361	5e-05
Apc10	44.891	77.926	0.79568	5e-05
Apc7	0.163704	0.694607	2.08511	5e-05
ApepP	31.4021	38.8545	0.30722	0.0061
aph-1	27.4801	45.4152	0.724787	5e-05
Aph-4	0.391061	1.42416	1.86465	5e-05
Aprt	20.3772	53.1422	1.38291	5e-05
Arc1	128.565	297.619	1.21097	5e-05
Arc42	57.6782	121.826	1.07872	5e-05
Ark	16.5721	19.3356	0.222499	0.00475
Art1	148.489	227.603	0.61617	5e-05
Art3	37.8097	47.1223	0.317653	0.00015
Art7	11.6021	16.2895	0.489556	5e-05
Art8	17.2256	26.208	0.60545	0.00025
ash2	45.2824	63.5471	0.488877	5e-05
asparagine-synthetase	10.5429	14.9017	0.499197	0.00115
ast	7.29884	9.53996	0.386317	0.0001
Atac1	9.92604	19.1873	0.950861	5e-05
Atg12	38.3783	94.1935	1.29534	5e-05
Atg2	5.01113	6.51286	0.378153	0.0001
Atg5	30.2137	48.6892	0.688396	0.0007
Atg6	28.7392	62.586	1.12282	5e-05
Atg7	11.1697	19.1948	0.781121	5e-05
Atg9	5.71362	10.5672	0.887123	5e-05
atms	64.6068	93.7199	0.53667	5e-05
Atox1	157.24	355.949	1.1787	5e-05
ATPCL	45.2844	56.4204	0.317205	0.0022
ATPsyn-b	289.649	570.872	0.978863	5e-05
ATPsyn-beta	511.747	726.134	0.504806	5e-05
Atu	46.4659	63.4171	0.448699	5e-05
Aven	7.7373	17.1458	1.14795	5e-05
awd	3949.9	6952.39	0.815694	5e-05
b	3.05625	7.81129	1.3538	5e-05
bai	161.496	286.87	0.828896	5e-05
ball	53.1557	67.8403	0.351919	5e-05
bbx	13.8017	16.1887	0.230135	0.0076
bc10	24.4359	27.6225	0.17684	0.03375
bcn92	79.9322	137.395	0.781485	5e-05
Bem46	13.2001	21.1907	0.68288	5e-05
beta3GalTII	4.27608	8.97598	1.06978	5e-05
beta4GalNAcTB	17.5634	35.0231	0.995734	5e-05
beta4GalT7	23.2806	39.558	0.764844	5e-05
betaCop	56.967	71.6731	0.331305	5e-05
betaggt-I	20.6665	39.9487	0.950853	5e-05
betaggt-II	24.3482	407.855	4.06617	5e-05
betaTub97EF	22.0218	192.001	3.12411	5e-05
bic	1403.83	2307.7	0.717094	5e-05
bigmax	20.7412	38.4363	0.889969	5e-05
blos4	6.37662	12.4112	0.960782	5e-05
blow	50.56	68.8218	0.444869	5e-05
blp	31.8829	51.6077	0.694803	5e-05
blw	352.227	368.81	0.0663723	0.00015
BM-40-SPARC	48.6818	57.7788	0.247158	0.00255
Bmcp	14.1611	23.2502	0.715315	5e-05
boca	116.338	287.626	1.30587	5e-05
bocksbeutel	19.4083	34.0097	0.809271	5e-05
bor	26.9016	33.6702	0.323778	0.0002
brn	4.49229	7.33052	0.706464	5e-05
Buffy	7.25637	59.8313	3.04358	5e-05
bwa	9.05545	86.3903	3.25401	5e-05
by	7.57599	11.8896	0.650189	5e-05
bys	35.7104	42.474	0.250236	0.00245
Bzd	21.8803	26.425	0.272272	0.0328
c11.1	3.9564	4.51518	0.190593	0.0285
c12.1	38.9428	48.4325	0.314619	0.00025
CaBP1	52.4805	63.0791	0.265381	0.0008
Caf1	150.688	174.403	0.210864	0.00385
cag	17.3996	45.3898	1.38331	5e-05
CAH2	13.1497	16.042	0.286831	0.002
CAHbeta	4.42139	8.17716	0.887098	0.0098
CalpA	14.7347	20.2912	0.461635	5e-05
calypso	19.6237	26.0057	0.406231	0.0001
CanA1	0.542672	2.0004	1.88214	5e-05
CanB2	53.0925	88.2949	0.733823	5e-05
capt	183.594	606.478	1.72394	5e-05
capu	17.8907	22.8124	0.350606	5e-05
car	10.8301	13.2055	0.286092	0.00095
Cat	148.232	235.786	0.669617	5e-05
cathD	124.58	504.621	2.01813	5e-05
Catsup	22.0653	26.7752	0.279115	0.0148
cbc	17.5197	23.9237	0.449462	5e-05
cbs	21.4533	24.2645	0.177647	0.0224
cbt	11.016	34.1512	1.63233	5e-05
cbx	31.5547	84.6114	1.423	5e-05
Cchl	51.5141	88.1315	0.77469	5e-05
CCS	27.5133	58.7837	1.09529	5e-05
Cct5	272.33	528.815	0.957409	5e-05
Cctgamma	183.262	264.432	0.528993	5e-05
CD98hc	181.879	219.916	0.273979	0.00025
Cda9	4.21206	9.59609	1.18792	5e-05
cdc2rk	28.8926	57.5562	0.994273	5e-05
CDC45L	33.3124	39.6585	0.251572	0.0001
Cdk5	22.4799	32.2125	0.518984	5e-05
Cdk8	11.8414	15.5633	0.394304	0.00025
ced-6	33.5511	61.9329	0.884347	5e-05
cer	239.358	1154.01	2.26941	5e-05
Cerk	25.3913	28.9542	0.189438	0.0168
cert	17.9747	27.5427	0.615699	5e-05
CG10038	59.5947	74.1782	0.315812	0.0001
CG10050	6.68886	10.4613	0.645229	5e-05
CG10068	15.1543	21.3944	0.497511	0.00835
CG10092	10.701	15.6055	0.544301	0.0067
CG10103	38.8172	79.2306	1.02936	5e-05
CG10133	15.7913	30.6376	0.95617	5e-05
CG10140	8.16494	14.2194	0.800344	5e-05
CG10154	1.32787	3.22402	1.27974	5e-05
CG10158	29.2051	48.3269	0.726604	5e-05
CG10165	8.04285	12.871	0.678341	5e-05
CG10166	83.2151	194.547	1.2252	5e-05
CG10175	3.7664	5.72352	0.603717	5e-05
CG10184	5.23566	13.4108	1.35695	5e-05
CG10189	14.3277	32.5897	1.1856	5e-05
CG10194	15.5032	23.6941	0.611961	5e-05
CG10195	21.7474	32.5316	0.580996	5e-05
CG10208	4.46646	8.17137	0.871445	5e-05
CG10209	13.4605	17.379	0.368606	0.0001
CG10214	32.3096	117.897	1.86749	5e-05
CG10222	11.6347	15.725	0.434621	0.00015
CG10237	12.6762	27.8366	1.13486	5e-05
CG10262	14.3984	20.476	0.508018	5e-05
CG10283	20.0146	23.2106	0.213727	0.00855
CG10286	26.469	34.7385	0.392231	0.0003
CG10306	438.842	711.986	0.698149	5e-05
CG10336	24.5909	32.8001	0.415575	5e-05
CG10343	56.7015	155.364	1.45419	5e-05
CG10344	1.77085	3.25521	0.878309	5e-05
CG10347	24.4803	38.2365	0.64333	5e-05
CG10359	19.5377	24.6422	0.334871	0.0003
CG10361	5.05763	16.4505	1.7016	5e-05
CG10366	17.2801	25.051	0.535755	5e-05
CG10376	9.46976	12.5431	0.405494	0.0009
CG10399	6.45808	11.1405	0.786635	0.0043
CG10405	7.58627	15.0561	0.988887	5e-05
CG10413	14.6402	17.9069	0.290586	0.00045
CG10424	40.7281	85.8399	1.07562	5e-05
CG10425	11.3376	23.4797	1.05031	5e-05
CG10428	26.3641	34.6249	0.39324	5e-05
CG10431	1.99507	11.9305	2.58015	5e-05
CG10433	12.2409	165.625	3.75814	5e-05
CG10444	5.71846	7.35605	0.363304	0.0002
CG10463	15.4277	21.9109	0.506126	5e-05
CG10470	55.0089	195.3	1.82796	5e-05
CG10495	9.03266	11.3581	0.330502	0.00315
CG10512	10.7632	18.2291	0.760133	0.0023
CG10516	17.2091	23.5596	0.453149	5e-05
CG10550	1.62737	2.90684	0.83691	5e-05
CG10561	4.28472	8.51235	0.990356	5e-05
CG10565	87.4472	126.537	0.533072	5e-05
CG10576	416.747	456.714	0.132119	5e-05
CG10584	9.74089	13.5204	0.47301	5e-05
CG10585	14.5913	19.0282	0.383028	5e-05
CG10616	26.7286	44.5669	0.737588	5e-05
CG10621	7.52829	13.1553	0.805253	5e-05
CG10639	13.451	32.5882	1.27664	5e-05
CG10660	4.12227	20.7952	2.33474	5e-05
CG10663	0.851363	1.25007	0.554166	0.00385
CG10671	5.22349	9.2068	0.817685	5e-05
CG10674	67.4475	196.704	1.54419	5e-05
CG10681	19.0677	28.4775	0.578692	5e-05
CG10688	24.2986	77.7852	1.67862	5e-05
CG10725	19.5711	37.7658	0.948351	5e-05
CG1074	15.7401	23.4411	0.574597	5e-05
CG10747	12.0245	15.6481	0.380006	0.01535
CG10754	104.007	141.907	0.448271	5e-05
CG10778	20.0588	29.7092	0.566676	5e-05
CG10795	12.8137	18.4633	0.52698	5e-05
CG10863	17.5649	98.0528	2.48086	5e-05
CG10880	34.2844	42.0823	0.295658	0.0024
CG10898	7.3929	16.316	1.14208	5e-05
CG10903	32.0852	74.2768	1.211	5e-05
CG1091	77.3773	106.637	0.462724	5e-05
CG10912	5.48935	9.85221	0.843812	5e-05
CG10914	5.52201	7.87048	0.511258	5e-05
CG10916	20.8447	105.137	2.33451	5e-05
CG10924	3.93234	4.77889	0.281289	0.0066
CG10927	5.01251	10.9354	1.1254	5e-05
CG10932	40.0101	63.2274	0.660184	5e-05
CG10947	4.51988	24.2187	2.42176	5e-05
CG10958	6.07477	7.83402	0.366924	0.032
CG10959	4.83279	6.19461	0.358157	0.00285
CG10960	30.3864	97.6189	1.68374	5e-05
CG10962	6.3657	11.74	0.883045	5e-05
CG11007	10.2344	21.6795	1.0829	5e-05
CG1103	80.3993	104.849	0.383058	5e-05
CG1104	19.0258	24.7981	0.382271	0.0042
CG1105	38.5844	85.8869	1.15442	5e-05
CG11070	9.19386	11.6295	0.339046	5e-05
CG11095	8.02566	14.8356	0.886372	5e-05
CG11103	15.2244	31.3771	1.04332	5e-05
CG11107	59.2578	68.3015	0.20491	0.00645
CG11109	24.5855	38.4736	0.646064	5e-05
CG11110	12.9548	46.9452	1.85749	5e-05
CG11127	15.5186	26.3737	0.765098	5e-05
CG11134	78.4435	210.443	1.4237	5e-05
CG11137	100.103	249.411	1.31704	5e-05
CG11141	10.21	13.2942	0.38081	0.0028
CG11151	121.641	246.834	1.02091	5e-05
CG11158	4.33255	11.5764	1.4179	5e-05
CG1116	30.9021	37.2195	0.268354	0.0017
CG11160	3.71885	10.0268	1.43093	5e-05
CG11164	20.2314	25.5636	0.337494	0.0007
CG11168	13.4058	21.5249	0.683144	5e-05
CG11170	8.51679	14.7796	0.795221	0.00205
CG11190	9.49906	12.0825	0.347066	0.00025
CG11191	24.5957	31.6064	0.361807	0.0001
CG11210	6.32794	10.0726	0.670626	5e-05
CG11267	477.088	905.108	0.923834	5e-05
CG11275	54.9693	64.4708	0.23002	0.0118
CG11279	79.3009	184.803	1.22058	5e-05
CG1129	43.2452	57.4073	0.408695	5e-05
CG11300	51.8091	68.768	0.408531	5e-05
CG11306	41.9146	64.4227	0.620115	5e-05
CG11309	17.7209	50.8691	1.52134	5e-05
CG11342	4.47665	12.4754	1.47859	5e-05
CG11367	11.1444	18.9239	0.763883	5e-05
CG11370	67.4688	89.5212	0.40801	5e-05
CG11377	12.7026	16.1847	0.349502	0.0142
CG11388	28.9364	38.0685	0.395711	5e-05
CG1139	1.05098	1.93383	0.87972	5e-05
CG11403	16.4406	20.5057	0.318766	0.0003
CG11417	16.769	20.0747	0.259587	0.00285
CG11418	12.7251	15.2739	0.263392	0.0064
CG11425	7.61332	18.9057	1.31222	5e-05
CG11426	11.8472	237.438	4.32493	5e-05
CG11454	43.3495	104.323	1.26698	5e-05
CG11534	14.4094	31.985	1.15039	5e-05
CG11539	6.74794	21.6384	1.68107	5e-05
CG11562	41.0084	82.019	1.00004	5e-05
CG11563	56.4126	74.976	0.410412	5e-05
CG11577	21.5087	28.2793	0.394827	5e-05
CG11583	42.1453	55.962	0.409076	0.00035
CG11586	47.1003	83.6256	0.828209	5e-05
CG11593	25.2362	30.4717	0.271974	0.00085
CG11596	38.3409	48.2611	0.331978	5e-05
CG1161	69.7871	156.527	1.16538	5e-05
CG11655	3.44192	5.48123	0.671283	0.00205
CG11658	7.0723	10.4692	0.565897	5e-05
CG11670	3.68095	12.448	1.75776	5e-05
CG11672	7.81435	11.6116	0.571365	5e-05
CG11679	19.265	44.4643	1.20667	5e-05
CG11710	25.0314	33.0524	0.401017	5e-05
CG11722	19.3843	51.4966	1.40959	5e-05
CG11723	20.6138	34.8982	0.759546	5e-05
CG11737	16.387	57.5308	1.81179	5e-05
CG11771	14.5746	20.316	0.479156	5e-05
CG11777	45.3042	59.0562	0.382444	0.0188
CG11779	9.67355	13.2599	0.454952	0.00995
CG11788	13.9979	20.0156	0.515914	0.0002
CG11790	116.31	136.192	0.227672	0.00325
CG11811	23.9406	29.1558	0.284326	0.0011
CG11836	5.45393	6.95509	0.350774	0.011
CG11837	20.0517	29.8869	0.575793	5e-05
CG11852	9.75378	12.1846	0.321029	0.00665
CG11858	223.059	488.593	1.13121	5e-05
CG11876	116.711	200.104	0.777812	5e-05
CG11880	12.0211	20.2571	0.752854	5e-05
CG11882	56.1639	238.297	2.08505	5e-05
CG11885	83.3879	160.522	0.944861	5e-05
CG11899	127.26	303.964	1.25612	5e-05
CG11906	12.3751	15.853	0.357311	0.0001
CG11920	22.2839	30.9008	0.471646	5e-05
CG11964	47.4937	71.9367	0.598991	5e-05
CG11975	24.6839	53.6663	1.12044	5e-05
CG11980	55.8927	83.9835	0.587446	5e-05
CG11982	43.6757	70.5886	0.692604	5e-05
CG11986	19.2887	23.8429	0.305807	0.01645
CG11999	44.8195	87.4498	0.964329	5e-05
CG12007	13.301	39.1552	1.55767	5e-05
CG12010	5.7997	9.92499	0.775087	5e-05
CG12014	4.47262	7.53118	0.751756	5e-05
CG12018	15.5009	20.2631	0.386507	0.0089
CG12024	24.5659	37.0243	0.591812	5e-05
CG12050	9.35458	11.7441	0.328195	0.00425
CG12065	16.3609	113.851	2.79883	5e-05
CG12081	34.6341	45.6117	0.39721	0.00035
CG12091	79.3314	115.271	0.539064	5e-05
CG12093	14.4961	27.6146	0.929763	5e-05
CG12099	86.1984	100.608	0.223008	0.00665
CG12104	18.4553	24.7464	0.423185	5e-05
CG12107	48.5472	125.27	1.36758	5e-05
CG12112	19.2039	94.3818	2.29711	5e-05
CG12115	4.47732	6.33353	0.500375	0.0025
CG12118	11.7903	24.7573	1.07025	5e-05
CG12119	2.07978	6.54522	1.65401	5e-05
CG12125	11.9487	13.7327	0.200766	0.0201
CG12128	16.3538	22.3708	0.451991	0.00075
CG12129	40.7944	46.5304	0.1898	0.01765
CG1213	2.34906	3.96186	0.754095	5e-05
CG12134	31.1044	59.2151	0.928849	5e-05
CG12159	22.7834	48.7403	1.09713	5e-05
CG12163	90.5793	217.186	1.26168	5e-05
CG12171	41.7014	423.071	3.34273	5e-05
CG12182	8.80179	10.5324	0.258963	0.0174
CG12207	26.6576	40.5706	0.605888	5e-05
CG12219	19.9159	23.2864	0.225569	0.00725
CG12241	10.7395	14.0622	0.388897	0.0033
CG12262	110.856	151.769	0.453187	5e-05
CG12263	8.55575	11.1041	0.376124	5e-05
CG12264	27.85	55.9085	1.00539	5e-05
CG12267	11.8665	13.9682	0.235245	0.01285
CG1227	11.6258	23.1257	0.992162	5e-05
CG12272	6.76096	8.685	0.361298	0.0001
CG12279	168.607	313.442	0.894532	5e-05
CG12320	15.581	24.3571	0.644557	5e-05
CG12321	80.9495	224.395	1.47094	5e-05
CG12333	9.96998	29.388	1.55957	5e-05
CG12338	19.1874	47.4502	1.30625	5e-05
CG12341	28.8837	71.561	1.30892	5e-05
CG12344	0.718909	1.4392	1.00138	0.0001
CG1236	62.9919	125.237	0.991418	5e-05
CG12375	17.3172	52.3867	1.597	5e-05
CG12379	16.8958	50.9956	1.59371	5e-05
CG12393	40.2318	90.6996	1.17276	5e-05
CG12404	52.8887	83.1766	0.653217	5e-05
CG12413	4.71474	6.24229	0.404896	0.0002
CG12428	15.2633	22.9154	0.586253	5e-05
CG12539	1.52863	3.14977	1.04301	0.00015
CG12560	5.44296	78.9493	3.85846	5e-05
CG12608	43.9306	56.8652	0.372319	5e-05
CG12655	2.38812	16.0996	2.75308	5e-05
CG1271	10.2678	15.9764	0.637818	5e-05
CG12721	0.367558	1.8488	2.33055	0.0001
CG12736	15.601	28.1167	0.849791	5e-05
CG12744	10.6974	16.7429	0.646287	0.0106
CG12746	15.2145	25.0041	0.716715	5e-05
CG12766	0.144697	1.32848	3.19866	0.00095
CG12772	7.61143	10.3538	0.443925	5e-05
CG12795	22.2386	45.0503	1.01847	5e-05
CG12811	25.914	53.5684	1.04765	5e-05
CG12818	19.0674	26.607	0.480699	5e-05
CG12824	0.496842	2.67574	2.42908	0.0001
CG12863	8.24079	10.0878	0.291754	0.008
CG1291	19.5101	42.9606	1.13879	5e-05
CG12929	43.4016	117.266	1.43397	5e-05
CG12934	91.493	127.71	0.481141	5e-05
CG12948	90.8511	135.367	0.575294	5e-05
CG12974	0.832357	1.74345	1.06667	5e-05
CG12975	50.3724	74.967	0.573623	5e-05
CG1299	3.42651	4.90807	0.518415	0.00015
CG13014	11.6733	27.6892	1.24611	5e-05
CG13016	14.5673	18.7348	0.36299	0.00275
CG13018	75.7344	129.894	0.778317	5e-05
CG1307	82.5228	140.154	0.76415	5e-05
CG1309	23.0659	29.2323	0.341799	0.0058
CG13090	19.6252	38.7609	0.981898	5e-05
CG1311	12.6634	17.7098	0.483885	0.00035
CG13117	61.7307	934.482	3.92011	5e-05
CG13123	16.8462	21.3626	0.342661	0.00065
CG13124	15.9317	27.7915	0.802744	5e-05
CG13126	8.10182	13.1422	0.697888	5e-05
CG13135	33.0934	49.1658	0.571109	5e-05
CG13151	7.47256	12.4762	0.739501	0.0016
CG13163	7.33029	13.389	0.869108	5e-05
CG13192	19.2162	62.4071	1.69939	5e-05
CG13229	1.36448	2.17335	0.671566	0.0005
CG13298	586.554	922.932	0.65396	5e-05
CG13305	4.81431	12.0296	1.32119	5e-05
CG13314	2.31678	7.69624	1.73204	0.00195
CG13369	26.1087	80.525	1.62491	5e-05
CG13384	23.2083	27.6276	0.251469	0.00145
CG13392	10.1721	31.0499	1.60997	5e-05
CG13460	115.158	140.597	0.287954	0.0165
CG1354	237.288	388.35	0.710715	5e-05
CG13551	915.994	1053.39	0.201624	0.0038
CG13560	18.2559	26.278	0.525498	5e-05
CG13585	121.935	409.697	1.74845	5e-05
CG13599	15.8391	20.5735	0.377293	0.0006
CG13603	37.0164	73.8707	0.996838	5e-05
CG13605	20.6291	35.8564	0.797554	5e-05
CG13623	17.8407	63.6422	1.83481	5e-05
CG13630	59.7649	137.539	1.20247	5e-05
CG13663	25.825	81.4332	1.65685	5e-05
CG13667	5.53293	12.1141	1.13057	5e-05
CG13671	2.80427	4.72799	0.753602	0.0011
CG13689	41.7896	70.4515	0.753486	5e-05
CG1371	11.5453	12.9722	0.168118	0.03335
CG13760	16.6097	24.5006	0.560791	5e-05
CG13766	3.25917	6.84365	1.07026	5e-05
CG13773	23.4809	30.2912	0.367408	0.00065
CG13784	8.65275	13.8855	0.682352	5e-05
CG13806	1.5133	3.49983	1.20959	5e-05
CG13807	44.1219	115.685	1.39063	5e-05
CG13827	17.1034	27.7142	0.696345	5e-05
CG13850	17.6579	22.2941	0.336347	5e-05
CG13865	54.4666	69.007	0.34137	0.0003
CG13876	8.11242	17.7482	1.12947	5e-05
CG13887	68.4801	114.401	0.740343	5e-05
CG13902	21.2633	32.846	0.627352	5e-05
CG13919	28.6707	71.5329	1.31903	5e-05
CG13926	59.2356	141.367	1.25491	5e-05
CG13933	13.0497	15.3435	0.23361	0.0056
CG13947	12.4226	17.6889	0.509873	0.00175
CG13957	6.94689	8.12292	0.225633	0.0131
CG13994	65.8055	190.227	1.53144	5e-05
CG14036	4.32226	13.7914	1.67391	5e-05
CG14040	6.80246	10.7601	0.661558	5e-05
CG14050	7.17492	9.52946	0.409431	0.00505
CG14052	0.768286	2.08959	1.4435	0.003
CG14057	47.8512	102.216	1.09499	5e-05
CG14075	56.4345	66.3473	0.233462	0.00765
CG14079	3.59665	7.81022	1.11871	5e-05
CG14100	12.0798	19.744	0.708811	0.00085
CG14103	38.2033	51.6169	0.434144	5e-05
CG14109	3.12289	9.36239	1.58399	5e-05
CG14117	12.4608	15.6132	0.325371	0.0053
CG14130	9.96349	15.9671	0.68038	5e-05
CG1416	118.639	167.377	0.496525	5e-05
CG14174	10.4088	13.1716	0.339631	0.01415
CG1418	34.137	54.654	0.678989	5e-05
CG14182	11.6733	18.8834	0.693914	5e-05
CG14194	36.9327	45.136	0.289379	0.00025
CG14207	149.987	308.34	1.03968	5e-05
CG14210	94.6452	206.197	1.12342	5e-05
CG14220	34.3627	45.2412	0.396794	5e-05
CG14231	13.2834	16.9954	0.355513	0.0002
CG14265	80.6834	119.563	0.56743	0.00015
CG14277	0.364937	1.47241	2.01246	0.00405
CG14286	38.6715	70.5781	0.867949	5e-05
CG14300	679.405	1119.02	0.719888	5e-05
CG1434	8.78886	15.4695	0.815677	5e-05
CG14401	2.95196	5.92937	1.00621	5e-05
CG14414	96.5895	125.6	0.378895	0.00265
CG1444	39.0348	49.5838	0.345109	5e-05
CG14463	19.2277	30.0111	0.642306	5e-05
CG14476	66.2713	89.3723	0.431444	5e-05
CG14480	109.602	136.772	0.319496	0.002
CG14511	4.2831	7.89696	0.882642	5e-05
CG14512	14.188	24.9599	0.814947	0.0161
CG14516	4.75941	5.88354	0.305903	0.0061
CG14526	0.752174	19.3339	4.68392	5e-05
CG14527	0.0539892	0.739531	3.77587	0.0027
CG14544	18.3731	31.754	0.789339	5e-05
CG14545	3.88897	12.3822	1.67081	5e-05
CG14561	36.3934	49.0204	0.429705	5e-05
CG14562	15.0066	21.6363	0.527851	5e-05
CG14567	3.5206	6.17434	0.810463	5e-05
CG14598	4.89008	6.97162	0.511636	0.00025
CG14613	20.0136	31.9123	0.673128	5e-05
CG14618	9.8215	15.1082	0.621313	0.00055
CG1463	25.1778	30.7883	0.290227	0.00425
CG14647	49.6142	85.1067	0.778519	5e-05
CG14671	52.1912	134.721	1.3681	5e-05
CG14687	95.0316	1656.24	4.12336	5e-05
CG14695	1.82184	12.4812	2.7763	5e-05
CG14701	24.1381	58.0595	1.26622	5e-05
CG14710	14.7481	18.6346	0.337452	0.01695
CG14715	92.4598	182.534	0.981264	5e-05
CG14722	19.5458	22.603	0.209656	0.0106
CG14749	11.71	13.5937	0.215202	0.0154
CG14767	58.7226	80.432	0.453852	5e-05
CG14786	12.6486	16.9214	0.41987	5e-05
CG14805	39.2716	65.5278	0.738623	5e-05
CG14812	68.2005	200.41	1.5551	5e-05
CG14850	35.861	57.0338	0.669403	5e-05
CG14852	74.0313	97.5445	0.397925	5e-05
CG14855	4.23196	6.22858	0.557577	5e-05
CG14879	2.90285	5.81697	1.0028	5e-05
CG14882	9.44115	12.9922	0.460616	5e-05
CG14883	21.9356	27.5087	0.326615	0.0002
CG14903	83.9994	206.544	1.298	5e-05
CG14969	20.0553	33.7703	0.751771	5e-05
CG14971	7.94558	9.14432	0.202723	0.02815
CG14985	13.0678	18.4888	0.500639	5e-05
CG14997	37.5051	68.6084	0.871297	5e-05
CG15012	107.981	259.407	1.26444	5e-05
CG15019	183.607	292.554	0.672082	5e-05
CG15027	55.4574	86.6569	0.643934	5e-05
CG15046	2.24771	4.99442	1.15186	5e-05
CG15083	42.8183	83.8746	0.970007	5e-05
CG15093	62.3008	71.9377	0.207498	0.0085
CG15098	200.735	552.001	1.45938	5e-05
CG15100	19.2567	27.7023	0.524641	5e-05
CG15111	41.7396	130.349	1.6429	5e-05
CG15118	53.9465	93.4145	0.792116	5e-05
CG15153	1.41943	3.09785	1.12595	5e-05
CG1516	10.8202	14.137	0.385749	0.0197
CG15168	76.6366	152.099	0.988907	5e-05
CG1518	75.6009	84.6774	0.163573	0.0274
CG15202	5.27787	16.4492	1.63999	5e-05
CG15211	1.9041	4.16847	1.13041	0.0031
CG1523	25.5385	36.3165	0.507949	0.0006
CG15237	168.731	294.786	0.804937	5e-05
CG15247	0.150425	0.527783	1.8109	0.00015
CG15317	24.3665	54.422	1.15929	5e-05
CG1532	64.3274	227.46	1.82211	5e-05
CG15362	11.1734	17.1414	0.617411	5e-05
CG15390	5.46927	7.67902	0.489574	0.00085
CG15404	146.992	180.017	0.292397	0.00115
CG1542	70.5004	116.426	0.723704	5e-05
CG15435	17.269	25.8337	0.581069	5e-05
CG15436	6.43265	8.63239	0.424346	0.0008
CG15445	18.3953	32.1375	0.804916	5e-05
CG15449	25.6014	116.726	2.18883	5e-05
CG1550	25.7688	53.1113	1.04339	5e-05
CG15535	28.678	36.3939	0.343751	0.0009
CG15630	4.47413	15.5036	1.79292	5e-05
CG15653	10.0589	16.0574	0.674764	0.0001
CG15696	0.313375	1.27712	2.02693	0.0255
CG15706	13.0358	23.3708	0.842223	5e-05
CG15717	51.2828	134.159	1.3874	5e-05
CG1572	45.0414	56.9374	0.338124	0.00015
CG15743	22.4695	28.4155	0.338712	5e-05
CG1575	15.7993	25.375	0.683546	5e-05
CG15784	13.2113	50.9347	1.94688	5e-05
CG15814	62.6569	77.8287	0.312829	0.0001
CG15818	5.36058	7.6567	0.514333	5e-05
CG15820	0.56654	3.47668	2.61746	5e-05
CG15877	21.7339	27.9246	0.361593	0.00145
CG15879	1.44307	2.32473	0.687925	0.00055
CG15881	103.113	152.833	0.567732	5e-05
CG15890	1.44448	2.27118	0.652891	5e-05
CG15896	4.92918	8.17966	0.730694	5e-05
CG15905	54.0475	63.5385	0.233404	0.0046
CG15916	11.1913	24.1018	1.10676	5e-05
CG1597	7.69831	10.1445	0.398083	0.00435
CG1598	72.9746	175.053	1.26232	5e-05
CG1620	51.5451	64.3823	0.320831	0.00015
CG1622	73.0165	82.9045	0.183228	0.01355
CG1628	5.87172	10.4708	0.834519	5e-05
CG1637	19.5579	68.561	1.80964	5e-05
CG1640	43.3923	58.1821	0.423138	5e-05
CG1662	7.86902	15.3016	0.959423	5e-05
CG1671	20.5412	30.5076	0.570651	0.00035
CG16890	24.8997	39.9289	0.681305	0.0001
CG16903	71.4932	94.4046	0.401052	5e-05
CG16947	10.9136	15.6152	0.516827	5e-05
CG16953	24.1723	29.8394	0.30386	0.0001
CG16979	21.4088	36.7913	0.781159	5e-05
CG16986	27.028	72.4759	1.42305	5e-05
CG16989	10.7567	15.7447	0.549634	5e-05
CG17026	4.49809	9.26181	1.04198	0.00355
CG1703	30.7255	39.0659	0.346473	5e-05
CG17065	34.8831	90.65	1.37778	5e-05
CG17145	0.866555	1.84764	1.09232	5e-05
CG17147	1.31015	3.3102	1.33719	5e-05
CG17187	17.3903	20.9871	0.271215	0.005
CG17209	7.96485	9.21827	0.210849	0.0168
CG17221	9.48756	20.2214	1.09178	5e-05
CG17224	7.48095	9.09712	0.282188	0.0147
CG17259	87.6465	167.086	0.93082	5e-05
CG17260	4.24181	16.4756	1.95758	5e-05
CG17266	42.7877	61.5491	0.524541	0.00075
CG17292	21.164	27.0584	0.354468	0.0002
CG17333	41.1978	94.0684	1.19114	5e-05
CG1738	24.6859	32.4744	0.395615	0.00015
CG1749	84.6862	142.873	0.754537	5e-05
CG17508	75.2231	183.191	1.2841	5e-05
CG17544	33.0899	42.4801	0.360396	5e-05
CG17549	26.5594	38.136	0.521931	5e-05
CG17565	33.1743	44.1296	0.411681	5e-05
CG17574	29.3364	53.9871	0.879923	5e-05
CG17593	13.9679	26.6294	0.9309	5e-05
CG17597	16.9731	39.7149	1.22643	5e-05
CG1764	22.5538	48.794	1.11333	5e-05
CG17652	17.7722	42.3745	1.25357	5e-05
CG17664	1.8497	3.67522	0.99054	5e-05
CG17721	39.5694	103.708	1.39006	5e-05
CG17726	5.98104	15.5948	1.3826	5e-05
CG17737	716.429	1186.94	0.72835	5e-05
CG17739	2.16391	17.0842	2.98095	5e-05
CG17807	12.9517	18.4835	0.513094	5e-05
CG17826	1.89024	5.58886	1.56399	5e-05
CG17840	9.11994	21.9718	1.26856	5e-05
CG1785	46.0906	54.485	0.241387	0.0085
CG1792	26.5905	35.5041	0.417075	5e-05
CG17982	21.2233	38.3881	0.855011	5e-05
CG17985	21.2268	56.4359	1.41073	5e-05
CG18012	22.5867	37.8053	0.743119	5e-05
CG18067	3.27895	9.64632	1.55674	5e-05
CG18081	174.347	230.763	0.404448	5e-05
CG18094	5.16566	14.098	1.44847	5e-05
CG1824	24.5518	29.3939	0.259687	0.0014
CG18278	0.404174	1.10133	1.4462	5e-05
CG18343	161.122	1076.98	2.74076	5e-05
CG1840	25.8171	36.4806	0.498801	5e-05
CG18508	17.2954	54.9644	1.66811	5e-05
CG18516	0.9827	2.32222	1.24069	5e-05
CG18522	1.76566	64.9235	5.20046	5e-05
CG18528	29.9947	55.2292	0.880725	5e-05
CG18547	34.3452	85.0737	1.30861	5e-05
CG18549	17.0745	25.6053	0.584603	5e-05
CG18577	1.96366	4.16418	1.08448	5e-05
CG18600	30.0417	47.5142	0.661393	5e-05
CG18622	3.22324	15.8147	2.29468	5e-05
CG18643	14.6193	32.3478	1.14579	5e-05
CG18745	0.756336	1.33737	0.822298	0.0005
CG18815	106.031	213.894	1.01241	5e-05
CG1885	17.6514	27.413	0.635077	5e-05
CG18858	2.35837	4.96999	1.07545	5e-05
CG1888	29.8263	42.5695	0.513235	5e-05
CG1941	1.03476	6.56651	2.66582	5e-05
CG1943	462.038	550.055	0.251565	5e-05
CG1998	32.7075	89.368	1.45014	5e-05
CG2004	45.4184	64.9913	0.51697	5e-05
CG2006	9.19192	17.3998	0.92063	5e-05
CG2016	62.1771	72.8195	0.227942	0.0077
CG2021	187.021	449.368	1.2647	5e-05
CG2023	14.4777	34.0036	1.23186	5e-05
CG2034	49.4492	88.2019	0.834863	5e-05
CG2046	87.3408	194.126	1.15227	5e-05
CG2051	50.8325	68.3921	0.428079	5e-05
CG2059	21.2444	36.3234	0.773816	0.0041
CG2064	9.17959	24.5094	1.41683	5e-05
CG2065	0.778045	9.85544	3.66299	5e-05
CG2091	53.3898	71.2394	0.416111	5e-05
CG2100	27.6182	39.8155	0.52771	5e-05
CG2107	10.3047	20.6872	1.00543	5e-05
CG2116	20.3358	38.2825	0.912662	5e-05
CG2126	21.2783	25.5345	0.263061	0.00355
CG2129	4.4896	6.90198	0.620423	5e-05
CG2145	9.25985	10.8606	0.230038	0.01605
CG2147	74.6038	160.966	1.10944	5e-05
CG2182	66.9816	88.4387	0.400912	5e-05
CG2200	39.7073	106.824	1.42776	5e-05
CG2211	6.25866	11.0347	0.818126	5e-05
CG2224	11.6452	20.2675	0.799431	5e-05
CG2246	59.8503	102.804	0.780468	5e-05
CG2260	16.4592	21.4194	0.380028	0.0023
CG2263	64.034	130.858	1.03109	5e-05
CG2277	7.7878	12.827	0.719901	0.00635
CG2453	15.6463	29.2425	0.902245	5e-05
CG2493	33.2484	54.5905	0.715365	5e-05
CG2540	7.92411	20.9055	1.39956	5e-05
CG2604	49.5215	111.104	1.16578	5e-05
CG2608	18.2121	33.1772	0.865293	5e-05
CG2611	27.8078	74.5057	1.42186	5e-05
CG2614	15.3948	18.4811	0.263604	0.01115
CG2641	8.31725	19.729	1.24614	5e-05
CG2656	44.3456	73.6359	0.73162	5e-05
CG2658	15.0396	18.7733	0.31992	5e-05
CG2678	1.45719	3.87891	1.41247	5e-05
CG2709	0.293262	3.09866	3.40138	0.0001
CG2765	26.4032	40.1977	0.606402	5e-05
CG2794	9.90384	17.4941	0.820806	5e-05
CG2811	77.1203	179.51	1.21888	5e-05
CG2818	25.6734	32.2178	0.327584	0.0001
CG2837	0.654775	1.94294	1.56917	5e-05
CG2846	36.1989	50.5129	0.480707	5e-05
CG2852	1651.79	2016.56	0.287874	5e-05
CG2875	32.0646	43.9842	0.456003	5e-05
CG2906	14.6724	45.2135	1.62365	5e-05
CG2915	72.6442	113.267	0.640803	5e-05
CG2938	8.5801	10.1593	0.243739	0.00475
CG2972	30.9249	53.3698	0.787253	5e-05
CG2974	13.0638	21.7075	0.732619	5e-05
CG2976	72.1132	153.648	1.09129	5e-05
CG2982	23.4699	32.593	0.473751	5e-05
CG30010	18.6204	47.2014	1.34195	5e-05
CG30015	19.8235	41.2266	1.05637	5e-05
CG30022	16.2429	26.4198	0.701812	5e-05
CG30051	20.5465	32.565	0.664432	5e-05
CG30059	0.595881	1.02779	0.786449	0.00295
CG3008	24.2147	39.7329	0.714451	5e-05
CG30101	2.98723	4.10329	0.457972	0.00185
CG3011	106.657	238.876	1.16328	5e-05
CG3016	24.4639	28.3935	0.214904	0.00785
CG30185	74.2355	226.53	1.60952	5e-05
CG30195	7.10467	19.6156	1.46516	5e-05
CG3021	16.1671	44.1866	1.45055	5e-05
CG30285	4.51258	9.67453	1.10024	5e-05
CG30344	10.8396	28.7424	1.40686	5e-05
CG30349	38.1615	53.547	0.488687	5e-05
CG3036	8.70099	11.5706	0.411217	5e-05
CG30466	5.03925	9.42168	0.902774	5e-05
CG30471	0.764591	1.36354	0.834593	5e-05
CG30491	14.256	19.8212	0.475469	5e-05
CG30499	97.4104	168.443	0.79011	5e-05
CG3061	38.8661	59.4626	0.61347	5e-05
CG3091	4.38671	16.4504	1.90691	5e-05
CG31041	0.477221	1.02823	1.10744	0.03445
CG31075	171.237	225.616	0.397872	5e-05
CG31111	7.63741	11.6434	0.608356	5e-05
CG31142	49.6794	85.4874	0.783063	0.00235
CG31223	20.4719	32.1761	0.652343	5e-05
CG31249	37.5984	44.9691	0.258264	0.01355
CG31360	45.9347	72.8362	0.665072	5e-05
CG31370	1.66774	4.99382	1.58225	5e-05
CG31373	2.62001	7.03621	1.42523	5e-05
CG31436	1.29777	16.5714	3.67459	5e-05
CG31460	100.129	125.226	0.322681	0.00015
CG31469	1.5754	3.09435	0.973923	0.00065
CG3149	8.42832	11.9867	0.508122	0.0016
CG31495	3.9239	6.85266	0.804375	5e-05
CG31547	7.77217	9.89072	0.347757	0.0001
CG31548	35.2533	84.1262	1.25479	5e-05
CG3156	8.00855	9.56118	0.255647	0.00825
CG31633	6.60276	15.7872	1.25761	5e-05
CG31636	0.666422	1.51453	1.18436	5e-05
CG3164	47.2617	69.6192	0.558814	5e-05
CG31643	4.585	6.03685	0.396876	0.02055
CG31648	8.87661	30.1225	1.76276	5e-05
CG31650	44.5034	65.1124	0.549018	0.0008
CG31673	24.404	111.551	2.19251	5e-05
CG31674	0.49077	1.7792	1.85811	5e-05
CG31694	43.996	57.0329	0.374423	5e-05
CG31717	21.5794	75.1071	1.79929	5e-05
CG31728	8.65551	11.4369	0.401999	5e-05
CG31800	76.6858	164.799	1.10367	5e-05
CG31849	2.95688	7.72577	1.3856	5e-05
CG31908	74.35	120.503	0.696671	5e-05
CG31937	18.361	39.928	1.12076	5e-05
CG31950	44.5186	132.439	1.57285	5e-05
CG31955	11.1134	44.2509	1.99341	5e-05
CG31961	23.8216	35.0243	0.556089	5e-05
CG32022	15.2042	23.644	0.637002	5e-05
CG32039	36.1119	105.217	1.54283	5e-05
CG32066	13.9397	16.4559	0.239402	0.00685
CG32068	41.298	96.4298	1.22341	5e-05
CG32069	111.08	262.087	1.23845	5e-05
CG32100	11.4648	14.022	0.290475	0.0012
CG32109	21.4534	57.695	1.42724	5e-05
CG32147	21.4064	94.5971	2.14376	5e-05
CG32163	19.4011	45.6208	1.23355	5e-05
CG32196	2.41866	9.4447	1.9653	5e-05
CG32198	39.7555	75.8985	0.932919	5e-05
CG32221	11.2723	50.6549	2.16792	5e-05
CG3223	42.5218	69.369	0.706088	5e-05
CG3224	71.915	93.2008	0.374049	5e-05
CG32262	3.09586	6.35489	1.03753	5e-05
CG32267	203.788	384.904	0.91743	5e-05
CG32276	499.583	984.111	0.978097	5e-05
CG32280	50.6794	102.484	1.01593	5e-05
CG32302	25.7604	49.6138	0.945589	5e-05
CG32344	15.4456	19.306	0.32185	5e-05
CG32407	10.6958	230.082	4.42704	5e-05
CG32440	0	2.13699	inf	5e-05
CG32441	60.5827	99.2576	0.712272	5e-05
CG32442	26.7933	42.5982	0.668919	5e-05
CG32444	1.43506	3.16968	1.14323	5e-05
CG32448	91.8561	456.359	2.31272	5e-05
CG32533	16.0901	19.8812	0.305233	0.0003
CG32549	23.4429	45.9412	0.970638	5e-05
CG32554	10.9719	16.3669	0.576963	0.00635
CG32557	0.5861	1.25525	1.09876	5e-05
CG32576	21.0863	43.1173	1.03196	0.00125
CG32579	16.4172	28.679	0.804788	5e-05
CG32581	10.8787	18.1893	0.741582	5e-05
CG32582	3.80363	6.93498	0.866516	0.0001
CG32641	2.09861	4.04796	0.947765	0.01215
CG32649	6.61728	9.10663	0.46068	5e-05
CG32667	3.80243	16.0882	2.08101	5e-05
CG3267	8.57731	10.2039	0.250516	0.0104
CG32687	3.40684	7.60699	1.15889	5e-05
CG32695	2.37119	7.64074	1.6881	5e-05
CG32708	23.8807	40.9403	0.777679	5e-05
CG32732	23.1599	30.3968	0.392288	5e-05
CG32803	79.4197	120.443	0.600782	5e-05
CG32808	10.3491	15.2253	0.556964	0.00385
CG3281	14.1144	24.5515	0.798643	5e-05
CG32850	8.76984	21.7385	1.30963	5e-05
CG3295	37.5913	110.431	1.55468	5e-05
CG3303	25.0734	33.8178	0.431625	5e-05
CG33052	28.3031	38.7922	0.454803	5e-05
CG33062	9.76548	13.2762	0.443077	0.0002
CG33123	18.0867	22.2953	0.301809	0.0003
CG3313	18.3875	27.0494	0.556871	5e-05
CG33145	12.5758	14.5494	0.210309	0.0153
CG33170	126.849	233.887	0.882706	5e-05
CG33228	13.4075	38.0447	1.50465	5e-05
CG33276	120.632	151.446	0.328189	0.00045
CG33307	0.835515	3.70476	2.14864	0.0099
CG3337	33.2689	80.2719	1.27072	5e-05
CG3342	13.4513	33.1473	1.30115	5e-05
CG33462	0.330205	0.965615	1.54809	0.00185
CG33494	11.6382	278.488	4.58068	5e-05
CG3356	14.4218	16.5353	0.197305	0.013
CG3358	51.3861	86.23	0.746812	5e-05
CG33635	11.6358	36.4573	1.64764	5e-05
CG3368	26.6742	30.878	0.211132	0.0129
CG3376	11.4376	18.3652	0.683198	5e-05
CG33774	95.8977	243.22	1.34269	5e-05
CG3386	19.824	25.7137	0.375287	0.0001
CG3394	4.03587	6.9653	0.787306	5e-05
CG33969	13.6094	20.6438	0.601108	0.0023
CG33977	75.697	183.849	1.28022	5e-05
CG34010	0.149535	1.10391	2.88407	0.0104
CG34125	89.04	273.614	1.61962	5e-05
CG34132	326.086	1298.43	1.99344	5e-05
CG34136	6.27698	79.7372	3.66711	5e-05
CG34149	4.70519	6.76405	0.523633	0.0004
CG34150	57.5775	72.7781	0.338	0.00435
CG34163	111.422	230.827	1.05078	5e-05
CG34191	159.429	333.461	1.0646	5e-05
CG34195	10.1452	19.1727	0.918255	5e-05
CG34213	24.3564	52.608	1.11098	5e-05
CG34227	79.3517	138.119	0.799576	5e-05
CG34228	42.5696	99.813	1.2294	5e-05
CG34229	32.6016	75.8287	1.2178	5e-05
CG34232	24.5372	97.2981	1.98744	5e-05
CG34242	47.368	245.371	2.37298	5e-05
CG34250	180.226	505.465	1.4878	5e-05
CG34251	6.55739	11.5914	0.821861	5e-05
CG34263	10.8852	65.0825	2.5799	5e-05
CG34282	302.348	457.478	0.597492	5e-05
CG34288	1.16205	7.01968	2.59473	5e-05
CG34293	18.8916	56.9832	1.59279	5e-05
CG3430	17.7047	21.8067	0.300641	0.005
CG34325	13.4928	337.528	4.64475	5e-05
CG3434	17.938	34.6756	0.950903	5e-05
CG3437	23.6958	30.332	0.35621	0.00985
CG34446	30.0555	978.819	5.02534	5e-05
CG3476	9.00101	14.817	0.719095	5e-05
CG3499	37.2697	41.678	0.161285	0.0276
CG3500	26.2767	41.9757	0.675769	0.00035
CG3501	83.5659	232.672	1.47731	5e-05
CG3505	4.69464	9.73204	1.05173	5e-05
CG3527	32.4748	53.2957	0.714701	5e-05
CG3534	18.9088	25.9022	0.454015	0.00215
CG3552	11.9684	15.8879	0.408696	0.0345
CG3566	180.164	436.734	1.27744	5e-05
CG3588	1.86695	3.21064	0.782177	5e-05
CG3589	16.4455	38.0906	1.21174	5e-05
CG3603	29.7523	72.9914	1.29472	5e-05
CG3608	10.5952	18.8492	0.831088	5e-05
CG3609	61.5954	136.407	1.14703	5e-05
CG3625	70.202	80.4948	0.197384	0.01095
CG3626	11.1683	13.0052	0.219681	0.00735
CG3645	23.9504	39.1658	0.709548	5e-05
CG3652	37.1956	84.1236	1.17738	5e-05
CG3662	65.6757	83.4067	0.344804	0.00015
CG3663	21.1564	63.4025	1.58345	5e-05
CG3689	189.437	223.056	0.235686	0.01405
CG3702	19.5406	31.0138	0.666435	5e-05
CG3704	29.3768	46.3668	0.658413	5e-05
CG3714	10.8324	15.0966	0.478877	5e-05
CG3719	57.0943	102.137	0.839082	5e-05
CG3731	165.832	327.582	0.982137	5e-05
CG3735	7.30947	9.4603	0.37212	0.00025
CG3740	29.8176	80.414	1.43128	5e-05
CG3746	1.11179	3.7442	1.75178	5e-05
CG3756	31.7662	53.9452	0.764003	5e-05
CG3760	211.191	348.826	0.723958	5e-05
CG3770	16.1529	41.7562	1.3702	5e-05
CG3773	21.0888	34.9512	0.728863	5e-05
CG3776	74.2081	151.816	1.03268	5e-05
CG3792	55.4477	93.2935	0.75065	5e-05
CG3817	62.5411	88.6594	0.503469	5e-05
CG3831	13.7798	315.013	4.51479	5e-05
CG3835	10.7451	18.4983	0.783717	5e-05
CG3857	7.23111	9.48966	0.392139	0.00015
CG3860	14.3344	23.8182	0.732584	5e-05
CG3862	14.4065	23.0467	0.677838	5e-05
CG3887	86.6342	168.255	0.957643	5e-05
CG3894	21.5446	46.2892	1.10335	5e-05
CG3909	46.3726	78.9102	0.76694	5e-05
CG3918	39.9099	59.8655	0.584979	5e-05
CG3939	143.61	185.064	0.365866	5e-05
CG40002	27.8011	65.1171	1.22789	5e-05
CG40160	21.8593	32.1125	0.554883	5e-05
CG4019	3.10215	5.80403	0.903788	5e-05
CG40191	63.4501	96.5092	0.605045	5e-05
CG4025	13.9218	19.8356	0.510744	0.01835
CG4036	40.3738	79.3999	0.975717	5e-05
CG4038	91.5078	136.844	0.58057	5e-05
CG4041	31.0906	52.6038	0.758689	5e-05
CG40439	217.839	293.145	0.428352	5e-05
CG4045	80.5479	138.783	0.78491	5e-05
CG40472	15.7686	54.7347	1.7954	5e-05
CG40485	1.33128	139.977	6.71623	5e-05
CG4069	23.4441	34.8112	0.570329	5e-05
CG4074	13.0788	20.0816	0.618639	5e-05
CG41128	396.232	679.386	0.777886	5e-05
CG4159	21.2259	30.6225	0.528769	5e-05
CG4164	22.7499	39.0001	0.777619	5e-05
CG4169	122.528	200.369	0.709542	5e-05
CG4186	14.0373	53.3526	1.9263	5e-05
CG4199	38.0922	51.4353	0.433262	0.0001
CG42259	28.5868	108.753	1.92763	5e-05
CG42265	2.20207	3.58736	0.704063	5e-05
CG42271	16.9615	41.0383	1.27471	5e-05
CG42324	5.75657	12.5557	1.12506	5e-05
CG42365	8.37967	34.5585	2.04407	5e-05
CG42390	4.90834	9.79429	0.996706	5e-05
CG42495	4.85184	9.11915	0.910365	5e-05
CG42500	89.1558	117.082	0.393122	0.0005
CG42542	15.4741	20.4105	0.399453	0.013
CG42553	15.6655	31.2846	0.99786	5e-05
CG4267	4.09957	6.58112	0.68286	5e-05
CG42676	27.2701	42.6016	0.643589	5e-05
CG4269	2.09302	4.40516	1.07361	5e-05
CG42694	2.13608	42.0776	4.30001	5e-05
CG42709	18.8179	32.8412	0.8034	5e-05
CG4281	39.2955	50.8701	0.372454	5e-05
CG4291	20.6833	27.592	0.415786	5e-05
CG4293	23.575	27.6105	0.227959	0.02665
CG43071	18.7107	47.4291	1.34191	0.0051
CG43107	4.99825	32.3274	2.69326	5e-05
CG43221	0	5180.2	inf	5e-05
CG43266	57.0026	76.9007	0.431969	5e-05
CG43320	7.618	12.3768	0.700152	5e-05
CG43341	10.8727	18.091	0.734569	5e-05
CG4338	50.6761	89.1279	0.814572	5e-05
CG4364	143.853	252.699	0.81282	5e-05
CG4390	167.687	299.435	0.83647	5e-05
CG4398	7.38221	249.822	5.08071	5e-05
CG4406	21.4557	34.252	0.674828	5e-05
CG4407	17.1872	25.8856	0.59082	5e-05
CG4408	11.8132	14.6355	0.309074	0.0008
CG4447	14.5565	43.5068	1.57958	5e-05
CG4462	3.11987	4.68653	0.587037	5e-05
CG4495	28.9971	39.4954	0.445777	5e-05
CG4502	40.215	50.7791	0.3365	5e-05
CG4537	36.8433	64.6432	0.811095	5e-05
CG4552	12.3318	19.4593	0.658072	5e-05
CG4553	10.6382	26.4451	1.31374	5e-05
CG4557	17.305	19.5794	0.178147	0.0232
CG4558	23.2849	27.4122	0.235425	0.00545
CG4572	18.3884	35.5023	0.949121	5e-05
CG4573	4.19458	6.94943	0.728368	0.00285
CG4585	14.9303	37.931	1.34514	5e-05
CG4586	27.3544	31.8466	0.219363	0.00585
CG4592	14.1606	60.474	2.09444	5e-05
CG4593	51.9142	84.0594	0.69528	5e-05
CG4594	6.77316	9.2785	0.454062	0.0003
CG4598	90.5679	211.978	1.22684	5e-05
CG4610	5.68425	9.9265	0.804315	5e-05
CG4611	7.95325	10.6301	0.41854	0.0041
CG4627	11.7707	41.1035	1.80406	5e-05
CG4629	12.5273	26.1144	1.05976	5e-05
CG4658	32.7796	50.3989	0.620592	5e-05
CG4662	14.808	17.9592	0.278349	0.00235
CG4670	12.4651	14.788	0.24654	0.00565
CG4709	27.7733	43.6838	0.6534	5e-05
CG4716	0.660916	1.88493	1.51197	5e-05
CG4721	0.667539	4.58402	2.77969	5e-05
CG4729	30.9318	86.7708	1.48812	5e-05
CG4749	6.07194	10.346	0.76885	5e-05
CG4752	0.247069	0.665868	1.43033	5e-05
CG4769	100.549	201.931	1.00596	5e-05
CG4789	126.599	238.024	0.910842	5e-05
CG4813	24.8827	28.879	0.214875	0.01255
CG4847	0.782912	1.94381	1.31196	5e-05
CG4848	11.7849	17.2719	0.551485	5e-05
CG4858	39.6328	101.387	1.3551	5e-05
CG4860	21.267	49.2252	1.21078	5e-05
CG4866	69.4792	86.8903	0.322613	0.0121
CG4872	13.11	62.9416	2.26335	5e-05
CG4882	49.236	91.1925	0.8892	5e-05
CG4901	15.8645	18.3688	0.211454	0.0115
CG4908	15.3306	19.3992	0.339582	0.00075
CG4933	18.149	34.576	0.929885	5e-05
CG4935	13.1107	18.5148	0.497937	5e-05
CG4942	5.56335	10.7496	0.95026	5e-05
CG4951	37.4992	52.7341	0.491875	5e-05
CG4953	11.5225	17.5322	0.605545	5e-05
CG4957	14.7385	26.7495	0.859924	5e-05
CG4972	15.7216	18.5279	0.236949	0.00785
CG5001	14.9776	22.9341	0.614685	5e-05
CG5002	6.39662	7.74741	0.276403	0.0088
CG5003	27.2802	34.2181	0.326905	5e-05
CG5009	19.2136	36.8475	0.939435	5e-05
CG5010	113.887	134.951	0.244839	0.00155
CG5013	40.7061	76.2592	0.905664	5e-05
CG5026	25.4611	85.1749	1.74213	5e-05
CG5039	14.2114	22.8737	0.686646	0.00025
CG5044	17.6536	22.6817	0.361567	0.00305
CG5045	58.9094	118.573	1.0092	5e-05
CG5080	8.73148	23.7985	1.44657	5e-05
CG5084	17.6229	30.6313	0.797559	5e-05
CG5104	27.0456	96.1001	1.82914	5e-05
CG5110	86.1081	445.3	2.37056	5e-05
CG5112	41.3681	63.8657	0.626525	5e-05
CG5114	44.5622	91.2877	1.0346	5e-05
CG5118	18.643	23.0401	0.305512	0.0023
CG5126	27.3247	35.7221	0.386609	0.00665
CG5131	22.3959	31.6552	0.499208	5e-05
CG5147	44.0554	84.8658	0.945865	5e-05
CG5162	0.158262	0.825815	2.3835	0.00035
CG5167	26.7251	116.187	2.12018	5e-05
CG5171	12.5033	18.4792	0.563596	5e-05
CG5177	14.2165	18.1508	0.352471	0.0014
CG5188	13.5099	25.3759	0.909447	5e-05
CG5190	10.8722	18.9925	0.80479	5e-05
CG5196	25.309	54.4509	1.10531	5e-05
CG5210	52.0924	85.0429	0.707117	5e-05
CG5214	88.3553	117.227	0.407914	5e-05
CG5261	37.7369	53.6217	0.506843	5e-05
CG5273	16.9972	42.0862	1.30805	5e-05
CG5276	7.01109	10.942	0.642163	0.0079
CG5285	13.1892	19.2888	0.548405	5e-05
CG5292	14.6839	20.7153	0.496463	5e-05
CG5335	6.60578	22.7527	1.78424	5e-05
CG5339	23.4284	40.941	0.805287	5e-05
CG5343	64.2029	91.9208	0.517753	5e-05
CG5346	31.5983	64.3871	1.02693	5e-05
CG5377	10.9883	25.9556	1.24008	5e-05
CG5380	21.1599	40.1072	0.92253	5e-05
CG5382	68.1005	146.372	1.1039	5e-05
CG5385	40.9416	68.3436	0.739241	5e-05
CG5390	49.3892	62.5933	0.341813	5e-05
CG5399	5.83472	9.71943	0.736209	5e-05
CG5414	13.3246	16.9707	0.348949	0.0018
CG5447	34.8355	49.7746	0.514851	5e-05
CG5463	8.07051	10.9974	0.446435	0.0001
CG5482	67.252	96.1734	0.516061	5e-05
CG5484	39.335	54.4897	0.470171	5e-05
CG5498	23.9105	28.8887	0.272863	0.00245
CG5506	11.4003	14.8899	0.385257	0.00715
CG5510	47.7826	75.9746	0.669033	5e-05
CG5525	159.571	258.958	0.698519	5e-05
CG5535	7.05643	8.77518	0.31449	0.0024
CG5541	8.03661	13.3715	0.734501	5e-05
CG5554	146.392	185.846	0.344272	5e-05
CG5567	18.908	76.7952	2.02202	5e-05
CG5569	39.9835	91.6575	1.19685	5e-05
CG5577	4.48863	59.8343	3.73662	5e-05
CG5590	113.331	282.719	1.31883	5e-05
CG5608	10.1605	16.8822	0.732537	5e-05
CG5611	9.23684	14.3886	0.639458	0.0001
CG5642	217.822	349.67	0.682842	5e-05
CG5644	1.16331	10.2074	3.13331	5e-05
CG5687	5.06584	6.4676	0.35243	0.0011
CG5705	4.18255	9.05662	1.11459	5e-05
CG5706	57.0184	81.3748	0.513154	5e-05
CG5707	0.671463	6.29167	3.22806	5e-05
CG5745	30.4381	40.285	0.404367	5e-05
CG5757	56.2444	70.2904	0.321618	0.0002
CG5789	6.47826	8.28591	0.355053	0.0008
CG5800	12.84	17.7559	0.467649	5e-05
CG5805	6.76373	9.99394	0.563235	5e-05
CG5823	29.7476	41.2873	0.472926	5e-05
CG5828	13.3389	28.499	1.09527	5e-05
CG5846	24.1566	43.4226	0.846031	5e-05
CG5854	90.5025	159.544	0.817923	5e-05
CG5861	48.9401	85.5223	0.805283	5e-05
CG5862	19.929	47.1469	1.2423	5e-05
CG5869	68.7799	86.6284	0.332852	0.0001
CG5885	225.85	376.153	0.735952	5e-05
CG5888	13.5022	37.0464	1.45614	5e-05
CG5902	106.875	164.269	0.620138	5e-05
CG5913	26.7319	45.0958	0.754434	5e-05
CG5916	5.83622	7.40354	0.34318	0.0015
CG5919	32.4283	75.4314	1.21791	5e-05
CG5938	49.8976	68.8125	0.463699	5e-05
CG5955	4.23297	126.577	4.90219	5e-05
CG5986	29.6447	41.5046	0.485496	0.00055
CG5991	15.5554	53.8176	1.79066	5e-05
CG6000	63.8265	122.098	0.935816	5e-05
CG6028	48.385	205.849	2.08895	5e-05
CG6045	4.48485	12.8545	1.51914	5e-05
CG6084	122.396	209.652	0.776443	5e-05
CG6094	38.0871	90.3252	1.24583	5e-05
CG6115	273.254	798.664	1.54735	5e-05
CG6144	13.9086	31.4209	1.17575	5e-05
CG6153	35.5328	97.5227	1.45659	5e-05
CG6178	12.5711	22.435	0.835647	5e-05
CG6182	13.8431	22.739	0.715997	5e-05
CG6197	13.8977	18.389	0.403999	5e-05
CG6201	4.63417	6.39026	0.463563	0.004
CG6236	21.062	27.5052	0.385061	5e-05
CG6272	39.5387	70.2974	0.830207	5e-05
CG6283	1.90931	3.2724	0.777303	5e-05
CG6287	262.847	385.068	0.550888	5e-05
CG6321	3.21716	7.34984	1.19192	5e-05
CG6332	1.17353	1.98348	0.757175	0.00075
CG6345	3.51934	6.16015	0.80766	0.00435
CG6379	19.9629	24.8981	0.318714	0.00015
CG6388	28.0815	55.5069	0.983049	5e-05
CG6401	7.66798	13.0201	0.763824	5e-05
CG6404	16.9947	20.0788	0.240586	0.0064
CG6405	1.0601	2.69884	1.34814	5e-05
CG6406	10.6839	15.6784	0.553346	5e-05
CG6412	58.0631	90.7716	0.644618	5e-05
CG6414	6.89872	8.5777	0.314261	0.00315
CG6481	0.702746	2.84665	2.01819	5e-05
CG6488	5.98474	11.6176	0.956957	5e-05
CG6506	22.2346	29.0512	0.385794	0.0004
CG6520	55.2003	63.3377	0.198388	0.01735
CG6523	224.708	414.309	0.882654	5e-05
CG6540	62.653	87.3127	0.478807	0.0002
CG6543	148.087	166.225	0.16669	0.0221
CG6550	11.7527	23.1067	0.975312	5e-05
CG6565	16.8541	19.1139	0.181526	0.02955
CG6567	11.8752	35.8258	1.59305	5e-05
CG6568	22.8252	26.0987	0.193346	0.0177
CG6610	102.183	169.372	0.729037	5e-05
CG6613	12.8197	19.3843	0.596526	5e-05
CG6659	21.1419	24.0337	0.184953	0.0159
CG6665	9.53329	18.647	0.967894	5e-05
CG6674	30.0776	66.939	1.15416	5e-05
CG6683	10.0012	13.626	0.446182	0.01545
CG6685	13.8813	18.9087	0.445911	5e-05
CG6689	13.5311	20.6083	0.60695	5e-05
CG6712	38.6455	60.2542	0.640762	5e-05
CG6744	33.0991	96.4197	1.54254	5e-05
CG6746	43.908	69.9511	0.671862	5e-05
CG6750	27.8127	76.1573	1.45324	5e-05
CG6758	12.2765	15.7034	0.355185	0.01805
CG6762	55.3674	91.7874	0.729259	5e-05
CG6766	17.0933	27.4988	0.685943	5e-05
CG6769	34.5941	73.5298	1.0878	5e-05
CG6796	10.5182	14.6918	0.482129	0.0057
CG6839	0.386682	1.29082	1.73907	5e-05
CG6841	14.9835	18.5127	0.305138	0.0003
CG6865	6.98025	10.5282	0.592909	0.0001
CG6891	524.246	1971.8	1.9112	5e-05
CG6907	45.8952	74.4665	0.698247	5e-05
CG6908	0.696867	1.38178	0.987578	0.0002
CG6933	16.8068	28.7037	0.772191	5e-05
CG6937	52.0193	79.7885	0.617135	5e-05
CG6951	13.3546	21.6549	0.69736	5e-05
CG6984	7.88338	14.7378	0.902638	5e-05
CG7006	74.4164	118.197	0.667496	5e-05
CG7009	28.7221	58.1349	1.01725	5e-05
CG7011	18.2112	27.2765	0.582827	0.0054
CG7017	65.7367	108.166	0.718471	5e-05
CG7049	12.3251	18.729	0.603669	5e-05
CG7115	19.1202	23.0482	0.269551	0.0014
CG7137	17.7049	33.2874	0.910827	5e-05
CG7149	4.2299	5.97314	0.497865	5e-05
CG7158	10.8621	12.7127	0.226964	0.0052
CG7168	22.9846	77.6319	1.75598	5e-05
CG7172	65.6641	86.351	0.395106	5e-05
CG7182	32.3397	56.1176	0.795147	5e-05
CG7192	34.0466	42.1026	0.306398	0.00015
CG7197	29.0765	51.7861	0.832712	5e-05
CG7200	40.7455	74.4421	0.869479	5e-05
CG7206	85.9356	96.0015	0.159802	0.02535
CG7231	37.1899	55.288	0.572056	5e-05
CG7252	4.54238	9.53708	1.0701	5e-05
CG7272	9.89374	13.7607	0.475962	0.00775
CG7280	18.0062	25.7723	0.517332	0.00025
CG7288	45.9189	55.0206	0.260885	0.00095
CG7298	4.90271	12.0051	1.292	5e-05
CG7322	15.5917	28.2942	0.859726	5e-05
CG7328	3.14241	20.3449	2.69472	5e-05
CG7338	23.5104	34.0374	0.533822	5e-05
CG7339	61.0919	135.731	1.1517	5e-05
CG7371	14.0572	18.3277	0.38271	0.0346
CG7378	6.8441	14.0459	1.03722	5e-05
CG7386	3.14568	3.95243	0.329368	0.00775
CG7414	171.16	252.454	0.56067	5e-05
CG7429	6.46087	11.9462	0.886756	5e-05
CG7430	76.0697	122.973	0.692946	5e-05
CG7453	20.0443	31.6616	0.659538	5e-05
CG7456	22.3923	26.7162	0.254713	0.00355
CG7461	21.8377	44.292	1.02022	5e-05
CG7488	20.3819	41.967	1.04197	5e-05
CG7506	44.9457	91.5939	1.02707	5e-05
CG7519	116.466	194.297	0.738355	5e-05
CG7523	26.7486	58.5388	1.12993	5e-05
CG7550	15.328	48.2829	1.65534	5e-05
CG7556	19.4077	23.8715	0.298658	0.0004
CG7567	52.7433	73.6881	0.482445	5e-05
CG7582	5.15014	16.0783	1.64243	5e-05
CG7587	180.016	202.104	0.166973	0.02545
CG7593	59.7731	79.3122	0.408046	0.01875
CG7600	17.2454	29.8134	0.789749	5e-05
CG7603	106.223	218.387	1.03979	5e-05
CG7611	74.6321	84.5195	0.179487	0.01245
CG7616	3.99453	5.28242	0.403176	0.00065
CG7632	10.484	21.3655	1.0271	5e-05
CG7637	770.268	1408.1	0.870322	5e-05
CG7638	18.1532	32.9155	0.858544	5e-05
CG7656	87.1844	149.938	0.782223	5e-05
CG7685	14.4759	21.2549	0.554147	5e-05
CG7686	72.818	126.766	0.799803	5e-05
CG7715	47.9001	82.8017	0.789633	5e-05
CG7718	8.98261	19.3113	1.10424	5e-05
CG7728	10.7771	13.4202	0.316433	0.0003
CG7737	5.20706	49.5037	3.249	5e-05
CG7739	8.52302	14.1104	0.727324	0.00195
CG7772	14.9295	30.9244	1.05058	5e-05
CG7777	34.3646	40.2976	0.229768	0.00665
CG7787	38.4826	58.1848	0.596436	5e-05
CG7791	17.6489	22.972	0.380302	0.0053
CG7800	1.72307	2.97439	0.78761	5e-05
CG7818	39.0182	46.4216	0.250651	0.0121
CG7834	174.452	331.169	0.924737	5e-05
CG7840	12.5187	26.2094	1.066	5e-05
CG7857	18.3586	48.3575	1.39729	5e-05
CG7860	50.4295	238.937	2.24429	5e-05
CG7872	21.5012	38.4544	0.83873	5e-05
CG7878	27.2346	47.5667	0.804512	5e-05
CG7889	27.4374	39.8103	0.536998	5e-05
CG7911	542.343	738.212	0.444831	5e-05
CG7914	6.67348	10.7793	0.691758	5e-05
CG7920	89.9425	145.708	0.696002	5e-05
CG7924	1.89362	3.09835	0.710353	0.00045
CG7928	13.4095	17.0364	0.345365	0.02365
CG7945	63.8279	78.6132	0.300583	0.00035
CG7953	11.9016	18.7685	0.657154	0.00125
CG7956	15.5613	34.6265	1.15391	5e-05
CG7970	135.61	198.609	0.550465	5e-05
CG7979	7.57731	9.66698	0.35138	0.016
CG7985	17.1781	20.9498	0.286365	0.00065
CG7988	12.5116	29.3335	1.22929	5e-05
CG7993	65.7968	95.9	0.543513	5e-05
CG8003	46.8631	56.9033	0.280061	0.00045
CG8004	23.971	41.1695	0.780287	5e-05
CG8005	15.9157	26.0013	0.70813	5e-05
CG8010	19.3693	28.7106	0.567813	5e-05
CG8021	44.5611	179.811	2.01263	5e-05
CG8026	44.6317	60.4331	0.437271	5e-05
CG8031	76.6645	257.761	1.74941	5e-05
CG8032	16.1562	21.6261	0.420687	5e-05
CG8036	191.722	244.526	0.350975	5e-05
CG8038	30.806	49.8114	0.693264	0.00155
CG8064	9.72194	15.1622	0.641165	5e-05
CG8066	7.55913	187.508	4.63259	5e-05
CG8067	14.6436	27.6504	0.917027	5e-05
CG8078	17.0325	36.1317	1.08498	5e-05
CG8086	1.9808	5.94042	1.58448	5e-05
CG8111	20.5867	25.3703	0.301427	0.0073
CG8128	6.23631	10.3345	0.728707	5e-05
CG8132	21.1783	60.4492	1.51314	5e-05
CG8142	30.0486	38.0472	0.340494	0.0072
CG8152	9.87659	14.1024	0.51385	5e-05
CG8159	8.31938	11.9066	0.517217	5e-05
CG8191	8.44393	16.3619	0.954353	5e-05
CG8204	26.6504	58.7466	1.14035	5e-05
CG8206	33.1422	129.423	1.96535	5e-05
CG8207	23.0474	68.4859	1.57121	5e-05
CG8209	140.35	172.886	0.300789	0.0003
CG8235	72.7564	155.288	1.0938	5e-05
CG8237	13.3941	25.6077	0.934977	5e-05
CG8239	11.7155	14.1353	0.270882	0.0064
CG8243	43.6028	54.3701	0.318394	0.0001
CG8257	9.52588	16.267	0.772022	5e-05
CG8270	8.60177	12.5271	0.542344	5e-05
CG8297	10.8268	21.2587	0.97345	5e-05
CG8311	23.8471	34.3957	0.528411	5e-05
CG8314	33.9932	41.2746	0.28001	0.0009
CG8319	17.1148	43.8671	1.35789	5e-05
CG8321	20.7453	28.3486	0.450495	5e-05
CG8326	23.9781	37.1111	0.630138	5e-05
CG8331	164.268	430.593	1.39027	5e-05
CG8360	31.5771	132.81	2.07241	5e-05
CG8366	15.5295	27.5756	0.828385	5e-05
CG8368	17.0641	21.0125	0.300284	0.00055
CG8372	112.854	278.873	1.30515	5e-05
CG8379	18.7732	25.1978	0.424628	5e-05
CG8386	84.9586	289.557	1.76901	5e-05
CG8388	5.44802	6.89279	0.339354	0.02125
CG8389	22.7236	30.8075	0.439093	5e-05
CG8397	33.6204	86.3535	1.36092	5e-05
CG8401	5.13506	6.60771	0.363769	0.01165
CG8449	30.28	41.1977	0.444201	0.0001
CG8460	73.725	87.8221	0.25243	0.001
CG8498	433.579	1085.93	1.32456	5e-05
CG8501	32.2029	48.5441	0.592108	5e-05
CG8507	32.4573	39.5769	0.286114	0.0008
CG8531	47.6088	77.8338	0.709167	5e-05
CG8549	28.6104	61.5541	1.10532	5e-05
CG8569	7.81766	10.5381	0.430809	5e-05
CG8578	37.5701	48.2956	0.362309	0.02655
CG8602	9.53696	30.1865	1.6623	5e-05
CG8635	87.9167	171.101	0.960637	5e-05
CG8636	379.267	864.284	1.18829	5e-05
CG8646	0.91936	4.39521	2.25723	5e-05
CG8664	9.2555	14.9852	0.695154	5e-05
CG8726	30.5406	36.544	0.258906	0.0054
CG8735	40.629	47.6923	0.231246	0.0034
CG8768	13.734	29.3734	1.09676	5e-05
CG8778	34.2157	73.3038	1.09923	5e-05
CG8788	10.3917	16.7177	0.685944	5e-05
CG8801	265.656	422.709	0.670106	5e-05
CG8814	21.7343	48.0623	1.14493	5e-05
CG8837	1.80808	3.59742	0.992504	5e-05
CG8839	78.5462	500.965	2.6731	5e-05
CG8860	981.218	1686.73	0.781586	5e-05
CG8866	18.8763	25.6757	0.443832	5e-05
CG8888	4.98011	6.63393	0.413685	0.00075
CG8891	86.7645	312.506	1.84871	5e-05
CG8892	32.0547	37.0921	0.210576	0.00915
CG8952	3.3033	7.1154	1.10704	0.0005
CG8974	36.719	53.9792	0.555877	5e-05
CG8997	13.0895	22.1234	0.757159	0.0009
CG9021	138.211	172.545	0.320098	5e-05
CG9104	14.2211	26.8538	0.917095	5e-05
CG9109	3.16183	4.50517	0.510824	0.00025
CG9114	9.76252	16.4588	0.753535	5e-05
CG9117	6.23329	20.6321	1.72682	5e-05
CG9125	44.5856	61.2935	0.459156	5e-05
CG9132	36.6001	47.054	0.362469	5e-05
CG9149	37.7688	56.5861	0.583253	5e-05
CG9172	148.713	252.857	0.765789	5e-05
CG9175	23.2839	39.1147	0.748378	5e-05
CG9186	51.4702	91.2854	0.826647	5e-05
CG9192	33.3489	53.5665	0.683689	5e-05
CG9240	48.478	87.8933	0.858425	5e-05
CG9246	19.4859	25.0082	0.359967	0.0035
CG9248	29.5097	38.1548	0.370675	0.00075
CG9253	109.476	123.853	0.178019	0.016
CG9257	17.3764	25.0044	0.525056	5e-05
CG9267	34.4496	98.2204	1.51154	5e-05
CG9272	17.5389	21.9679	0.324839	0.00105
CG9286	62.2989	127.024	1.02782	5e-05
CG9300	12.8115	18.8358	0.556036	5e-05
CG9302	39.3437	50.4984	0.360105	5e-05
CG9312	9.6379	15.9458	0.726387	5e-05
CG9319	26.8852	54.0065	1.00632	5e-05
CG9323	15.1196	17.8864	0.24244	0.02895
CG9330	54.7842	72.8869	0.411899	5e-05
CG9331	68.6272	99.8545	0.541046	5e-05
CG9338	37.1345	112.074	1.59362	5e-05
CG9344	215.99	323.537	0.582967	5e-05
CG9356	22.9924	35.224	0.615403	5e-05
CG9360	1.75398	13.5959	2.95447	5e-05
CG9376	8.94612	13.9604	0.642003	5e-05
CG9386	9.13817	12.8515	0.491954	0.0084
CG9391	54.7911	124.395	1.18292	5e-05
CG9393	28.2542	38.8214	0.458386	5e-05
CG9416	12.7907	38.1733	1.57747	5e-05
CG9422	49.1612	67.4603	0.45652	0.0003
CG9426	20.659	26.182	0.34181	5e-05
CG9436	29.7471	158.769	2.4161	5e-05
CG9451	0.867018	1.50973	0.800156	0.0009
CG9485	2.5655	3.73567	0.542126	0.03345
CG9527	13.9089	16.976	0.287491	0.00125
CG9531	8.19183	12.5418	0.61449	5e-05
CG9536	18.4768	25.112	0.442663	5e-05
CG9547	8.27842	16.1947	0.968093	5e-05
CG9548	201.655	246.09	0.287297	0.02245
CG9577	94.472	261.167	1.46701	5e-05
CG9578	62.9665	102.264	0.699644	5e-05
CG9586	75.6888	132.875	0.811918	5e-05
CG9588	69.0596	121.351	0.81327	5e-05
CG9596	26.1638	44.6191	0.770088	5e-05
CG9630	13.1723	20.779	0.65762	5e-05
CG9662	38.4854	48.6624	0.338495	0.00045
CG9664	2.62407	13.8183	2.39671	5e-05
CG9669	544.147	843.031	0.631589	5e-05
CG9686	219.291	856.821	1.96615	5e-05
CG9691	108.83	201.662	0.889855	5e-05
CG9706	7.35125	9.53338	0.374997	0.0042
CG9723	15.7762	18.5395	0.232858	0.01185
CG9743	2.02475	4.09284	1.01536	5e-05
CG9769	594.968	1317.43	1.14684	5e-05
CG9773	19.4414	30.1252	0.631842	5e-05
CG9784	8.30163	24.0462	1.53434	5e-05
CG9799	15.1859	20.3518	0.42243	5e-05
CG9849	17.3369	46.2478	1.41554	5e-05
CG9886	5.52191	7.60298	0.461397	0.0001
CG9890	18.1639	30.7179	0.758006	5e-05
CG9914	30.5991	39.7781	0.378483	0.0002
CG9917	37.6388	58.709	0.641362	5e-05
CG9922	182.095	253.119	0.475124	5e-05
CG9941	19.97	22.4888	0.171371	0.02245
CG9945	16.7302	20.2553	0.275842	0.0041
CG9947	26.3002	39.3089	0.579782	5e-05
CG9953	19.7026	43.3465	1.13753	5e-05
CG9967	7.94986	11.808	0.570763	5e-05
CG9986	18.9685	28.2432	0.574303	5e-05
CG9993	2.57775	10.0313	1.96032	5e-05
CheB42c	3.07605	10.8056	1.81263	5e-05
chic	1313.87	1466.82	0.158863	0.02175
CHKov2	10.2651	13.3472	0.378789	0.00045
Chmp1	110.088	520.911	2.24239	5e-05
CHMP2B	35.9245	127.658	1.82924	5e-05
CHOp24	69.9717	100.619	0.524062	5e-05
CHORD	25.8038	38.8565	0.590573	0.00415
Cht11	5.19578	15.3497	1.5628	5e-05
Cht2	58.2421	76.9702	0.402238	5e-05
cib	1937.52	2216.8	0.194267	0.0066
Cks85A	42.0868	82.4007	0.969288	5e-05
Clc	303.839	1250.97	2.04166	5e-05
ClC-a	5.53898	7.71712	0.478443	5e-05
ClC-b	18.0685	24.3373	0.429694	0.00295
ClC-c	15.7364	28.5923	0.86152	5e-05
CLS	35.2906	126.881	1.84612	5e-05
clt	13.4476	23.4956	0.805048	5e-05
cni	66.9586	157.632	1.23522	5e-05
Cog3	10.3898	14.5409	0.484949	5e-05
colt	60.2078	124.084	1.04329	5e-05
Coprox	38.0513	54.291	0.512768	5e-05
Coq2	4.50563	6.99553	0.634703	0.03295
Corp	4.10387	10.4748	1.35186	5e-05
Cortactin	68.8339	119.13	0.791345	5e-05
cpa	86.0374	266.811	1.63278	5e-05
cpb	68.9078	207.456	1.59007	5e-05
Cpr	16.8543	21.9012	0.377891	5e-05
Cpr49Ac	106.474	126.626	0.250077	0.00095
Cpr49Ag	17.1744	23.7689	0.468814	0.00025
Cpr67B	3.09742	5.17423	0.740276	5e-05
Cpr78E	49.3139	67.8283	0.459892	5e-05
Cpr97Eb	0.272938	0.786227	1.52637	0.00475
Cpsf100	16.5631	22.414	0.436427	5e-05
Cpsf73	23.1134	34.4466	0.575631	5e-05
CR12628	10.5567	29.6212	1.48847	5e-05
CR14033	0.526775	1.47684	1.48725	0.00615
CR18854	315.052	361.04	0.196567	5e-05
CR41501	1.85111	3.31854	0.842155	5e-05
CR41604	21.5541	33.6386	0.642153	5e-05
CR42861	63.1161	143.541	1.18538	5e-05
CR43264	118.765	149.096	0.328126	0.0026
Crc	833.771	1481.32	0.829164	5e-05
crc	787.169	1114.49	0.501644	5e-05
CREG	27.962	112.193	2.00444	5e-05
crl	60.3629	177.519	1.55624	5e-05
crok	25.8446	31.9462	0.305782	0.0013
crq	23.1936	47.1428	1.02331	5e-05
Csk	23.6623	50.6579	1.0982	5e-05
CSN3	47.2639	59.5643	0.33371	5e-05
CSN4	68.9215	108.229	0.651062	5e-05
CSN8	114.182	135.873	0.250928	0.0018
CstF-50	28.422	39.7322	0.483299	5e-05
Ctr1A	16.0093	25.376	0.664561	5e-05
cyc	70.6767	104.319	0.561691	5e-05
CycC	48.4131	86.3753	0.835222	5e-05
CycH	50.2891	78.1395	0.635804	5e-05
CycK	56.5037	125.916	1.15604	5e-05
Cyp1	1618.96	2016.43	0.316734	5e-05
Cyp12b2	1.19896	3.79903	1.66384	5e-05
Cyp12c1	2.79905	7.78126	1.47507	5e-05
Cyp28c1	0.110806	0.435561	1.97484	0.0044
Cyp28d1	1.4376	9.87743	2.78047	5e-05
Cyp4g15	7.10061	49.2617	2.79445	5e-05
Cyp6a13	1.24171	4.00889	1.69087	5e-05
Cyp6a17	4.89289	8.57464	0.809389	5e-05
Cyp6d4	1.90433	4.79581	1.33249	5e-05
Cyp6g2	7.84685	11.1436	0.506027	5e-05
Cyp9b2	1.00201	2.29545	1.19588	5e-05
Cyp9c1	17.8564	25.8213	0.53212	5e-05
Cyp9h1	0.375074	4.95714	3.72426	5e-05
Cypl	94.7147	118.922	0.328354	0.00095
Cys	52.9981	144.434	1.4464	5e-05
Cyt-c-p	231.66	747.797	1.69064	5e-05
Dak1	73.1375	561.237	2.93993	5e-05
dbe	47.9822	59.9056	0.320192	5e-05
Dbi	98.887	4426.67	5.4843	5e-05
Dbp45A	27.3128	36.7218	0.427062	0.0016
Ddc	11.2226	21.183	0.916502	5e-05
Ddx1	28.5864	33.5774	0.232165	0.0289
defl	9.98626	11.6418	0.221291	0.01045
deltaCOP	78.6953	125.499	0.673332	5e-05
Der-1	45.5009	65.9188	0.534795	5e-05
Der-2	21.5324	36.9603	0.779465	5e-05
Dgp-1	27.0158	33.9326	0.328868	5e-05
dgt3	16.9851	19.5209	0.200754	0.0192
dgt5	11.2376	15.8403	0.495259	0.00035
Dhfr	107.955	272.487	1.33576	5e-05
Dhod	62.5156	109.703	0.811311	5e-05
DhpD	30.8445	43.6942	0.502428	0.00065
Dhpr	62.3636	156.282	1.32538	5e-05
Dic1	20.4864	45.5218	1.15189	5e-05
dik	12.9592	16.4356	0.34285	0.00065
Dip1	25.4098	40.5312	0.673648	5e-05
Dip-B	94.6379	139.315	0.557861	5e-05
DNApol-alpha73	9.24065	11.0959	0.263958	0.00635
DNaseII	5.04341	12.3178	1.28827	5e-05
dnd	2.82692	5.40843	0.935977	0.0005
dnk	51.3964	62.7071	0.28696	0.00025
Dnz1	24.0362	27.5575	0.197235	0.01525
dor	14.7246	21.5342	0.548402	5e-05
dos	15.6497	25.8773	0.725547	5e-05
Dpck	32.5452	92.5736	1.50816	5e-05
Dph5	82.1356	162.611	0.985343	5e-05
dpn	17.3587	21.7415	0.324789	0.0001
DppIII	84.5669	131.014	0.631559	5e-05
Dr	4.26857	24.6282	2.52849	5e-05
dream	3.70256	6.05793	0.710302	5e-05
Dredd	42.6656	55.3293	0.374971	5e-05
Drp1	50.1461	60.5472	0.271923	0.00035
dUTPase	535.012	633.766	0.244378	0.00065
dwg	25.3877	30.8551	0.281379	0.00105
dyn-p25	33.3113	106.576	1.6778	5e-05
dysb	5.90257	18.6702	1.66132	5e-05
e(y)1	51.1472	65.3883	0.354376	0.00065
ea	4.73225	6.52813	0.464144	0.00045
Eaat1	12.2805	30.5275	1.31373	5e-05
eap	12.5362	52.4738	2.0655	5e-05
Eap	60.0451	116.198	0.952472	5e-05
eca	29.2847	57.5814	0.975455	5e-05
Ect3	3.88205	41.4446	3.41629	5e-05
eEF1delta	516.251	670.387	0.376921	5e-05
Ef1alpha48D	6316.73	7096.49	0.167926	0.00025
Ef1beta	1874.98	3172.18	0.758598	5e-05
Ef1gamma	1481.17	2566.19	0.792892	5e-05
Efr	6.28899	11.9205	0.922549	5e-05
EfSec	4.83974	7.57734	0.646762	5e-05
eIF-2alpha	210.263	405.515	0.947557	5e-05
eIF2B-alpha	52.3726	91.3328	0.802321	5e-05
eIF2B-delta	32.7225	40.9219	0.322589	0.0042
eIF2B-epsilon	20.7004	27.6288	0.416514	0.0013
eIF-2beta	380.46	719.477	0.919202	5e-05
eIF2B-gamma	36.4858	61.8847	0.762247	5e-05
eIF-3p40	398.102	683.736	0.780303	5e-05
eIF-3p66	192.074	339.14	0.82022	5e-05
eIF3-S10	115.153	128.986	0.163654	5e-05
eIF3-S8	163.304	212.528	0.380095	5e-05
eIF3-S9	282.786	331.652	0.229957	5e-05
eIF-4E	454.836	649.374	0.513704	5e-05
eIF-5A	2983.28	4296.77	0.526351	5e-05
eIF6	96.737	186.306	0.945533	5e-05
Eip55E	85.7687	178.823	1.06001	5e-05
Eip78C	14.844	24.7057	0.73497	5e-05
Ela	1.93366	7.22143	1.90095	5e-05
Elp1	10.1698	11.8767	0.223852	0.0065
Elp2	9.42559	14.4755	0.618955	5e-05
Elp3	22.163	32.9005	0.569956	5e-05
EndoG	8.84226	16.6478	0.912844	5e-05
endos	319.485	360.422	0.173941	0.02465
Ent1	46.1917	67.3263	0.543538	5e-05
epsilonCOP	72.7718	151.607	1.05888	5e-05
eRF1	189.786	218.276	0.201776	0.0065
Ero1L	8.65362	11.2555	0.379258	5e-05
ERp60	277.932	433.598	0.641629	5e-05
escl	9.58572	12.0047	0.324643	0.001
Etl1	17.508	19.6142	0.163887	0.0344
Ets97D	14.3042	21.7265	0.603016	5e-05
exo84	12.7773	18.2897	0.51745	0.00015
Faf	37.3923	53.3787	0.513521	5e-05
fal	13.9486	24.6265	0.820093	5e-05
Fatp	15.1078	19.3576	0.357604	5e-05
fbl	30.3963	85.5095	1.49219	5e-05
Fbp1	56.5973	69.0283	0.286455	0.0002
Fbp2	161.286	203.634	0.33636	5e-05
Fbw5	4.25903	8.13054	0.932825	5e-05
Fbxl4	15.7324	18.9712	0.27007	0.0015
Fdh	182.827	429.848	1.23335	5e-05
Fdxh	23.9589	49.8798	1.05789	5e-05
Fer1HCH	225.497	659.706	1.54871	5e-05
Fer2LCH	146.161	398.603	1.4474	5e-05
fh	19.8227	32.6651	0.720594	5e-05
Fib	206.924	271.258	0.390565	5e-05
Fit1	20.6685	50.868	1.29933	5e-05
Fit2	6.12184	7.30272	0.254469	0.0095
FK506-bp1	277.298	487.52	0.814026	5e-05
flr	64.3583	111.382	0.791323	5e-05
fng	46.9829	67.5422	0.523653	5e-05
frj	15.6405	18.2478	0.222439	0.00995
Fsn	61.4378	103.665	0.75473	5e-05
fu12	7.47607	10.9738	0.553711	5e-05
fu2	14.0248	16.5583	0.239574	0.00855
Fuca	8.52691	15.2596	0.839627	5e-05
Gal	7.01076	10.3679	0.564487	5e-05
Gale	49.5103	66.8993	0.434261	5e-05
galectin	44.4598	84.1041	0.919674	5e-05
Galk	29.4919	71.9104	1.28588	5e-05
Galt	27.8019	88.4936	1.67039	5e-05
gammaCop	39.5827	51.3777	0.376271	5e-05
gammaTub37C	1.17788	2.11279	0.842956	5e-05
GAPsec	20.8611	59.3222	1.50776	5e-05
Gas41	54.5088	71.9263	0.400031	5e-05
gatA	14.4805	32.1457	1.15052	5e-05
gbb	49.2909	64.9478	0.39796	5e-05
gcl	5.80205	7.73704	0.415219	0.0258
Gclm	30.5753	62.5047	1.0316	5e-05
Gdh	111.267	168.808	0.601354	5e-05
Gdi	172.137	267.431	0.635611	5e-05
Gen	9.66586	12.4047	0.359921	0.00795
Gga	45.6483	54.9375	0.267228	0.00805
Ggamma1	633.626	990.515	0.644546	5e-05
Gip	51.8113	114.609	1.14538	5e-05
Git	24.8958	36.0505	0.534115	5e-05
gkt	7.42808	10.5265	0.502966	5e-05
GLaz	11.6743	40.7442	1.80325	5e-05
GlcAT-I	11.6626	14.2606	0.290153	0.0041
GlcAT-S	14.3421	34.0117	1.24577	5e-05
glob1	26.3826	78.6198	1.5753	5e-05
GM130	21.9148	25.66	0.227616	0.00505
Gmer	25.6357	48.5122	0.920195	5e-05
GNBP1	19.5931	25.3117	0.369456	5e-05
GNBP3	28.0985	34.1135	0.279849	0.00095
Golgin84	21.6709	29.8159	0.460324	0.00015
Gp93	148.49	174.551	0.233286	5e-05
Gpdh	18.8289	30.2081	0.681989	5e-05
Gpo-1	5.54812	11.0638	0.99577	5e-05
Grasp65	40.7494	64.7466	0.668026	5e-05
Grip128	9.30141	10.816	0.217651	0.01065
Gs1	25.3155	36.8254	0.540682	5e-05
GstD2	1.6067	15.3108	3.25238	5e-05
GstD5	2.65825	11.8524	2.15663	5e-05
GstE3	14.3607	72.7367	2.34055	5e-05
GstE6	6.25874	81.1218	3.69614	5e-05
GXIVsPLA2	16.2508	23.9186	0.55762	5e-05
Gyk	23.265	47.2387	1.0218	5e-05
hd	9.83707	13.9864	0.507725	5e-05
Hel25E	368.736	432.425	0.22986	5e-05
Hem	14.6518	22.8607	0.641789	5e-05
Hen1	3.87034	6.79518	0.812049	0.00205
Herp	16.3326	36.4783	1.15928	5e-05
Hexo1	55.9497	80.3792	0.522691	5e-05
hfw	12.8475	22.3885	0.801272	5e-05
Hira	9.67447	11.3825	0.23456	0.00695
Hlc	51.6416	69.3911	0.426215	5e-05
HLH106	29.7623	34.7919	0.225265	0.0063
Hmgs	35.3008	93.2103	1.40079	5e-05
Hmt-1	9.96004	12.5341	0.331633	0.00015
Hmu	96.1119	112.216	0.223496	0.00275
Hnf4	13.2658	17.3409	0.386463	5e-05
hoip	453.868	987.954	1.12217	5e-05
Hph	32.8426	54.1877	0.722396	5e-05
hpo	26.8646	30.7072	0.192873	0.0114
Hpr1	17.0204	21.2793	0.322187	0.0009
Hr78	75.7618	90.7639	0.260648	0.00075
Hr96	8.27693	9.97185	0.268765	0.0035
Hrs	16.9497	33.1443	0.967502	5e-05
Hsc70-2	0.184498	0.44699	1.27663	0.0007
Hsc70-4	1453.99	1629.99	0.164851	0.0182
Hsp70Bb	2.93003	16.0604	2.45452	5e-05
HSPC300	287.018	909.354	1.6637	5e-05
Hsromega	100.21	131.701	0.394247	5e-05
ial	55.5759	64.6799	0.218859	0.0057
Ice	55.7365	70.5091	0.339187	5e-05
ics	42.0958	164.337	1.96491	5e-05
Idgf2	6.50329	25.6159	1.9778	5e-05
Idgf4	106.614	219.563	1.04224	5e-05
Idh	362.325	626.503	0.790037	5e-05
ifc	29.7046	91.6516	1.62547	5e-05
Ilk	30.678	86.0222	1.4875	5e-05
imd	16.9213	37.4596	1.14649	5e-05
ImpL1	5.67509	8.45672	0.575457	5e-05
ImpL3	25.7889	137.402	2.41358	5e-05
Ing3	10.7741	13.6806	0.344565	0.0005
Inos	62.4425	105.75	0.760062	5e-05
Int6	281.644	461.202	0.711529	5e-05
iPLA2-VIA	16.0313	25.6006	0.67529	5e-05
Ipp	49.8393	79.2635	0.669372	5e-05
Irbp	8.88507	12.7342	0.519258	5e-05
Irc	1.85945	4.11702	1.14673	5e-05
Irp-1A	23.7923	40.79	0.777721	5e-05
Irp-1B	27.5091	36.0049	0.388281	5e-05
ix	53.1832	72.2723	0.442471	5e-05
Jafrac1	499.108	862.792	0.789662	5e-05
jagn	39.6107	48.4479	0.290545	0.01565
jet	9.66572	14.4561	0.580725	0.00375
Jheh2	39.4301	47.0438	0.254707	0.0019
Jheh3	3.02767	12.1546	2.00523	5e-05
JhI-1	7.19155	8.48435	0.238501	0.0122
Jon25Bi	7.78738	10.1335	0.379922	0.00145
Jon25Bii	11.8659	19.0387	0.68212	5e-05
Jon65Aiii	28.1859	45.2404	0.682638	5e-05
Jon65Aiv	48.5472	103.879	1.09744	5e-05
Jra	44.4106	91.247	1.03887	5e-05
JTBR	32.1112	93.7739	1.54611	5e-05
jub	47.5209	54.4754	0.197045	0.00955
Kap-alpha1	33.4717	50.872	0.603931	5e-05
Kap-alpha3	87.1491	107.105	0.297466	5e-05
Karl	9.00895	11.4505	0.34598	0.0065
Karybeta3	64.5442	71.4236	0.146115	0.03555
KdelR	133.559	159.597	0.256957	0.00075
Klp68D	13.1406	19.3035	0.554832	5e-05
koko	104.083	249.291	1.26009	5e-05
kraken	29.8678	52.6246	0.817146	5e-05
Kr-h2	56.0793	67.4829	0.267055	0.0006
KrT95D	20.3461	27.8464	0.452739	5e-05
l(1)G0004	46.1256	76.9784	0.738886	5e-05
l(1)G0007	31.7837	61.4611	0.951387	5e-05
l(1)G0045	7.37285	9.85577	0.418746	5e-05
l(1)G0193	17.7853	33.3532	0.907136	5e-05
l(1)G0222	41.7963	50.9056	0.284448	0.00025
l(1)G0230	423.85	739.391	0.802783	5e-05
l(2)09851	42.4038	73.6856	0.79719	5e-05
l(2)34Fd	12.6842	17.1083	0.431668	5e-05
l(2)35Bc	13.5622	24.3953	0.847014	5e-05
l(2)35Bd	20.4272	28.1226	0.461241	5e-05
l(2)35Cc	24.3942	36.1435	0.567197	5e-05
l(2)35Df	9.05739	10.5258	0.216763	0.0111
l(2)37Cb	14.1676	17.3595	0.293136	0.00035
l(2)37Cc	146.495	267.772	0.870151	5e-05
l(2)37Cd	7.92566	11.1748	0.495651	5e-05
l(2)37Ce	99.6693	173.558	0.800197	5e-05
l(2)37Cg	107.68	191.606	0.831385	5e-05
l(2)efl	28.6802	50.0647	0.803738	5e-05
l(2)k09022	3.53425	4.15828	0.234582	0.0089
l(2)k10201	10.7829	25.8161	1.25952	5e-05
l(2)k14710	17.3923	19.6089	0.173054	0.0243
l(2)not	6.79621	9.62818	0.502533	0.0159
l(2)tid	24.8884	52.1469	1.06711	5e-05
l(3)02640	15.9125	21.0319	0.402422	5e-05
l(3)03670	76.918	146.866	0.933111	5e-05
l(3)73Ah	50.6973	67.1405	0.405276	5e-05
Lamp1	67.0855	114.45	0.770645	5e-05
lawc	38.1378	47.0287	0.302321	0.0011
lbm	9.01077	34.6153	1.94169	5e-05
Lcp1	114.423	204.878	0.840379	5e-05
Lcp2	24.6289	42.8291	0.798239	5e-05
Lcp3	19.5863	34.3162	0.809046	5e-05
Lcp4	51.5845	91.97	0.834226	5e-05
ldlCp	12.0989	14.4299	0.254185	0.0159
ligatin	22.6279	42.3454	0.904103	5e-05
Lip4	9.21889	95.9265	3.37926	5e-05
Liprin-beta	21.2735	29.6936	0.481094	5e-05
Lk	27.667	38.5786	0.479633	0.0003
lkb1	17.4129	25.9741	0.576914	0.00055
LKR	9.35538	23.8271	1.34873	5e-05
loco	26.2637	68.1018	1.37462	5e-05
loj	32.2701	42.9432	0.412232	5e-05
Lrr47	9.48822	16.9303	0.835401	5e-05
Lsd-1	9.38541	45.033	2.26249	5e-05
LSm7	241.911	345.463	0.514053	5e-05
Lsp1beta	45.9122	64.7361	0.495694	5e-05
Lsp1gamma	18.9725	21.2753	0.165268	0.03245
Lsp2	69.0414	81.9362	0.247039	0.0011
Madm	25.8653	37.1909	0.523931	5e-05
MAGE	19.672	30.329	0.624555	5e-05
mago	111.45	150.365	0.43208	5e-05
mal	7.77812	9.99576	0.361894	5e-05
Mal-A5	11.9176	177.928	3.90013	5e-05
Mal-B2	1.94881	15.7081	3.01084	5e-05
MAN1	16.169	21.7353	0.426811	5e-05
Manf	90.9021	106.131	0.223455	0.005
mats	59.8841	110.54	0.884324	5e-05
mbf1	151.861	170.839	0.169886	0.02775
Mcm2	19.5532	26.0751	0.415269	5e-05
Mcm3	32.3297	42.0127	0.377965	5e-05
Mcm5	30.7733	36.7621	0.256543	0.0006
Mcm6	31.2499	40.0156	0.356712	5e-05
Mcm7	43.463	57.5774	0.405715	5e-05
Mdh1	125.453	369.972	1.56027	5e-05
Mdh2	119.212	231.991	0.960541	5e-05
Mdr65	3.15679	8.03697	1.34819	5e-05
mdy	8.25792	14.9232	0.853705	5e-05
MED11	118.586	136.577	0.203786	0.0125
MED16	8.71244	11.8767	0.446987	5e-05
MED18	95.7058	150.71	0.655094	5e-05
MED20	23.6019	34.3962	0.54335	5e-05
MED8	45.8096	55.5561	0.278294	0.0071
Mekk1	13.3711	16.6817	0.319149	0.00015
membrin	46.6579	195.065	2.06376	5e-05
Men	28.2362	88.4619	1.64751	5e-05
Mer	20.0985	29.1425	0.536032	5e-05
Mes2	23.4247	34.9584	0.577608	5e-05
Mesh1	26.0267	58.0422	1.15711	5e-05
MESK2	36.3071	71.4925	0.977541	5e-05
MESR6	50.2011	116.097	1.20954	5e-05
mfas	33.2353	80.4694	1.27572	5e-05
Mfe2	49.6904	85.5057	0.783053	5e-05
Mgstl	99.3484	249.909	1.33084	5e-05
Mhc	1.16924	2.15118	0.879563	5e-05
mip40	57.5719	81.705	0.505058	5e-05
Mlc-c	233.398	518.41	1.1513	5e-05
mmy	24.6141	40.3493	0.713059	5e-05
Mob3	50.6505	60.3284	0.25226	0.00355
mod(r)	71.2814	137.962	0.952675	5e-05
modSP	15.887	18.1172	0.189517	0.02055
moody	4.70214	6.08564	0.372092	0.00025
MP1	25.899	45.0931	0.800008	5e-05
Mpcp	259.703	382.402	0.558226	5e-05
Mpp6	23.5752	48.4153	1.03819	5e-05
mri	101.654	134.664	0.405704	5e-05
mrn	25.48	34.1399	0.422095	5e-05
mRNA-cap	51.6154	66.6413	0.368616	5e-05
Mrp4	1.16957	2.84197	1.28092	5e-05
mRpL10	27.3667	72.367	1.40291	5e-05
mRpL18	39.2419	106.364	1.43854	5e-05
mRpL22	92.1047	167.399	0.861944	5e-05
mRpL23	96.4926	205.509	1.09071	5e-05
mRpL33	166.67	288.374	0.790948	5e-05
mRpL35	46.4601	96.5052	1.05462	5e-05
mRpL39	57.8763	81.5171	0.49413	5e-05
mRpL43	63.3867	159.754	1.3336	5e-05
mRpL45	28.0551	57.5645	1.03692	5e-05
mRpL46	45.1921	107.46	1.24965	5e-05
mRpS11	66.5796	94.3121	0.502362	5e-05
mRpS16	121.021	304.918	1.33316	5e-05
mRpS18B	44.4311	73.0439	0.717195	5e-05
mRpS2	33.0616	77.2136	1.2237	5e-05
mRpS30	37.6529	51.6757	0.456725	5e-05
mRpS31	35.7287	54.4892	0.608887	5e-05
mRpS34	50.3352	120.872	1.26384	5e-05
mRpS9	57.6146	129.616	1.16974	5e-05
mst	9.30667	16.0689	0.787937	5e-05
Mst87F	1.05291	3.41081	1.69574	0.0009
Mt2	7.03761	10.0791	0.518206	0.0001
Mtch	119.606	241.435	1.01335	5e-05
Mtp	7.10579	10.1566	0.515354	5e-05
Mtr3	27.7819	47.6796	0.779229	5e-05
mTTF	9.5216	13.3464	0.487176	5e-05
mtTFB2	13.2435	18.152	0.454845	0.00455
Mur29B	0.723846	1.45942	1.01164	5e-05
mus304	4.89812	5.9385	0.277873	0.00795
Mvl	15.8836	19.0397	0.261472	0.0021
Myd88	13.0385	15.099	0.211679	0.0123
Myo28B1	0.119058	1.4348	3.59111	5e-05
Myt1	9.35303	12.9846	0.473297	5e-05
Nacalpha	2107.99	4406.68	1.06382	5e-05
Nap1	523.426	892.783	0.770324	5e-05
NaPi-T	2.23219	17.8473	2.99918	5e-05
nau	0.037524	2.10127	5.80731	0.01365
Nc	36.5012	52.8718	0.534556	5e-05
NC2alpha	28.9844	35.9692	0.311489	0.0005
ND75	68.6475	96.6846	0.494079	5e-05
Nep4	4.87754	41.7456	3.0974	5e-05
nero	43.3442	88.8468	1.03548	5e-05
nes	14.936	17.2286	0.206006	0.0172
Neurochondrin	3.7056	5.51741	0.574286	5e-05
Nf-YB	48.4752	72.7126	0.584959	5e-05
ng3	51.5917	71.4542	0.46988	0.00455
Nha2	0.147764	0.415997	1.49328	0.0005
NHP2	230.219	317.131	0.462073	5e-05
nimA	4.4663	6.98195	0.644549	5e-05
nimB2	1.58028	2.61863	0.728633	0.00155
nimC3	3.34329	4.68235	0.485963	0.0065
NiPp1	30.5857	37.5323	0.295275	0.00515
Nipsnap	45.3585	52.3124	0.205781	0.0108
NitFhit	21.9031	30.8642	0.494803	0.01405
NLaz	36.2174	113.261	1.64489	5e-05
Nle	24.8621	40.0121	0.686487	5e-05
Nlp	946.475	1475.17	0.640243	5e-05
nmd	32.7549	43.3276	0.403574	5e-05
Nmd3	25.6947	41.2377	0.682494	5e-05
Nmda1	30.7646	84.0596	1.45014	5e-05
Nmdmc	41.692	137.015	1.71649	5e-05
nmdyn-D6	7.24511	12.3981	0.775039	5e-05
nmdyn-D7	15.7986	20.9871	0.40971	5e-05
Nmnat	13.6028	23.1552	0.767432	5e-05
Nmt	73.4734	114.748	0.64317	5e-05
nop5	141.127	170.127	0.269621	5e-05
Nop56	123.439	186.645	0.596503	5e-05
NP15.6	177.054	441.042	1.31672	5e-05
Npc2a	172.494	215.611	0.321886	0.00015
Npc2b	28.3125	67.9014	1.262	5e-05
ns2	38.0408	45.939	0.27217	0.011
ns3	28.6714	48.8176	0.767788	5e-05
Nsf2	18	53.7979	1.57956	5e-05
NTPase	23.7569	28.3717	0.256109	0.0001
nudC	115.206	153.39	0.412981	5e-05
Nup133	8.15939	9.78516	0.262133	0.00335
Nup43	38.0115	50.9794	0.42348	5e-05
Nup44A	42.5541	65.7607	0.627926	5e-05
Nup54	27.656	35.8872	0.375876	5e-05
Nup75	28.0906	35.6829	0.345149	5e-05
Nurf-38	353.8	562.98	0.670151	5e-05
Oat	36.647	80.6102	1.13727	5e-05
Obp99b	287.414	352.937	0.296278	0.0003
Obp99c	14.0122	19.5934	0.48368	0.01665
obst-B	45.265	65.3971	0.530832	5e-05
obst-F	3.26182	6.61214	1.01944	5e-05
obst-J	14.7689	21.0101	0.508523	0.00405
O-fut2	9.69041	15.3991	0.668219	5e-05
Ogg1	10.5825	12.7164	0.265013	0.0118
okr	6.62294	7.99063	0.270839	0.02895
Or49b	0.0802829	0.974063	3.60085	0.00065
Orc5	12.8676	16.0551	0.319286	0.00085
Orct	7.23803	11.9173	0.719388	5e-05
ORMDL	38.7485	90.868	1.22963	5e-05
Osbp	19.0454	23.7961	0.321282	0.00225
Oscillin	87.8212	165.403	0.913341	5e-05
Ost48	125.102	167.386	0.420078	5e-05
OstStt3	52.4094	65.4153	0.319802	0.00025
ox	561.844	1348.95	1.2636	5e-05
oxt	7.43512	9.51086	0.35522	0.0139
p	28.4815	50.3902	0.82312	5e-05
p115	21.1592	30.4795	0.526556	5e-05
p38b	28.8031	47.149	0.711001	5e-05
p47	147.206	237.675	0.691151	5e-05
p53	11.5387	14.0313	0.282174	0.011
pain	9.06664	20.9814	1.21047	5e-05
pallidin	12.282	29.4276	1.26062	5e-05
Papss	24.1924	41.473	0.777618	5e-05
Papst2	11.4762	20.0046	0.801688	5e-05
Pbgs	15.5763	34.9588	1.1663	5e-05
pbl	23.8068	29.2035	0.294769	0.00045
Pbp45	8.54868	11.357	0.409813	0.00245
pch2	94.7029	138.853	0.552074	5e-05
Pcp	7.97468	19.7968	1.31177	5e-05
PDCD-5	175.516	292.548	0.73707	5e-05
Pdi	338.213	350.505	0.0515008	0.0024
PebIII	16.8067	21.6796	0.367307	0.0035
Pect	44.0908	91.9883	1.06097	5e-05
pelo	39.7235	53.4939	0.429382	5e-05
pen	42.1798	57.9607	0.458523	0.0001
pen-2	53.264	82.103	0.624273	5e-05
Peritrophin-15a	952.034	1363.97	0.518729	5e-05
Peritrophin-15b	481.521	578.938	0.265808	0.00095
pex10	13.5463	31.5481	1.21965	5e-05
pex12	8.63951	23.7248	1.45738	5e-05
pex16	14.9857	24.8262	0.728275	0.0022
Pgam5	66.0123	137.88	1.0626	5e-05
Pgant35A	7.05192	11.9022	0.755136	5e-05
Pgd	32.5687	80.039	1.29722	5e-05
Pgi	62.2016	101.067	0.700287	5e-05
Pgm	29.3301	55.4801	0.919587	5e-05
PGRP-LA	3.10801	25.9419	3.06122	5e-05
PGRP-SA	11.0262	16.8466	0.61152	0.00255
PH4alphaPV	0.527383	1.05302	0.997611	0.0001
PH4alphaSG2	0.493025	1.04816	1.08813	0.0042
PHGPx	297.633	1215	2.02935	5e-05
Phm	40.5983	63.733	0.650621	5e-05
phm	65.7557	77.3726	0.234706	0.00185
phr	29.5513	51.9747	0.814588	5e-05
Pi4KIIalpha	22.314	44.1596	0.984777	5e-05
Pink1	22.1678	35.5357	0.680806	5e-05
Pino	37.7871	50.6242	0.421932	5e-05
pinta	11.1033	116.706	3.39382	5e-05
Pis	21.3417	47.2055	1.14528	5e-05
pit	23.1962	28.2154	0.282592	0.00545
pix	154.33	269.111	0.802181	5e-05
pkaap	13.2902	18.1801	0.451999	5e-05
Plap	60.4096	91.1492	0.59345	5e-05
Plip	24.3507	55.3089	1.18355	5e-05
pll	18.2267	41.7781	1.19669	5e-05
Plod	12.7979	26.348	1.04178	5e-05
Pmm45A	38.5807	89.7849	1.21859	5e-05
pn	6.14485	12.0478	0.971324	5e-05
pncr009:3L	47.622	57.575	0.273815	0.0033
Pngl	60.0508	66.0269	0.136871	0.01685
poly	73.5334	138.403	0.912407	5e-05
Pomp	199.364	497.618	1.31963	5e-05
Pp2A-29B	132.055	149.104	0.175187	0.01405
Pp4-19C	96.8138	118.584	0.292625	0.0003
ppan	24.6551	37.0471	0.587475	5e-05
Ppat-Dpck	7.30711	20.8578	1.51322	5e-05
ppl	45.6113	94.8655	1.05649	5e-05
Ppox	11.9594	21.9431	0.875627	5e-05
Ppt1	13.7329	30.2326	1.13847	5e-05
Ppt2	15.8345	22.3544	0.497492	5e-05
PpV	38.0606	43.2781	0.185336	0.01655
pr	58.8209	102.069	0.795146	5e-05
Prestin	2.56331	3.46812	0.436149	0.00025
Prosbeta1	353.026	817.189	1.2109	5e-05
Prosbeta3	337.337	781.371	1.21182	5e-05
Prp18	15.1401	22.6589	0.5817	0.00175
prtp	55.9507	66.3366	0.24565	0.002
Prx2540-1	1.07219	2.28101	1.08912	0.0001
Prx3	85.5402	156.272	0.869384	5e-05
Prx6005	50.7647	82.5952	0.702233	5e-05
Psf1	15.0267	28.7025	0.933647	5e-05
Psf2	18.5719	34.8489	0.907989	5e-05
Psn	61.2611	76.5456	0.321348	0.00015
PSR	37.0141	121.531	1.71517	5e-05
pst	22.1246	34.3273	0.633706	5e-05
Pxd	0.232024	0.608668	1.39138	0.03135
pyd3	3.47587	10.1752	1.54961	5e-05
pyx	1.89598	5.28532	1.47905	5e-05
QC	11.467	117.213	3.35357	5e-05
Qtzl	11.7564	21.0987	0.843703	5e-05
r	8.90808	10.5547	0.244701	0.0025
r2d2	36.9673	49.8325	0.430837	5e-05
Rab1	165.255	367.193	1.15185	5e-05
Rab10	48.1918	88.7464	0.8809	5e-05
Rab11	297.019	687.265	1.21031	5e-05
Rab14	45.8613	72.7835	0.666333	5e-05
Rab2	66.1723	105.311	0.67035	5e-05
Rab21	30.3654	52.4414	0.788279	5e-05
Rab30	12.4163	17.3718	0.484511	5e-05
Rab39	22.0975	36.5612	0.726434	5e-05
rab3-GAP	5.94756	6.7867	0.190413	0.0292
Rab5	110.6	188.704	0.770776	5e-05
Rab6	81.2436	137.28	0.756791	5e-05
Rab7	98.557	269.753	1.45261	5e-05
Rab9	2.77316	19.5838	2.82006	5e-05
RabX6	12.5251	20.7511	0.72837	5e-05
Rack1	3055.58	6153.18	1.00988	5e-05
Rad9	11.581	17.5175	0.597039	0.0324
Rae1	74.7366	123.334	0.722687	5e-05
ran	720.515	793.555	0.139303	5e-05
Ranbp11	14.7096	21.572	0.552402	5e-05
RanBP3	85.3868	94.3741	0.144377	5e-05
Ranbp9	26.3466	36.3217	0.463217	5e-05
RanGap	58.7429	68.713	0.226167	0.0084
rap	32.255	42.2706	0.390129	5e-05
Rap2l	111.769	204.94	0.874676	5e-05
ras	66.8439	78.2342	0.227003	0.0056
[truncated: 350 more rows]
