# Supplementary material for: Comparison of Larval and Adult Drosophila Astrocytes Reveals Stage-Specific Gene Expression Profiles
Source: G3 (Bethesda). 2015 Feb 4;5(4):551–8. doi: 10.1534/g3.114.016162 (PMC4390571; doi:10.1534/g3.114.016162)
Supplement: Supporting Information [file supp_g3.114.016162_TableS6.xlsx]

## Sheet: adult_tophat_cuffdiff_perCondi_
Gene	Total value	TRAP value	log2 fold change	p_value
Act79B	29.866	137.781	2.2058	5e-05
Actr13E	31.4436	59.159	0.911829	0.01045
Adf1	34.7992	56.0534	0.68775	0.0012
Amph	51.2855	101.573	0.985897	5e-05
AnnIX	108.189	220.022	1.02409	5e-05
AnnX	43.4092	116.412	1.42316	5e-05
AP-50	20.0426	31.8721	0.66922	0.002
APC4	4.3544	7.8914	0.857806	0.0089
Aplip1	25.7534	52.5791	1.02973	5e-05
Arc-p20	76.0141	169.686	1.15853	5e-05
Arf72A	61.2643	110.569	0.851823	0.0001
Arf84F	19.0526	44.9594	1.23863	0.00185
arm	149.107	256.9	0.784857	0.0003
Arp11	27.0209	49.4743	0.872602	0.00035
Arp87C	63.7995	108.63	0.767808	0.0005
Aut1	49.3683	77.6318	0.653063	0.00215
Bap	28.1433	68.7781	1.28916	5e-05
Bap55	9.16551	33.533	1.87129	5e-05
bbc	66.2475	280.842	2.08382	5e-05
BEAF-32	18.6555	37.9922	1.0261	0.0003
Bgb	28.9584	105.976	1.87169	5e-05
Bre1	10.292	17.2623	0.746101	0.00095
bsf	18.2072	27.3861	0.588932	0.00355
bsk	77.7569	111.253	0.516798	0.00915
CanB	110.931	260.498	1.23161	5e-05
Cct2	29.2284	61.8784	1.08207	5e-05
CDase	7.72539	13.176	0.770229	0.0042
cdi,mRpL55	133.175	250.574	0.911919	0.00715
cerv	39.8915	79.9482	1.00298	5e-05
CG10139	20.4418	60.6063	1.56794	5e-05
CG10151	10.6836	21.5516	1.0124	5e-05
CG10186	91.4732	152.526	0.737631	0.0018
CG10340,CG12783	54.6415	115.015	1.07375	5e-05
CG10352	13.0482	38.7084	1.56879	0.0016
CG10417	25.8793	62.6127	1.27466	5e-05
CG10440	4.42098	9.60667	1.11967	0.0012
CG10513	53.956	107.838	0.99901	5e-05
CG10514	5.65691	76.6432	3.76007	5e-05
CG10664	1448.8	2651.26	0.871817	5e-05
CG10703	20.1786	38.318	0.925196	0.0002
CG10731,Ext2	9.00189	14.9234	0.729274	0.00665
CG1092	9.23643	18.1075	0.971183	0.0035
CG10984	41.0768	59.4899	0.534321	0.01085
CG11077	60.006	95.5242	0.67076	0.00395
CG11188	9.10357	16.1659	0.828448	0.004
CG11241	12.7053	20.836	0.713645	0.0129
CG11317	36.6572	64.3009	0.810742	0.00015
CG11407	86.3005	168.551	0.965742	5e-05
CG1142	27.7113	46.0921	0.734046	0.0051
CG11458	46.8017	98.2811	1.07035	0.0002
CG11504,CG34298	28.8972	46.0048	0.670858	0.00115
CG1168	74.5621	140.656	0.915657	5e-05
CG11877	42.2354	68.083	0.688843	0.00285
CG11892	3.46405	23.2528	2.74687	5e-05
CG11926	18.2814	30.5348	0.740077	0.0011
CG12020,Cdc37	33.7213	62.0719	0.880281	5e-05
CG12079	225.829	450.028	0.994788	5e-05
CG12084	14.464	21.3058	0.558778	0.0081
CG1218	7.12805	14.8821	1.062	0.0078
CG12269	270.996	2262.75	3.06173	5e-05
CG1231	11.1724	26.9269	1.2691	5e-05
CG12343	22.9424	51.4012	1.16378	0.00155
CG12355	61.5513	202.78	1.72006	5e-05
CG12391	15.2885	26.1503	0.77438	0.0004
CG1240	35.3398	59.3118	0.747027	0.00045
CG12821,CG12822	81.335	157.312	0.951675	5e-05
CG12994	10.4404	27.9838	1.42241	0.00045
CG13108	9.24898	27.1842	1.5554	0.0031
CG13148	7.44498	21.8107	1.5507	5e-05
CG13393	75.2429	145.515	0.951543	0.0004
CG13458	3.62029	14.6591	2.01762	5e-05
CG13565	26.8201	144.237	2.42706	5e-05
CG13625	12.5882	23.4591	0.898078	0.00035
CG13670	11.1627	69.0331	2.6286	5e-05
CG13779	221.215	494.319	1.15999	5e-05
CG14135	18.7563	31.2204	0.735113	0.01015
CG14235,CG18809	1270.31	1875.89	0.562393	0.00735
CG14312	19.8998	53.8048	1.43498	0.0017
CG14314	12.1388	21.1051	0.797969	0.0027
CG14321	9.07829	25.8449	1.50939	0.0044
CG14590	1.791	6.87601	1.94081	0.00675
CG14757	91.6574	237.69	1.37476	5e-05
CG14777,CG14778	238.759	521.594	1.12737	5e-05
CG14782	40.0649	60.2234	0.587983	0.0046
CG14868	38.2703	74.893	0.968607	5e-05
CG14871	61.6554	142.529	1.20895	5e-05
CG14907	8.43412	13.9145	0.722279	0.0048
CG14962	10.5473	18.8305	0.836201	0.00945
CG14980	14.1874	27.1937	0.938658	0.00555
CG15082	4.99215	13.9355	1.48103	0.00465
CG15087	5.88362	10.9361	0.894316	0.01005
CG15173	20.2098	39.4505	0.964987	0.0004
CG15201	1220.74	11396.7	3.22279	5e-05
CG15525	16.9171	39.1767	1.21151	0.0033
CG1561	466.975	714.928	0.614451	0.0036
CG15704	48.7934	228.27	2.22598	5e-05
CG15772	51.6871	123.036	1.25121	5e-05
CG15891	21.2049	53.2054	1.32718	0.0001
CG15908,CG9410	92.1388	187.699	1.02654	5e-05
CG1599	72.9173	109.614	0.588105	0.01005
CG1602	3.78807	8.31712	1.13462	0.00735
CG16736,CG9740	14.8598	42.6693	1.52178	0.00015
CG16743	38.1247	90.2748	1.2436	5e-05
CG16812	14.8565	22.3746	0.590767	0.0122
CG16978	115.451	185.385	0.683238	0.0061
CG17028,CG17029	36.9088	91.7595	1.31389	0.0017
CG17118,CG6443	14.9677	31.1367	1.05676	0.00025
CG17168	30.6378	49.1176	0.680925	0.0015
CG17184	11.0177	18.709	0.763912	0.01165
CG17282	14.3175	62.9527	2.13649	5e-05
CG17293	15.5938	41.3341	1.40636	5e-05
CG17331	56.6536	87.5565	0.628046	0.00515
CG17600	47.0562	85.3518	0.859038	0.00395
CG17768,LSm-4	63.5444	139.108	1.13037	5e-05
CG17931,CG42446	217.289	320.519	0.560793	0.0046
CG17996	71.7022	191.735	1.41902	5e-05
CG18177	14.2381	22.1936	0.640388	0.0044
CG18336,CG42336	77.6496	139.004	0.840076	0.0008
CG18467	21.5903	97.754	2.17877	0.0003
CG18661,Try29F	18.9793	48.1784	1.34396	5e-05
CG1909	44.9832	75.0908	0.739251	0.0002
CG1972	10.3664	19.3367	0.899433	0.00035
CG2249	2514.76	4450.58	0.823571	5e-05
CG2310	5.04105	12.6041	1.3221	0.01285
CG2685	12.813	24.6282	0.942705	0.00015
CG2790	13.052	24.5554	0.911768	0.00065
CG2807	9.34664	16.6626	0.834095	0.0001
CG2970,fzr2	38.0161	68.3677	0.846705	5e-05
CG30120,CG5189	45.7672	104.989	1.19785	0.00015
CG30172	195.253	691.451	1.82428	5e-05
CG30184,Pi3K59F	10.652	16.4774	0.629361	0.00605
CG30381,rnh1	16.804	29.4002	0.807026	0.00525
CG30421	13.5082	20.3324	0.589941	0.00395
CG31051	28.612	49.5613	0.792595	0.0027
CG31064	19.5078	30.1676	0.62895	0.0027
CG31248	48.2229	197.194	2.03182	5e-05
CG31301,CG42727	59.4302	95.3672	0.682296	0.003
CG31345	31.9778	67.1219	1.06972	5e-05
CG31663	8.72837	15.9425	0.869096	0.00025
CG31690	7.50064	27.7525	1.88753	5e-05
CG32105	2.8755	5.67726	0.981383	0.01315
CG32155,CG34246	12.5468	21.5315	0.779126	0.01185
CG32176	25.9889	38.7706	0.577067	0.0073
CG32195,CG7341	4.98995	36.204	2.85905	5e-05
CG32202	26.1951	63.6874	1.28171	0.00045
CG3226	17.9658	39.3663	1.13171	0.0004
CG32278,CG32281	241.176	397.293	0.720118	0.0006
CG32392	5.50525	12.3414	1.16462	0.00085
CG32486	191.7	284.694	0.570557	0.00585
CG3257	71.0412	118.106	0.733353	0.00315
CG32590	10.2207	25.5743	1.3232	0.00335
CG32706	7.07614	29.6843	2.06867	0.0004
CG32982	24.3325	55.0876	1.17884	5e-05
CG33090	11.0181	30.6029	1.47379	5e-05
CG33138	55.4635	83.7708	0.59491	0.0031
CG33169	31.7595	67.9509	1.0973	0.0004
CG3338	10.8186	16.546	0.61297	0.00595
CG3362	11.1208	21.6736	0.962677	0.00125
CG33714	268.232	405.96	0.597857	0.0031
CG3402	22.7587	35.4062	0.637586	0.0127
CG34148	43.465	78.1652	0.846671	0.0068
CG34404,CG6171	59.774	147.677	1.30486	5e-05
CG34439,Nrk	744.051	3222.1	2.11453	5e-05
CG3542	11.5454	18.8827	0.70974	0.00235
CG3548	11.3004	23.0575	1.02886	5e-05
CG3605	19.6085	43.763	1.15824	5e-05
CG3683	176.958	298.841	0.75597	0.00015
CG3703	25.9218	46.7277	0.850108	0.0002
CG3790	15.2794	30.0388	0.975241	0.00015
CG3847	19.7717	31.1999	0.658107	0.0026
CG4030	17.124	32.0323	0.903507	0.0001
CG40451	146.613	241.181	0.718101	0.0004
CG4115,snmRNA:419	6.0112	18.6155	1.63077	0.00095
CG42306,Gint3	34.9227	55.3452	0.664295	0.0015
CG42307	109.296	243.972	1.15848	0.00025
CG42308	107.919	164.676	0.60968	0.00405
CG42342	7.94055	30.3132	1.93264	5e-05
CG42358,CG42359	17.1327	32.5342	0.925202	0.0053
CG42361	97.8588	319.508	1.70708	5e-05
CG42371	56.3971	109.621	0.958826	0.0001
CG42372	36.9324	99.4819	1.42955	5e-05
CG42497,Tim10	347.118	506.165	0.544183	0.0094
CG42518,MED9	139.635	243.491	0.80221	5e-05
CG42558	34.9549	73.7564	1.07727	0.00015
CG42764	4.60825	16.0805	1.80302	0.01045
CG4328	6.87133	19.7802	1.5254	5e-05
CG43324	98.1034	273.352	1.47838	5e-05
CG43346	62.905	114.659	0.866103	0.00235
CG43693	12.371	76.8293	2.63469	0.00985
CG4400	34.5122	63.5076	0.879822	0.0001
CG4449	12.635	20.5167	0.699377	0.0068
CG4688	45.7012	78.4231	0.779046	0.00035
CG4707	6.76754	12.5542	0.891469	0.01065
CG4766	7.78095	12.2241	0.651705	0.0101
CG4785	4.8752	10.6391	1.12584	0.0031
CG4806	7.77008	14.9403	0.943205	0.0014
CG4842	188.464	391.104	1.05326	5e-05
CG4893	50.1434	87.2822	0.799628	5e-05
CG4936	9.74729	18.6804	0.93845	0.0016
CG4980	13.8993	26.5602	0.93426	0.004
CG5022	6.67568	12.5032	0.905309	0.0039
CG5161	19.6	49.2859	1.33032	0.00185
CG5180	14.5158	35.1202	1.27467	5e-05
CG5281	50.315	72.085	0.51871	0.0099
CG5325	93.3965	148.709	0.671051	0.00145
CG5451	8.89983	24.2382	1.44543	5e-05
CG5466	14.448	28.8034	0.99537	5e-05
CG5585	7.97851	13.5169	0.760572	0.01095
CG5727	7.51698	18.8501	1.32635	0.01185
CG5787	7.63836	14.2949	0.904161	0.0001
CG6049	34.5135	62.6113	0.859264	0.00045
CG6083	10.5756	22.2576	1.07355	0.0012
CG6116	14.0993	22.3046	0.661718	0.00265
CG6133	8.21599	13.4268	0.708608	0.00635
CG6227	7.47556	12.4139	0.731702	0.00155
CG6327	34.853	96.8344	1.47423	5e-05
CG6359	138.413	206.371	0.576258	0.00415
CG6364,CR42873	94.2824	181.171	0.942289	5e-05
CG6465	13.1398	135.547	3.36677	5e-05
CG6480	19.5353	38.2864	0.970753	0.00215
CG6686	23.0978	35.5128	0.620582	0.00225
CG6693	13.4719	40.4249	1.58529	5e-05
CG6719	49.8719	80.7336	0.694942	0.00175
CG6751	16.4975	26.3213	0.673982	0.0053
CG6770	1291.28	2214.54	0.7782	0.0002
CG6981	13.2687	42.7558	1.6881	0.0026
CG7039	11.3605	24.9169	1.1331	0.00065
CG7044	8.21048	12.4911	0.605366	0.0099
CG7071,muted	41.8449	72.8637	0.800147	0.00595
CG7084	42.855	71.2323	0.733067	0.0002
CG7112	15.0944	21.6732	0.521894	0.0108
CG7135	19.041	126.874	2.73622	5e-05
CG7154	7.41679	14.4402	0.961219	0.00025
CG7181	1571.85	2602.07	0.727192	0.0006
CG7203	74.229	119.615	0.688341	0.002
CG7215,Prx5	600.764	1253.54	1.06114	5e-05
CG7224	113.958	251.373	1.14133	5e-05
CG7239	15.1734	31.2568	1.04262	0.0001
CG7357	15.2161	26.5792	0.804698	0.0013
CG7358	16.5684	26.9438	0.701517	0.00065
CG7381	9.43637	14.9137	0.660334	0.00625
CG7442	9.79709	20.5088	1.06582	5e-05
CG7509	7.02252	34.1937	2.28367	5e-05
CG7646,Nca	228.436	605.743	1.40691	5e-05
CG7745	8.27073	15.1742	0.875537	0.00305
CG7757	34.7312	53.5425	0.624453	0.00545
CG7810	8.91877	30.656	1.78125	5e-05
CG7824	7.22315	14.6958	1.0247	0.00925
CG7927,mir-2501	24.1392	35.2798	0.547463	0.00715
CG7946	25.2058	53.7606	1.0928	5e-05
CG7950	52.597	85.913	0.707897	0.0005
CG7966	26.8512	44.9925	0.744696	0.00075
CG8216	32.9003	107.74	1.71138	5e-05
CG8245	49.9743	104.022	1.05763	5e-05
CG8289	13.71	24.6694	0.847495	0.0006
CG8441	19.5589	33.0956	0.758813	0.01055
CG8481	48.471	71.376	0.558316	0.0133
CG8490	12.4214	25.7793	1.05339	0.00595
CG8632	25.0478	47.2386	0.915283	5e-05
CG8965	2.60544	7.1113	1.44859	0.00335
CG9009	62.4904	93.5972	0.582832	0.00335
CG9027	42.3492	97.0395	1.19624	5e-05
CG9143	7.56917	15.3655	1.02149	0.0003
CG9368	16.6531	35.4621	1.09049	5e-05
CG9399	199.515	346.183	0.795041	0.0001
CG9601	7.1761	16.5138	1.2024	0.0007
CG9609	15.941	24.5151	0.620924	0.0115
CG9649	48.0092	164.968	1.78081	5e-05
CG9775	115.595	180.708	0.644586	0.00165
CG9797	12.7731	22.0576	0.788172	0.00385
CG9915	19.8086	32.0629	0.694782	0.00095
Chd64	355.351	947.574	1.41499	5e-05
CheB38c	0	3.70735	inf	5e-05
Chrac-14,mus201	13.8094	33.0801	1.26031	0.00215
Chrac-16	21.6825	43.954	1.01946	0.00265
CkIIalpha-i3	12.0526	20.1247	0.739623	0.01285
comt	63.2436	135.313	1.09731	5e-05										Chrac-14,mus201
CR12842	17.8985	47.6331	1.41213	0.00035
CR18166	18.1469	35.4561	0.966308	0.0001
CR43242	43.0962	84.9763	0.979499	5e-05
CR43259	30.7339	60.0403	0.966102	0.00015
CR43300	0	4.5327	inf	5e-05
Crz	17.6741	37.1736	1.07264	0.0091
Csas	74.2487	453.221	2.60978	5e-05
D1	61.578	96.7013	0.651119	0.00125
D19B	8.47066	13.2649	0.647064	0.00865
d4	43.0068	66.6634	0.632329	0.00225
dalao	16.4495	29.207	0.82827	0.0001
Den1	92.0714	195.248	1.08449	5e-05
Dip3	23.0945	48.0998	1.05848	5e-05
Dms	46.6732	76.7529	0.717626	0.00145
dro4	252.676	1057.61	2.06545	5e-05
dro5	567.481	1571.75	1.46973	5e-05
E23	3.78795	6.70811	0.824487	0.01035
egg	7.36574	12.0937	0.715356	0.00255
Eip63F-1,mge	275.051	470.33	0.773975	0.00015
Elongin-C	390.622	605.107	0.63142	0.00155
Fer1	7.59443	42.9144	2.49845	5e-05
ferrochelatase	40.652	60.8724	0.582464	0.0055
Fie	51.4603	76.1438	0.565267	0.0051
FucTC	12.1179	28.9504	1.25645	5e-05
fusl	39.0025	66.7255	0.774672	0.0001
gammaSnap	39.6344	105.141	1.40749	5e-05
Gbeta5	36.6335	103.178	1.4939	5e-05
Gclc	17.8688	29.0485	0.701023	0.0007
G-ialpha65A	21.4537	60.0164	1.48413	5e-05
Gpb5	26.0849	49.3656	0.920291	0.00515
Gr47b,san	32.387	53.4842	0.723697	0.0041
GstD1,GstD9	414.466	993.744	1.26162	5e-05
Gycalpha99B	62.7622	202.488	1.68987	5e-05
HDAC6	120.493	234.955	0.963429	5e-05
His4r	1027.93	2294.29	1.15831	5e-05
hk	56.9935	87.7152	0.622031	0.00235
HP1c	11.1947	25.2689	1.17454	0.002
HP4	29.5897	75.7604	1.35635	5e-05
Hsp23	4.78889	38.6101	3.01121	5e-05
Hsp67Ba	8.1881	23.4484	1.51789	5e-05
Hsp67Bc	2.93019	34.2322	3.54629	0.00035
hyx	22.0398	32.898	0.577889	0.01135
ine	33.6552	55.8438	0.730568	0.0012
Irk3	11.7461	128.822	3.45513	5e-05
Iswi	9.47194	14.3152	0.595811	0.0073
jigr1	33.6212	49.5967	0.560873	0.00775
kin17	8.73165	17.7429	1.02291	0.0025
kuk	41.1251	81.7407	0.991035	5e-05
l(3)04053	22.5342	33.052	0.552623	0.0088
l(3)mbt	15.984	24.4124	0.610981	0.0027
maf-S	139.101	250.962	0.851331	5e-05
Max	37.1334	78.0804	1.07224	0.00625
MBD-R2	17.1453	25.577	0.577039	0.0046
me31B	45.1057	79.6839	0.82098	5e-05
MED25	5.08703	9.71176	0.932911	0.00195
MED31,slx1	83.0075	126.483	0.607627	0.00455
Men-b	79.173	151.708	0.938217	5e-05
Mip	12.5316	22.6995	0.857092	0.0034
Mkp	54.4375	90.4886	0.733134	0.0009
Mkp3	16.1828	25.8811	0.677436	0.0032
mor	15.6562	22.6807	0.534726	0.01075
Mov34	34.8094	51.7259	0.571409	0.00755
mRpS10	54.3359	124.281	1.19363	5e-05
Mst85C	13.7579	26.9972	0.972549	0.00075
mTerf3	20.3085	38.5568	0.924906	0.00065
mtTFB1	72.4152	109.412	0.595407	0.0043
Nup62	22.1453	40.2835	0.863185	0.00025
Oatp58Dc	13.1742	28.3326	1.10475	5e-05
Obp18a	51.88	292.061	2.49302	5e-05
opa	2.34341	9.96534	2.08831	5e-05
p16-ARC	64.1704	106.238	0.727326	0.00125
Pop2	86.1594	143.96	0.740585	0.0002
PPP4R2r	28.1554	48.6118	0.787893	0.0003
primo-1	23.0236	39.7822	0.789012	0.00735
prod	22.1926	40.6432	0.872936	0.0001
pros	1.827	3.19492	0.806306	0.0133
Pros26.4	27.9006	45.6616	0.710683	0.0023
Pros35	33.956	59.0548	0.798388	0.0007
Pros45	37.072	75.7628	1.03116	5e-05
Pros54	36.2868	75.5629	1.05823	5e-05
Rab23	3.78196	8.10671	1.09998	0.0047
Rab27	41.5477	104.891	1.33605	5e-05
RabX4	85.5678	162.779	0.927773	5e-05
Rga	34.334	49.2214	0.519647	0.01035
Rlip	8.28712	17.5638	1.08366	0.00015
RnpS1	12.1764	33.5467	1.46209	0.00015
SA	9.80846	15.9822	0.704364	0.0021
scro	36.0166	55.4369	0.622184	0.0022
SIFa	32.9286	467.174	3.82654	5e-05
Slu7	9.74652	18.359	0.913529	0.0057
SMC1	9.3214	15.6878	0.751021	0.00085
SmF	22.6094	59.8728	1.40498	0.0071
smid	18.992	32.9578	0.795228	0.0001
Snap	126.176	200.542	0.668471	0.0007
snapin	22.464	51.0191	1.18342	5e-05
SNF4Agamma	39.3875	57.8607	0.554848	0.01105
spag	8.31564	14.298	0.781918	0.007
Spase12	60.4561	122.108	1.0142	0.0031
Spf45	39.6712	57.5876	0.537665	0.01145
spir	65.4453	176.881	1.43442	5e-05
Spn6	16.3431	26.0407	0.672084	0.0093
Spt5	14.1553	21.4635	0.60054	0.0052
Su(var)205	55.7488	109.981	0.980245	0.0008
swi2	3.80847	11.0734	1.53982	0.00585
tal-1A	52.8713	116.884	1.14453	5e-05
Tap42	15.7297	27.921	0.827856	0.0024
Tbp-1	24.8596	40.586	0.70718	0.0132
Tdc2	2.98453	32.3339	3.43747	5e-05
Tfb5	114.829	224.502	0.967241	5e-05
TfIIFalpha	14.3454	25.0589	0.804739	0.0008
TfIIS	23.1252	36.4168	0.65514	0.0035
TM4SF	187.963	275.341	0.550771	0.0098
tra	34.8596	70.795	1.02209	0.0012
Trh	4.41814	15.3287	1.79473	5e-05
Trn-SR	5.40032	8.64604	0.678995	0.01205
Uba2	21.2592	32.5798	0.615889	0.0033
Vha68-1	120.198	199.497	0.730957	0.0006
VhaM9.7-a	147.558	372.658	1.33657	5e-05
vnc	74.0217	120.781	0.706368	0.00045
w	27.7588	51.0455	0.878839	5e-05
Yeti	94.5022	156.411	0.726925	0.0004
YL-1	17.8158	36.2017	1.0229	5e-05
zf30C	26.5533	40.5578	0.611087	0.00465
