# Supplementary material for: Comparison of Larval and Adult Drosophila Astrocytes Reveals Stage-Specific Gene Expression Profiles
Source: G3 (Bethesda). 2015 Feb 4;5(4):551–8. doi: 10.1534/g3.114.016162 (PMC4390571; doi:10.1534/g3.114.016162)
Supplement: Supporting Information [file supp_g3.114.016162_TableS7.xlsx]

## Sheet: Table4_adult_specific_FlybaseAn
GOID	GOTERM	NoOfGene	Genes
GO:0006117	acetaldehyde metabolic process	1	Crz
GO:0030036	actin cytoskeleton organization	2	spir, ssh
GO:0051639	actin filament network formation	1	spir
GO:0007015	actin filament organization	3	sax, spir, tal-1A
GO:0030029	actin filament-based process	1	spir
GO:0045010	actin nucleation	1	spir
GO:0071616	acyl-CoA biosynthetic process	1	pdgy
GO:0007188	adenylate cyclase-modulating G-protein coupled receptor signaling pathway	1	Galphai
GO:0008344	adult locomotory behavior	2	Ms, kuk
GO:0031145	anaphase-promoting complex-dependent proteasomal ubiquitin-dependent protein catabolic process	1	APC4
GO:0007469	antennal development	1	Dip3
GO:0048800	antennal morphogenesis	2	fry, hid
GO:0007496	anterior midgut development	1	Ssk
GO:0008595	anterior/posterior axis specification, embryo	1	RasGAP1
GO:0007448	anterior/posterior pattern specification, imaginal disc	1	sax
GO:0008089	anterograde axon cargo transport	1	Arp1
GO:0048490	anterograde synaptic vesicle transport	1	Aplip1
GO:0019731	antibacterial humoral response	1	bsk
GO:0006915	apoptotic process	1	hid
GO:0097190	apoptotic signaling pathway	1	hid
GO:0034314	Arp2/3 complex-mediated actin nucleation	2	Arpc4, Arpc5
GO:0008356	asymmetric cell division	2	Galphai, pros
GO:0055059	asymmetric neuroblast division	2	Galphai, pros
GO:0055060	asymmetric neuroblast division resulting in ganglion mother cell formation	1	pros
GO:0045167	asymmetric protein localization involved in cell fate determination	1	Galphai
GO:0015991	ATP hydrolysis coupled proton transport	2	Vha68-1, VhaM9.7-a
GO:0046034	ATP metabolic process	1	Vha68-1
GO:0043044	ATP-dependent chromatin remodeling	2	Iswi, mor
GO:0048102	autophagic cell death	1	maf-S
GO:0000046	autophagic vacuole fusion	2	Uvrag, Vamp7
GO:0097352	autophagic vacuole maturation	1	Vamp7
GO:0006914	autophagy	4	Atg14, Atg3, Ccz1, SNF4Agamma
GO:0048675	axon extension	1	bsk
GO:0007411	axon guidance	2	bsk, pros
GO:0019896	axon transport of mitochondrion	2	Aplip1, Arp1
GO:0007409	axonogenesis	1	pros
GO:0060385	axonogenesis involved in innervation	1	pros
GO:0061467	basolateral protein localization	1	AnxB9
GO:0048148	behavioral response to cocaine	1	Tdc2
GO:0048149	behavioral response to ethanol	2	Arfip, Crz
GO:0042595	behavioral response to starvation	1	SNF4Agamma
GO:0008206	bile acid metabolic process	1	CG33090
GO:0008150	biological_process	40	AnxB10, Arfrp1, CG10139, CG10151, CG10984, CG1218, CG12355, CG12994, CG13108, CG13148, CG15082, CG15087, CG15891, CG31051, CG31690, CG32202, CG3257, CG32590, CG33169, CG33228, CG42307, CG42342, CG42361, CG42558, CG42764, CG43324, CG43346, CG4449, CG4766, CG5727, CG6693, CG7044, CG7381, CG7950, CG8216, CkIIalpha-i3, Fie, Mst85C, Sirup, l(304053
GO:0009058	biosynthetic process	1	Cct2
GO:0030509	BMP signaling pathway	1	sax
GO:0007298	border follicle cell migration	1	bsk
GO:0007420	brain development	1	pros
GO:0035147	branch fusion, open tracheal system	1	arm
GO:0048754	branching morphogenesis of an epithelial tube	1	arm
GO:0060070	canonical Wnt signaling pathway	1	Snx3
GO:0005975	carbohydrate metabolic process	1	Hex-t1
GO:0006812	cation transport	1	ZnT49B
GO:0007155	cell adhesion	1	arm
GO:0033627	cell adhesion mediated by integrin	1	Arpc4
GO:0007569	cell aging	1	kuk
GO:0008219	cell death	1	hid
GO:0045165	cell fate commitment	2	bap, pros
GO:0001709	cell fate determination	2	arm, byn
GO:0001708	cell fate specification	1	pros
GO:0000902	cell morphogenesis	3	Arpc4, Arpc5, arm
GO:0030031	cell projection assembly	1	Arpc4
GO:0008283	cell proliferation	5	CoIV, Fer1HCH, Rpn8, Rpt2, spag
GO:0016337	cell-cell adhesion	2	Mkp3, arm
GO:0006520	cellular amino acid metabolic process	2	CG6465, Tdc2
GO:0042401	cellular biogenic amine biosynthetic process	1	w
GO:0001678	cellular glucose homeostasis	4	Hex-A, Hex-C, Hex-t1, Hex-t2
GO:0006879	cellular iron ion homeostasis	1	Fer1HCH
GO:0009987	cellular process	6	CG5466, Prosbeta4, Rpn8, Rpt2, Rpt5, Taf8
GO:0071243	cellular response to arsenic-containing substance	1	bsk
GO:0071276	cellular response to cadmium ion	1	bsk
GO:0006974	cellular response to DNA damage stimulus	6	Chrac-16, Gclc, Prosbeta4, Rpn10, Rpt2, Rpt6
GO:0071361	cellular response to ethanol	1	Crz
GO:0071480	cellular response to gamma radiation	1	hid
GO:0071456	cellular response to hypoxia	1	Vha68-1
GO:0071479	cellular response to ionizing radiation	1	mof
GO:0034599	cellular response to oxidative stress	1	bsk
GO:0034614	cellular response to reactive oxygen species	1	bsk
GO:0009267	cellular response to starvation	3	SNF4Agamma, bsk, hid
GO:0007349	cellularization	1	kuk
GO:0007417	central nervous system development	1	pros
GO:0051298	centrosome duplication	2	CG7033, His4r
GO:0051297	centrosome organization	1	mgr
GO:0046514	ceramide catabolic process	1	CDase
GO:0006182	cGMP biosynthetic process	1	Gycalpha99B
GO:0070731	cGMP transport	1	w
GO:0008407	chaeta morphogenesis	2	fry, hyx
GO:0040003	chitin-based cuticle development	1	CG13670
GO:0035293	chitin-based larval cuticle pattern formation	1	arm
GO:0042632	cholesterol homeostasis	1	SNF4Agamma
GO:0007304	chorion-containing eggshell formation	2	sax, spir
GO:0006333	chromatin assembly or disassembly	2	His4r, Iswi
GO:0006325	chromatin organization	3	BEAF-32, HP4, Iswi
GO:0006338	chromatin remodeling	4	Bap55, Iswi, dalao, mor
GO:0006342	chromatin silencing	1	Su(var205
GO:0030702	chromatin silencing at centromere	1	Su(var205
GO:0048096	chromatin-mediated maintenance of transcription	1	Bka
GO:0051276	chromosome organization	2	Su(var205, Yeti
GO:0007059	chromosome segregation	2	Naa60, Rpn10
GO:0050802	circadian sleep/wake cycle, sleep	1	Hk
GO:0070073	clustering of voltage-gated calcium channels	1	fusl
GO:0006055	CMP-N-acetylneuraminate biosynthetic process	1	Csas
GO:0009631	cold acclimation	1	Hsp23
GO:0048674	collateral sprouting of injured axon	1	bsk
GO:0042676	compound eye cone cell fate commitment	1	pros
GO:0048749	compound eye development	2	AP-1-2beta, ssh
GO:0001745	compound eye morphogenesis	5	Spf45, alphaSnap, arm, hyx, sax
GO:0048072	compound eye pigmentation	1	w
GO:0046667	compound eye retinal cell programmed cell death	2	arm, hid
GO:0030866	cortical actin cytoskeleton organization	2	Arpc4, Galphai
GO:0007619	courtship behavior	1	pros
GO:0035017	cuticle pattern formation	1	arm
GO:0031122	cytoplasmic microtubule organization	1	CG7033
GO:0033962	cytoplasmic mRNA processing body assembly	1	me31B
GO:0007016	cytoskeletal anchoring at plasma membrane	1	arm
GO:0007010	cytoskeleton organization	3	Act79B, Arp1, Arp10
GO:0030705	cytoskeleton-dependent intracellular transport	1	hk
GO:0008101	decapentaplegic signaling pathway	2	opa, sax
GO:0006952	defense response	4	Drsl4, Drsl5, PGRP-SA, bsk
GO:0042742	defense response to bacterium	1	CG32706
GO:0050832	defense response to fungus	2	Drsl4, Drsl5
GO:0050829	defense response to Gram-negative bacterium	1	sax
GO:0050830	defense response to Gram-positive bacterium	1	PGRP-SA
GO:0060232	delamination	1	arm
GO:0070983	dendrite guidance	2	Bap55, pros
GO:0048813	dendrite morphogenesis	12	Adf1, Bap55, CG4328, EloC, Iswi, SMC1, d4, hid, l(3mbt, pros, scro, trh
GO:0070593	dendrite self-avoidance	1	fry
GO:0016045	detection of bacterium	1	PGRP-SA
GO:0005513	detection of calcium ion	1	CG31345
GO:0043695	detection of pheromone	1	CheB38c
GO:0008340	determination of adult lifespan	2	AGBE, hk
GO:0071907	determination of digestive tract left/right asymmetry	1	bsk
GO:0000077	DNA damage checkpoint	1	mof
GO:0030330	DNA damage response, signal transduction by p53 class mediator	1	mof
GO:0044026	DNA hypermethylation	2	Su(var205, egg
GO:0006281	DNA repair	4	Bap55, Spf45, cerv, mof
GO:0006260	DNA replication	1	crm
GO:0046843	dorsal appendage formation	1	bsk
GO:0007391	dorsal closure	2	arm, bsk
GO:0009953	dorsal/ventral pattern formation	2	Dip3, sax
GO:0007549	dosage compensation	2	Spt5, mof
GO:0009047	dosage compensation by hyperactivation of X chromosome	1	mof
GO:0000724	double-strand break repair via homologous recombination	1	cerv
GO:0033227	dsRNA transport	3	AP-2mu, Arl1, Trs20
GO:0035076	ecdysone receptor-mediated signaling pathway	1	Iswi
GO:0035072	ecdysone-mediated induction of salivary gland cell autophagic cell death	1	hid
GO:0048615	embryonic anterior midgut (ectodermal morphogenesis	1	bsk
GO:0001700	embryonic development via the syncytial blastoderm	1	byn
GO:0006897	endocytosis	4	AP-2mu, Amph, hk, rush
GO:0000447	endonucleolytic cleavage in ITS1 to separate SSU-rRNA from 5.8S rRNA and LSU-rRNA from tricistronic rRNA transcript (SSU-rRNA, 5.8S rRNA, LSU-rRNA	1	sta
GO:0000461	endonucleolytic cleavage to generate mature 3'-end of SSU-rRNA from (SSU-rRNA, 5.8S rRNA, LSU-rRNA	1	sta
GO:0090158	endoplasmic reticulum membrane organization	1	Arl1
GO:0016197	endosomal transport	3	Arl1, Arl2, hk
GO:0007032	endosome organization	1	rush
GO:0008333	endosome to lysosome transport	2	Vamp7, rush
GO:0032510	endosome to lysosome transport via multivesicular body sorting pathway	2	Ccz1, Mon1
GO:0032509	endosome transport via multivesicular body sorting pathway	1	AnxB9
GO:0043652	engulfment of apoptotic cell	1	bsk
GO:0043153	entrainment of circadian clock by photoperiod	1	hid
GO:0007425	epithelial cell fate determination, open tracheal system	1	trh
GO:0035153	epithelial cell type specification, open tracheal system	1	arm
GO:0072175	epithelial tube formation	1	trh
GO:0060429	epithelium development	2	AP-2mu, arm
GO:0006888	ER to Golgi vesicle-mediated transport	3	Trs20, alphaSnap, comt
GO:0006343	establishment of chromatin silencing	1	Su(var205
GO:0061028	establishment of endothelial barrier	1	Ssk
GO:0060857	establishment of glial blood-brain barrier	1	Galphai
GO:0001736	establishment of planar polarity	1	bsk
GO:0051294	establishment of spindle orientation	1	Galphai
GO:0007163	establishment or maintenance of cell polarity	1	arm
GO:0006887	exocytosis	1	Amph
GO:0001754	eye photoreceptor cell differentiation	1	pros
GO:0006726	eye pigment biosynthetic process	2	Hn, w
GO:0042441	eye pigment metabolic process	1	w
GO:0006856	eye pigment precursor transport	1	w
GO:0007455	eye-antennal disc morphogenesis	1	opa
GO:0009062	fatty acid catabolic process	1	pdgy
GO:0048132	female germ-line stem cell division	1	egg
GO:0036099	female germ-line stem cell maintenance	1	nclb
GO:0016321	female meiosis chromosome segregation	1	RasGAP1
GO:0030237	female sex determination	1	tra
GO:0046660	female sex differentiation	1	tra
GO:0019101	female somatic sex determination	1	tra
GO:0060361	flight	1	Hex-A
GO:0007629	flight behavior	1	Hk
GO:0007402	ganglion mother cell fate determination	1	pros
GO:0016458	gene silencing	1	Su(var205
GO:0035195	gene silencing by miRNA	1	me31B
GO:0007281	germ cell development	1	nclb
GO:0008354	germ cell migration	1	opa
GO:0030727	germarium-derived female germ-line cyst formation	2	AP-2mu, arm
GO:0042078	germ-line stem cell division	1	sax
GO:0030718	germ-line stem cell maintenance	1	sax
GO:0021782	glial cell development	1	rau
GO:0010001	glial cell differentiation	1	pros
GO:0006680	glucosylceramide catabolic process	1	CG33090
GO:0006750	glutathione biosynthetic process	1	Gclc
GO:0006749	glutathione metabolic process	3	Gclc, GstD1, GstE14
GO:0005978	glycogen biosynthetic process	1	AGBE
GO:0006096	glycolysis	4	Hex-A, Hex-C, Hex-t1, Hex-t2
GO:0016139	glycoside catabolic process	1	CG33090
GO:0007030	Golgi organization	3	Arl1, CoIV, comt
GO:0048193	Golgi vesicle transport	1	GCC88
GO:0007186	G-protein coupled receptor signaling pathway	4	Galphai, Gbeta5, Mip, Trissin
GO:0042332	gravitaxis	1	w
GO:0006184	GTP catabolic process	1	Galphai
GO:1901069	guanosine-containing compound catabolic process	1	cN-IIIB
GO:0046959	habituation	1	me31B
GO:0035187	hatching behavior	1	CDase
GO:0060322	head development	1	maf-S
GO:0008258	head involution	1	hid
GO:0007507	heart development	3	CG3226, arm, bap
GO:0060914	heart formation	1	arm
GO:0031507	heterochromatin assembly	1	Su(var205
GO:0070828	heterochromatin organization	1	Arp6
GO:0007442	hindgut morphogenesis	1	byn
GO:0016573	histone acetylation	2	YL-1, mof
GO:0016575	histone deacetylation	1	HDAC6
GO:0043486	histone exchange	1	YL-1
GO:0051568	histone H3-K4 methylation	2	Rbbp5, Wdr82
GO:0080182	histone H3-K4 trimethylation	1	Wdr82
GO:0051567	histone H3-K9 methylation	2	BEAF-32, egg
GO:0043967	histone H4 acetylation	1	Naa60
GO:0043984	histone H4-K16 acetylation	1	mof
GO:0034773	histone H4-K20 trimethylation	1	Su(var205
GO:0016571	histone methylation	1	egg
GO:0016570	histone modification	1	Bre1
GO:0016574	histone ubiquitination	1	Bre1
GO:0042592	homeostatic process	1	CG11077
GO:0009755	hormone-mediated signaling pathway	1	Gpb5
GO:0006959	humoral immune response	1	Uba2
GO:0007444	imaginal disc development	1	spag
GO:0046529	imaginal disc fusion, thorax closure	2	bsk, spag
GO:0007446	imaginal disc growth	1	spag
GO:0007480	imaginal disc-derived leg morphogenesis	2	hyx, mor
GO:0048803	imaginal disc-derived male genitalia morphogenesis	2	Uvrag, bsk
GO:0048526	imaginal disc-derived wing expansion	2	alphaSnap, arm
GO:0035317	imaginal disc-derived wing hair organization	1	fry
GO:0008587	imaginal disc-derived wing margin morphogenesis	2	hyx, mor
GO:0007476	imaginal disc-derived wing morphogenesis	4	RasGAP1, fry, sax, tal-1A
GO:0008586	imaginal disc-derived wing vein morphogenesis	2	hyx, mor
GO:0007474	imaginal disc-derived wing vein specification	3	EloC, Mkp3, mor
GO:0006955	immune response	2	Dip3, PGRP-SA
GO:0000188	inactivation of MAPK activity	2	Mkp, Mkp3
GO:0045087	innate immune response	2	PGRP-SA, modSP
GO:0002165	instar larval or pupal development	2	egg, hid
GO:0060576	intestinal epithelial cell development	1	Ssk
GO:0006886	intracellular protein transport	8	AP-1-2beta, AP-2mu, Snapin, Snx3, Vamp7, alphaSnap, gammaSnap1, gammaSnap2
GO:0035556	intracellular signal transduction	2	Gycalpha99B, swi2
GO:0006891	intra-Golgi vesicle-mediated transport	1	alphaSnap
GO:0008630	intrinsic apoptotic signaling pathway in response to DNA damage	1	hid
GO:0006826	iron ion transport	1	Fer1HCH
GO:0016226	iron-sulfur cluster assembly	1	CIAPIN1
GO:0007254	JNK cascade	2	Aplip1, bsk
GO:0007630	jump response	1	Ttc19
GO:0007258	JUN phosphorylation	1	bsk
GO:0035626	juvenile hormone mediated signaling pathway	1	Chd64
GO:0030717	karyosome formation	1	spir
GO:0008345	larval locomotory behavior	1	Adf1
GO:0035096	larval midgut cell programmed cell death	2	Atg3, hid
GO:0046331	lateral inhibition	3	Hex-C, Rga, trh
GO:0007611	learning or memory	1	Adf1
GO:0006629	lipid metabolic process	1	SNF4Agamma
GO:0009103	lipopolysaccharide biosynthetic process	1	Csas
GO:0040011	locomotion	1	Adf1
GO:0045475	locomotor rhythm	2	Bdbt, Tdc2
GO:0007626	locomotory behavior	1	Tdc2
GO:0007616	long-term memory	3	Adf1, Hn, arm
GO:0006559	L-phenylalanine catabolic process	1	Hn
GO:0048542	lymph gland development	1	prod
GO:0030011	maintenance of cell polarity	1	AnxB9
GO:0035160	maintenance of epithelial integrity, open tracheal system	1	Mkp3
GO:0006108	malate metabolic process	1	Men-b
GO:0008049	male courtship behavior	2	pros, w
GO:0045433	male courtship behavior, veined wing generated song production	1	tra
GO:0036098	male germ-line stem cell maintenance	1	nclb
GO:0008584	male gonad development	1	nclb
GO:0007141	male meiosis I	1	sa
GO:0007443	Malpighian tubule morphogenesis	2	byn, trh
GO:0000165	MAPK cascade	1	bsk
GO:0008358	maternal determination of anterior/posterior axis, embryo	1	sax
GO:0048047	mating behavior, sex discrimination	1	SIFa
GO:0010032	meiotic chromosome condensation	1	Yeti
GO:0007126	meiotic nuclear division	1	sa
GO:0035006	melanization defense response	1	bsk
GO:0007613	memory	2	Adf1, w
GO:0007498	mesoderm development	1	bap
GO:0007509	mesoderm migration involved in gastrulation	1	byn
GO:0001710	mesodermal cell fate commitment	1	bap
GO:0007501	mesodermal cell fate specification	1	bap
GO:0008152	metabolic process	1	CG11407
GO:0046844	micropyle formation	1	bsk
GO:0051013	microtubule severing	1	Wdr82
GO:0007017	microtubule-based process	2	CG32392, mgr
GO:0007494	midgut development	3	bap, byn, opa
GO:0006264	mitochondrial DNA replication	1	mTerf3
GO:0006123	mitochondrial electron transport, cytochrome c to oxygen	3	CoIV, CoVIII, CoVIIc
GO:0006120	mitochondrial electron transport, NADH to ubiquinone	1	NDUFA8
GO:0000002	mitochondrial genome maintenance	1	CG11077
GO:0006850	mitochondrial pyruvate transport	1	CG9399
GO:0097033	mitochondrial respiratory chain complex III biogenesis	1	Ttc19
GO:0032543	mitochondrial translation	1	mTerf3
GO:0007067	mitosis	3	Arp1, Bap55, RasGAP1
GO:0000090	mitotic anaphase	1	Naa60
GO:0000278	mitotic cell cycle	3	CoIV, PPP4R2r, ssh
GO:0007076	mitotic chromosome condensation	2	Yeti, prod
GO:0000281	mitotic cytokinesis	2	Bap55, alphaSnap
GO:0007095	mitotic G2 DNA damage checkpoint	7	M1BP, MBD-R2, Pop2, Rga, Spt5, me31B, yeti
GO:0007064	mitotic sister chromatid cohesion	2	SA, SMC1
GO:0000022	mitotic spindle elongation	3	Rpn8, Rpt2, sta
GO:0007052	mitotic spindle organization	7	CG7033, Rpn8, Rpt2, Slu7, SmF, Spt5, sta
GO:0001738	morphogenesis of a polarized epithelium	1	Rab23
GO:0002009	morphogenesis of an epithelium	1	tal-1A
GO:0016331	morphogenesis of embryonic epithelium	1	kuk
GO:0006402	mRNA catabolic process	2	Pop2, Rga
GO:0006379	mRNA cleavage	1	IntS11
GO:0006406	mRNA export from nucleus	1	Trn-SR
GO:0006378	mRNA polyadenylation	1	IntS11
GO:0006397	mRNA processing	1	BCAS2
GO:0000398	mRNA splicing, via spliceosome	16	BCAS2, CG12343, CG13625, CG2685, CG2807, CG3542, CG3605, CG6227, CG6686, Prp3, Slu7, SmF, Smu1, Spf45, kin17, tra
GO:0002385	mucosal immune response	1	Mkp3
GO:0032504	multicellular organism reproduction	1	Prosbeta4
GO:0007517	muscle organ development	5	Bap55, Iswi, Pop2, d4, l(3mbt
GO:0016319	mushroom body development	4	CG6083, SMC1, mbmC, ssh
GO:0043066	negative regulation of apoptotic process	3	CIAPIN1, l(2k12914, mof
GO:0050771	negative regulation of axonogenesis	1	pros
GO:0030514	negative regulation of BMP signaling pathway	1	sax
GO:0008285	negative regulation of cell proliferation	3	Uvrag, l(3mbt, pros
GO:0031936	negative regulation of chromatin silencing	1	FRG1
GO:0045316	negative regulation of compound eye photoreceptor development	1	Dip3
GO:0060457	negative regulation of digestive system process	1	Ms
GO:0010951	negative regulation of endopeptidase activity	1	Spn55B
GO:0070373	negative regulation of ERK1 and ERK2 cascade	1	CG4936
GO:0042480	negative regulation of eye photoreceptor cell development	1	Dip3
GO:0007621	negative regulation of female receptivity	1	SIFa
GO:2000134	negative regulation of G1/S transition of mitotic cell cycle	1	mor
GO:0010629	negative regulation of gene expression	5	CG14590, SMC1, YL-1, l(3mbt, pros
GO:0045814	negative regulation of gene expression, epigenetic	1	egg
GO:0045822	negative regulation of heart contraction	1	Ms
GO:0003136	negative regulation of heart induction by canonical Wnt signaling pathway	1	arm
GO:0010459	negative regulation of heart rate	1	Ms
GO:0070511	negative regulation of histone H4-K20 methylation	1	FRG1
GO:0045824	negative regulation of innate immune response	1	sax
GO:0046627	negative regulation of insulin receptor signaling pathway	1	pdgy
GO:0043508	negative regulation of JUN kinase activity	1	bsk
GO:0043409	negative regulation of MAPK cascade	1	Mkp3
GO:0007406	negative regulation of neuroblast proliferation	2	mor, pros
GO:0045746	negative regulation of Notch signaling pathway	1	Uvrag
GO:0043069	negative regulation of programmed cell death	1	Aatf
GO:0045861	negative regulation of proteolysis	1	Spn55B
GO:0046580	negative regulation of Ras protein signal transduction	2	CG4936, RasGAP1
GO:0045986	negative regulation of smooth muscle contraction	1	Ms
GO:0000122	negative regulation of transcription from RNA polymerase II promoter	5	Max, Spt5, arm, l(3mbt, pros
GO:0045892	negative regulation of transcription, DNA-templated	3	Iswi, Su(var205, egg
GO:0030512	negative regulation of transforming growth factor beta receptor signaling pathway	1	sax
GO:0017148	negative regulation of translation	3	Pop2, Rga, tra
GO:0007399	nervous system development	4	MED25, Pex19, arm, pros
GO:0014019	neuroblast development	1	arm
GO:0014017	neuroblast fate commitment	1	arm
GO:0007400	neuroblast fate determination	2	arm, pros
GO:0007405	neuroblast proliferation	2	l(3mbt, pros
GO:0022008	neurogenesis	27	Aatf, Arl2, CG1092, CG11317, CG12343, CG4806, CG5466, CG6686, CG7033, CG7084, CG9649, EloC, IntS11, MBD-R2, PPP4R2r, Pop2, RasGAP1, Rpn8, Sem1, Su(var205, Tap42, TfIIFalpha, Trn-SR, barc, mor, smid, vnc
GO:0007528	neuromuscular junction development	1	Smu1
GO:0007274	neuromuscular synaptic transmission	4	Smu1, alphaSnap, comt, fusl
GO:0048666	neuron development	3	Pop2, bsk, zf30C
GO:0030182	neuron differentiation	1	barc
GO:0048812	neuron projection morphogenesis	9	Aplip1, Bka, CG3703, CG45057, CG4842, CG7154, alphaSnap, bsk, rush
GO:0016322	neuron remodeling	2	SA, SMC1
GO:0007270	neuron-neuron synaptic transmission	1	fusl
GO:0007218	neuropeptide signaling pathway	5	7B2, Crz, Mip, Ms, SIFa
GO:0007269	neurotransmitter secretion	11	AP-1-2beta, AP-2mu, Amph, Arl1, Arl2, CanB, Snapin, alphaSnap, comt, gammaSnap1, gammaSnap2
GO:0006836	neurotransmitter transport	1	ine
GO:0035316	non-sensory hair organization	1	fry
GO:0017196	N-terminal peptidyl-methionine acetylation	1	Naa60
GO:0035063	nuclear speck organization	1	Iswi
GO:0000184	nuclear-transcribed mRNA catabolic process, nonsense-mediated decay	1	RnpS1
GO:0000289	nuclear-transcribed mRNA poly(A tail shortening	1	Pop2
GO:0006334	nucleosome assembly	2	His4r, Iswi
GO:0042766	nucleosome mobilization	1	Iswi
GO:0016584	nucleosome positioning	1	Iswi
GO:0006289	nucleotide-excision repair	1	Tfb5
GO:0006997	nucleus organization	1	kuk
GO:0045476	nurse cell apoptotic process	1	hid
GO:0008355	olfactory learning	1	Adf1
GO:0006727	ommochrome biosynthetic process	1	w
GO:0048599	oocyte development	1	arm
GO:0030720	oocyte localization involved in germarium-derived egg chamber formation	1	arm
GO:0048601	oocyte morphogenesis	1	fry
GO:0048477	oogenesis	8	Aatf, BEAF-32, arm, egg, mor, sax, spir, vnc
GO:0007424	open tracheal system development	2	hid, trh
GO:0071632	optomotor response	1	Ttc19
GO:0015711	organic anion transport	1	Oatp58Dc
GO:0030707	ovarian follicle cell development	5	CIAPIN1, arm, bsk, nclb, sax
GO:0030723	ovarian fusome organization	1	nclb
GO:0007300	ovarian nurse cell to oocyte transport	1	sax
GO:0018991	oviposition	1	Tdc2
GO:0055114	oxidation-reduction process	7	CG4842, CG6083, Hn, Men-b, NDUFS3, Sod3, Trh
GO:0016486	peptide hormone processing	1	7B2
GO:0009253	peptidoglycan catabolic process	1	PGRP-SA
GO:0018394	peptidyl-lysine acetylation	1	mof
GO:0042066	perineurial glial growth	1	ine
GO:0007365	periodic partitioning	1	opa
GO:0007422	peripheral nervous system development	2	Bre1, pros
GO:0007031	peroxisome organization	1	Pex19
GO:0006909	phagocytosis	13	Arpc4, Arpc5, Bre1, CG31064, CG31345, CG4328, Hn, Nup62, Snx3, alphaSnap, comt, hk, pros
GO:0008654	phospholipid biosynthetic process	1	bbc
GO:0046530	photoreceptor cell differentiation	1	arm
GO:0045494	photoreceptor cell maintenance	1	CDase
GO:0007279	pole cell formation	1	me31B
GO:0007280	pole cell migration	1	byn
GO:0007315	pole plasm assembly	1	spir
GO:0045451	pole plasm oskar mRNA localization	1	spir
GO:0007316	pole plasm RNA localization	1	spir
GO:0046956	positive phototaxis	1	Gycalpha99B
GO:0043065	positive regulation of apoptotic process	2	Den1, hid
GO:0010508	positive regulation of autophagy	3	Atg14, Uvrag, bsk
GO:0006965	positive regulation of biosynthetic process of antibacterial peptides active against Gram-positive bacteria	1	PGRP-SA
GO:0090263	positive regulation of canonical Wnt signaling pathway	1	Snx3
GO:0045787	positive regulation of cell cycle	1	SNF4Agamma
GO:2000685	positive regulation of cellular response to X-ray	1	hid
GO:0031940	positive regulation of chromatin silencing at telomere	1	HP1c
GO:2001056	positive regulation of cysteine-type endopeptidase activity	1	hid
GO:0045742	positive regulation of epidermal growth factor receptor signaling pathway	1	rau
GO:0070374	positive regulation of ERK1 and ERK2 cascade	2	CG6686, M1BP
GO:0033697	positive regulation of extent of heterochromatin assembly	1	Su(var205
GO:0045743	positive regulation of fibroblast growth factor receptor signaling pathway	1	rau
GO:0010628	positive regulation of gene expression	1	pros
GO:2000637	positive regulation of gene silencing by miRNA	1	Bap55
GO:1900111	positive regulation of histone H3-K9 dimethylation	1	Su(var205
GO:0016239	positive regulation of macroautophagy	1	hid
GO:0051533	positive regulation of NFAT protein import into nucleus	1	CanB
GO:0051092	positive regulation of NF-kappaB transcription factor activity	1	Uba2
GO:0010952	positive regulation of peptidase activity	1	7B2
GO:0045860	positive regulation of protein kinase activity	1	fry
GO:0045862	positive regulation of proteolysis	1	7B2
GO:0045678	positive regulation of R7 cell differentiation	1	RasGAP1
GO:0032320	positive regulation of Ras GTPase activity	1	RasGAP1
GO:0046579	positive regulation of Ras protein signal transduction	2	CG6686, M1BP
GO:0048260	positive regulation of receptor-mediated endocytosis	1	Uvrag
GO:0032321	positive regulation of Rho GTPase activity	1	Rlip
GO:0051091	positive regulation of sequence-specific DNA binding transcription factor activity	1	mof
GO:0045880	positive regulation of smoothened signaling pathway	1	hyx
GO:0035540	positive regulation of SNARE complex disassembly	2	alphaSnap, comt
GO:0045887	positive regulation of synaptic growth at neuromuscular junction	2	Arfip, sax
GO:0032968	positive regulation of transcription elongation from RNA polymerase II promoter	1	TfIIFalpha
GO:0045944	positive regulation of transcription from RNA polymerase II promoter	13	Adf1, Asciz, Bgb, Dip3, Iswi, MBD-R2, Spt5, Taf8, TfIIFalpha, arm, byn, maf-S, trh
GO:0060261	positive regulation of transcription initiation from RNA polymerase II promoter	1	TfIIFalpha
GO:0045893	positive regulation of transcription, DNA-templated	9	Adf1, Bap55, Dip3, Iswi, Su(var205, arm, dalao, hyx, mor
GO:0061357	positive regulation of Wnt protein secretion	1	Snx3
GO:0009791	post-embryonic development	1	Fer1HCH
GO:0006813	potassium ion transport	2	Hk, Irk3
GO:0007428	primary branching, open tracheal system	1	Mkp3
GO:0012501	programmed cell death	1	hid
GO:0001111	promoter clearance from RNA polymerase II promoter	1	Tfb5
GO:0043161	proteasome-mediated ubiquitin-dependent protein catabolic process	7	Prosalpha6, Prosbeta4, Rpn10, Rpn8, Rpt2, Rpt5, Rpt6
GO:0006471	protein ADP-ribosylation	2	Arl1, Arl2
GO:0030163	protein catabolic process	3	Rpt2, Rpt5, Rpt6
GO:0000338	protein deneddylation	1	Den1
GO:0006470	protein dephosphorylation	6	CanB, Mkp, Mkp3, mkp, primo-1, ssh
GO:0016579	protein deubiquitination	1	CG30421
GO:0006457	protein folding	1	CG7033
GO:0006486	protein glycosylation	1	FucTC
GO:0034214	protein hexamerization	1	comt
GO:0051260	protein homooligomerization	2	CG10440, comt
GO:0006606	protein import into nucleus	1	Trn-SR
GO:0006497	protein lipidation	1	Hsp67Bc
GO:0008104	protein localization	2	Amph, pros
GO:0071896	protein localization to adherens junction	1	arm
GO:0072659	protein localization to plasma membrane	1	arm
GO:0051259	protein oligomerization	1	Hk
GO:0006468	protein phosphorylation	3	SNF4Agamma, bsk, sax
GO:0050821	protein stabilization	1	Snx3
GO:0016925	protein sumoylation	1	Uba2
GO:0000042	protein targeting to Golgi	2	Arl1, GCC88
GO:0006626	protein targeting to mitochondrion	1	Tim17b
GO:0015031	protein transport	3	Rab23, Rab27, RabX4
GO:0016567	protein ubiquitination	1	CG32486
GO:0018293	protein-FAD linkage	1	CG14757
GO:0006508	proteolysis	11	CG6465, CG9649, Den1, Prosalpha6, Rpn10, Rpn8, Rpt2, Rpt5, Rpt6, Sem1, modSP
GO:0051603	proteolysis involved in cellular protein catabolic process	1	Prosbeta4
GO:0015992	proton transport	1	Vha68-1
GO:0006782	protoporphyrinogen IX biosynthetic process	1	FeCH
GO:0035073	pupariation	1	swi2
GO:0006090	pyruvate metabolic process	1	Men-b
GO:0045467	R7 cell development	2	hk, rau
GO:0007465	R7 cell fate commitment	1	pros
GO:0032482	Rab protein signal transduction	3	Rab23, Rab27, RabX4
GO:0007265	Ras protein signal transduction	1	RasGAP1
GO:0006898	receptor-mediated endocytosis	1	Rlip
GO:0008064	regulation of actin polymerization or depolymerization	1	ssh
GO:0000381	regulation of alternative mRNA splicing, via spliceosome	2	CG6227, Spf45
GO:0002805	regulation of antimicrobial peptide biosynthetic process	1	MED25
GO:0042981	regulation of apoptotic process	1	Su(var205
GO:0010506	regulation of autophagy	2	Atg14, Hsp67Bc
GO:0050770	regulation of axonogenesis	1	ssh
GO:0051726	regulation of cell cycle	2	gammaSnap1, mTerf3
GO:0030334	regulation of cell migration	1	Arl1
GO:0042127	regulation of cell proliferation	1	Mkp3
GO:0008360	regulation of cell shape	2	Arpc4, arm
GO:0031935	regulation of chromatin silencing	1	Prp3
GO:0042752	regulation of circadian rhythm	3	E23, Iswi, prod
GO:0045187	regulation of circadian sleep/wake cycle, sleep	1	Trh
GO:0043281	regulation of cysteine-type endopeptidase activity involved in apoptotic process	1	hid
GO:0051493	regulation of cytoskeleton organization	1	spir
GO:0050773	regulation of dendrite development	2	Adf1, fry
GO:0048814	regulation of dendrite morphogenesis	1	fry
GO:0032784	regulation of DNA-templated transcription, elongation	2	Spt5, TfIIS
GO:0051036	regulation of endosome size	1	Rbpn-5
GO:0060628	regulation of ER to Golgi vesicle-mediated transport	1	Arl1
GO:0010468	regulation of gene expression	3	jigr1, nclb, sa
GO:0040029	regulation of gene expression, epigenetic	1	egg
GO:0060968	regulation of gene silencing	1	egg
GO:0035206	regulation of hemocyte proliferation	1	Bgb
GO:0051569	regulation of histone H3-K4 methylation	1	Yeti
GO:2000615	regulation of histone H3-K9 acetylation	1	Yeti
GO:0051570	regulation of histone H3-K9 methylation	1	Yeti
GO:2000873	regulation of histone H4 acetylation involved in response to DNA damage stimulus	1	mof
GO:0031060	regulation of histone methylation	1	Su(var205
GO:0032844	regulation of homeostatic process	1	Snapin
GO:0046328	regulation of JNK cascade	1	Aplip1
GO:0010591	regulation of lamellipodium assembly	1	ssh
GO:0042391	regulation of membrane potential	1	Irk3
GO:0007088	regulation of mitosis	1	Asciz
GO:0030071	regulation of mitotic metaphase/anaphase transition	1	APC4
GO:0048024	regulation of mRNA splicing, via spliceosome	1	Trn-SR
GO:0010797	regulation of multivesicular body size involved in endosome transport	1	AnxB9
GO:0006937	regulation of muscle contraction	1	Amph
GO:0045664	regulation of neuron differentiation	1	pros
GO:0008593	regulation of Notch signaling pathway	1	Vha68-1
GO:0090328	regulation of olfactory learning	1	me31B
GO:0046620	regulation of organ growth	1	hid
GO:1901873	regulation of post-translational protein modification	1	Bdbt
GO:0007347	regulation of preblastoderm mitotic cell cycle	1	l(3mbt
GO:0042176	regulation of protein catabolic process	1	Bdbt
GO:0035304	regulation of protein dephosphorylation	1	PPP4R2r
GO:0070861	regulation of protein exit from endoplasmic reticulum	1	Arl1
GO:0032880	regulation of protein localization	1	Galphai
GO:1900180	regulation of protein localization to nucleus	1	pros
GO:0031396	regulation of protein ubiquitination	1	Rpn10
GO:0030162	regulation of proteolysis	1	Spn55B
GO:0045676	regulation of R7 cell differentiation	1	pros
GO:0032313	regulation of Rab GTPase activity	1	GAPcenA
GO:0046578	regulation of Ras protein signal transduction	1	Rlip
GO:2001020	regulation of response to DNA damage stimulus	1	SNF4Agamma
GO:0047484	regulation of response to osmotic stress	1	ine
GO:0046668	regulation of retinal cell programmed cell death	1	hid
GO:0042673	regulation of retinal cone cell fate specification	1	pros
GO:0048172	regulation of short-term neuronal synaptic plasticity	1	comt
GO:0009966	regulation of signal transduction	1	Tap42
GO:2000331	regulation of terminal button organization	1	Aplip1
GO:0008592	regulation of Toll signaling pathway	1	PGRP-SA
GO:0006357	regulation of transcription from RNA polymerase II promoter	10	Adf1, BEAF-32, Bgb, HP1c, Iswi, Pop2, TfIIS, bap, opa, trh
GO:0006355	regulation of transcription, DNA-templated	19	CG32105, CG4328, Dip3, Fer1, HDAC6, Iswi, Max, Rga, Su(var205, TfIIS, Tfb5, YL-1, byn, crm, d4, mTerf3, pros, scro, trh
GO:0006417	regulation of translation	1	mtTFB1
GO:0010998	regulation of translational initiation by eIF2 alpha phosphorylation	1	Hsp67Bc
GO:0030111	regulation of Wnt signaling pathway	1	CG3402
GO:0061359	regulation of Wnt signaling pathway by Wnt protein secretion	1	Snx3
GO:0019430	removal of superoxide radicals	1	Sod3
GO:0022904	respiratory electron transport chain	1	HDAC6
GO:0035075	response to ecdysone	1	swi2
GO:0009408	response to heat	5	Csas, Hsp23, Hsp67Ba, Hsp67Bc, bsk
GO:0001666	response to hypoxia	1	Hsp23
GO:0010212	response to ionizing radiation	1	mof
GO:0031427	response to methotrexate	2	Hsp67Bc, Oatp58Dc
GO:0006979	response to oxidative stress	3	CG6770, Sod3, bsk
GO:0032494	response to peptidoglycan	1	PGRP-SA
GO:0010114	response to red light	1	hid
GO:0009411	response to UV	1	Tfb5
GO:0008090	retrograde axon cargo transport	1	Arp1
GO:0048491	retrograde synaptic vesicle transport	1	Aplip1
GO:0042052	rhabdomere development	2	Amph, fry
GO:0045313	rhabdomere membrane biogenesis	1	Amph
GO:0016056	rhodopsin mediated signaling pathway	1	Gycalpha99B
GO:0009158	ribonucleoside monophosphate catabolic process	1	cN-IIIB
GO:0000028	ribosomal small subunit assembly	1	sta
GO:0001510	RNA methylation	1	Nsun2
GO:0051123	RNA polymerase II transcriptional preinitiation complex assembly	1	M1BP
GO:0006396	RNA processing	1	CG2685
GO:0008380	RNA splicing	1	tra
GO:0006407	rRNA export from nucleus	1	sta
GO:0000154	rRNA modification	1	mtTFB1
GO:0035071	salivary gland cell autophagic cell death	2	hid, maf-S
GO:0007431	salivary gland development	1	trh
GO:0007435	salivary gland morphogenesis	1	trh
GO:0007379	segment specification	1	crm
GO:0007423	sensory organ development	1	pros
GO:0007606	sensory perception of chemical stimulus	2	CheB38c, Obp18a
GO:0050909	sensory perception of taste	1	pros
GO:0019991	septate junction assembly	2	Galphai, Ssk
GO:0030730	sequestering of triglyceride	1	SNF4Agamma
GO:0042427	serotonin biosynthetic process	1	Trh
GO:0007530	sex determination	1	tra
GO:0007541	sex determination, primary response to X:A ratio	1	tra
GO:0007548	sex differentiation	2	hid, tra
GO:0007614	short-term memory	1	Nsun2
GO:0006465	signal peptide processing	1	Spase12
GO:0007165	signal transduction	1	trh
GO:0007062	sister chromatid cohesion	2	RasGAP1, SMC1
GO:0030431	sleep	2	CanB, Rab27
GO:0007264	small GTPase mediated signal transduction	3	Arfrp1, Arl1, Arl2
GO:0006939	smooth muscle contraction	1	Chd64
GO:0007224	smoothened signaling pathway	2	Rab23, Trs20
GO:0019950	SMT3-dependent protein catabolic process	1	Uba2
GO:0034472	snRNA 3'-end processing	2	IntS11, IntS14
GO:0016180	snRNA processing	1	IntS11
GO:0018993	somatic sex determination	1	tra
GO:0035019	somatic stem cell maintenance	1	arm
GO:0007286	spermatid development	1	sa
GO:0048515	spermatid differentiation	1	sa
GO:0007283	spermatogenesis	2	Trs20, sa
GO:0006665	sphingolipid metabolic process	1	CDase
GO:0090306	spindle assembly involved in meiosis	1	mgr
GO:0090307	spindle assembly involved in mitosis	4	CG7033, Non2, Rpt2, mgr
GO:0035277	spiracle morphogenesis, open tracheal system	1	trh
GO:0000245	spliceosomal complex assembly	1	tra
GO:0035048	splicing factor protein import into nucleus	1	Trn-SR
GO:0007416	synapse assembly	2	Adf1, pros
GO:0008039	synaptic target recognition	1	CG7179
GO:0007268	synaptic transmission	3	CDase, Csas, alphaSnap
GO:0007271	synaptic transmission, cholinergic	1	CG1909
GO:0016183	synaptic vesicle coating	2	AP-1-2beta, AP-2mu
GO:0048488	synaptic vesicle endocytosis	3	Amph, Arl1, Arl2
GO:0016079	synaptic vesicle exocytosis	2	CDase, Snapin
GO:0031629	synaptic vesicle fusion to presynaptic membrane	3	CDase, alphaSnap, comt
GO:0016082	synaptic vesicle priming	5	Snapin, alphaSnap, comt, gammaSnap1, gammaSnap2
GO:0035190	syncytial nuclear migration	1	l(3mbt
GO:0000723	telomere maintenance	1	Su(var205
GO:0072553	terminal button organization	1	Smu1
GO:0008063	Toll signaling pathway	1	PGRP-SA
GO:0008293	torso signaling pathway	1	RasGAP1
GO:0007426	tracheal outgrowth, open tracheal system	1	RasGAP1
GO:0006368	transcription elongation from RNA polymerase II promoter	1	TfIIS
GO:0006390	transcription from mitochondrial promoter	2	mTerf3, mtTFB1
GO:0006366	transcription from RNA polymerase II promoter	3	TfIIFalpha, Tfb5, maf-S
GO:0006367	transcription initiation from RNA polymerase II promoter	3	MED25, Taf8, TfIIFalpha
GO:0006351	transcription, DNA-templated	5	CG12391, CG9915, Iswi, Spt5, maf-S
GO:0001113	transcriptional open complex formation at RNA polymerase II promoter	1	Tfb5
GO:0007179	transforming growth factor beta receptor signaling pathway	1	sax
GO:0006412	translation	2	mRpS10, sta
GO:0055085	transmembrane transport	4	CG3790, CG7084, CG7442, ZnT49B
GO:0019226	transmission of nerve impulse	1	ine
GO:0006099	tricarboxylic acid cycle	1	HDAC6
GO:0019433	triglyceride catabolic process	1	pdgy
GO:0006568	tryptophan metabolic process	1	Trh
GO:0006511	ubiquitin-dependent protein catabolic process	7	CG30421, EloC, Prosalpha6, Rpn10, Rpn8, Rpt2, Rpt6
GO:0009650	UV protection	1	Sod3
GO:0007419	ventral cord development	2	Galphai, pros
GO:0007370	ventral furrow formation	2	Prosalpha6, arm
GO:0006901	vesicle coating	2	AP-1-2beta, AP-2mu
GO:0006906	vesicle fusion	1	Vamp7
GO:0016192	vesicle-mediated transport	8	AP-1-2beta, CanB, Rab23, Rab27, RabX4, Trs20, gammaSnap2, spir
GO:0007522	visceral muscle development	1	bap
GO:0035220	wing disc development	3	Irk3, Snx3, egg
GO:0048190	wing disc dorsal/ventral pattern formation	2	AnxB9, gammaSnap1
GO:0007472	wing disc morphogenesis	1	arm
GO:0035222	wing disc pattern formation	1	sax
GO:0061355	Wnt protein secretion	1	Snx3
GO:0016055	Wnt signaling pathway	4	arm, bsk, fry, hyx
GO:0042060	wound healing	2	Arpc4, bsk
GO:0035313	wound healing, spreading of epidermal cells	1	bsk
GO:0045186	zonula adherens assembly	1	arm
