# Supplementary material for: Comparison of Larval and Adult Drosophila Astrocytes Reveals Stage-Specific Gene Expression Profiles
Source: G3 (Bethesda). 2015 Feb 4;5(4):551–8. doi: 10.1534/g3.114.016162 (PMC4390571; doi:10.1534/g3.114.016162)
Supplement: Supporting Information [file supp_g3.114.016162_TableS8.xlsx]

## Sheet: adult_specific
GOID	TERM	CORRECTED_PVALUE	UNCORRECTED_PVALUE	NUM_LIST_ANNOTATIONS	LIST_SIZE	TOTAL_NUM_ANNOTATIONS	POPULATION_SIZE	FDR_RATE	EXPECTED_FALSE_POSITIVES	ANNOTATED_GENES
GO:XXXXXXX	unannotated	1.37289e-08	1.29396e-11	126	390	2946	16085	0	0	CG31663, CG7203, CG42518,MED9, CG42372, CG3338, CG14777,CG14778, CG4707, CG1231, Gr47b,san, CG30120,CG5189, CG9368, CG9143, CG10352, CG8490, CG7509, CG8481, CG3847, CG32155,CG34246, CG6364,CR42873, CG5787, CG16812, CG17118,CG6443, CG15908,CG9410, CG15704, CG7358, CG5281, CG32982, CG12020,Cdc37, CG42308, CG8441, CG8289, CG32278,CG32281, CG7745, cdi,mRpL55, CG32176, CG7215,Prx5, CG18467, CG9775, CG…
GO:0016192	vesicle-mediated transport	0.00080109	7.55033e-07	34	390	556	16085	0	0	CG11926, bsk, comt, Arf84F, spir, Rab23, snapin, Bre1, CG14980, CG1599, gammaSnap, Rlip, CanB, pros, CG31345, CG6359, p16-ARC, RabX4, Nup62, Arf72A, AP-50, CDase, hk, CG6116, Arc-p20, CG4328, Aplip1, CG5161, CG14782, Snap, Rab27, CG10703, CG31064, Amph
GO:0016568	chromatin modification	0.0081118	7.64543e-06	15	390	159	16085	0	0	mor, Iswi, YL-1, Bap55, CG18177, Su(var)205, CG6480, egg, CG17293, BEAF-32, HDAC6, dalao, Bre1, CG5585, Yeti
